# Supplementary material for: Crystal structure, synthesis and thermal properties of bis­(aceto­nitrile-κN)bis­(4-benzoyl­pyridine-κN)bis­(iso­thio­cyanato-κN)nickel(II)
Source: Acta Crystallogr E Crystallogr Commun. 2019 Oct 22;75(Pt 11):1685–8. doi: 10.1107/S2056989019013756 (PMC6829719; doi:10.1107/S2056989019013756)
Supplement: Supplementary file 1 [file e-75-01685-sup1.cif]

##############################################################################
#                                                                            #
# This CIF contains the data in a paper accepted for publication in          #
# Acta Crystallographica Section E. It conforms to the requirements of       #
# Notes for Authors for Acta Crystallographica Section E, and has been       #
# peer reviewed under the auspices of the IUCr Commission on Journals.       #
#                                                                            #
# Full details of the Crystallographic Information File format               #
# are given in the paper "The Crystallographic Information File (CIF):       #
# a New Standard Archive File for Crystallography" by S. R. Hall, F. H.      #
# Allen and I. D. Brown [Acta Cryst. (1991), A47, 655-685].                  #
#                                                                            #
# The current version of the core CIF dictionary is obtainable from          #
# ftp://ftp.iucr.org/pub/cif_core.dic.                                       #
#                                                                            #
# Software is freely available for graphical display of the structure(s)     #
# in this CIF. For information consult the CIF software page                 #
# http://www.iucr.org/resources/cif/software.                                #
#                                                                            #
# This file may be used for bona fide research purposes within the           #
# scientific community so long as proper attribution is given to the journal # 
# article from which it was obtained.                                        #
#                                                                            #
##############################################################################
data_I
_audit_creation_method     SHELXL-2014
_journal_date_recd_electronic     2019-09-30
_journal_date_accepted     2019-10-09
_journal_name_full     'Acta Crystallographica, Section E'
_journal_year     2019
_journal_volume     75
_journal_issue     11
_journal_page_first     1685
_journal_page_last     1688
_journal_paper_category     GM
_journal_paper_doi     10.1107/S2056989019013756
_journal_coeditor_code     LH5928
_publ_contact_author_name     'Carsten Wellm'
_publ_contact_author_address
;
Institut f\"ur Anorganische Chemie
Christian-Albrechts-Universit\"at Kiel
Max-Eyth Strasse 2
D-24118 Kiel
Germany
;
_publ_contact_author_email     cwellm@ac.uni-kiel.de
_publ_contact_author_fax     +431-880-1520
_publ_contact_author_phone     +431-880-2183
_publ_section_title
;\
Crystal structure, synthesis and thermal properties of
bis(acetonitrile-\k<i>N</i>)bis(4-benzoylpyridine-\k<i>N</i>)\
bis(isothiocyanato-\k<i>N</i>)nickel(II)
;
_publ_section_title_footnote     .
loop_
    _publ_author_name
    _publ_author_footnote
    _publ_author_address
    'Wellm, Carsten' .
;
Institut f\"ur Anorganische Chemie
Universit\"at Kiel
Max-Eyth. Strasse 2
241128 Kiel
Germany
;
    'N\"ather, Christian' .
;
Institut f\"ur Anorganische Chemie
Universit\"at Kiel
Max-Eyth. Strasse 2
241128 Kiel
Germany
;
_publ_section_synopsis
;
In the crystal structure of the title compound, the Ni^II^ cations are
octahedrally coordinated into discrete solvate complexes, that upon heating
loses the acetonitrile ligands and transforms into an unknown modification of
[Ni(NCS)~2~(4-benzoylpyridine)~2~].
;
_chemical_name_systematic
;\
Bis(acetonitrile-\k<i>N</i>)bis(4-benzoylpyridine-\k<i>N</i>)\
bis(isothiocyanato-\k<i>N</i>)nickel(II)
;
_chemical_name_common     ?
_chemical_formula_moiety     'C30 H24 N6 Ni O2 S2'
_chemical_formula_sum     'C30 H24 N6 Ni O2 S2'
_chemical_formula_iupac     '[Ni (N C S)2 (C2 H2 N21)2 (C12 H9 N1 O1)2]'
_chemical_formula_weight     623.38
_chemical_melting_point     ?
_space_group_crystal_system     triclinic
_space_group_name_H-M_alt     'P -1'
_space_group_name_Hall     '-P 1'
loop_
    _space_group_symop_operation_xyz
    'x, y, z'
    '-x, -y, -z'
_cell_length_a     7.2716(5)
_cell_length_b     10.4868(6)
_cell_length_c     10.8677(6)
_cell_angle_alpha     65.540(4)
_cell_angle_beta     88.893(5)
_cell_angle_gamma     88.378(5)
_cell_volume     754.02(8)
_cell_formula_units_Z     1
_cell_measurement_reflns_used     9692
_cell_measurement_theta_min     2.059
_cell_measurement_theta_max     25.242
_cell_measurement_temperature     200(2)
_exptl_crystal_description     needle
_exptl_crystal_colour     blue
_exptl_crystal_size_max     0.14
_exptl_crystal_size_mid     0.05
_exptl_crystal_size_min     0.04
_exptl_crystal_density_diffrn     1.373
_exptl_crystal_density_meas     ?
_exptl_crystal_density_method     ?
_exptl_crystal_F_000     322
_exptl_absorpt_coefficient_mu     0.819
_exptl_absorpt_correction_type     numerical
_exptl_absorpt_process_details
;
(X-SHAPE and X-RED32; Stoe & Cie, 2008)
;
_exptl_absorpt_correction_T_min     0.8371
_exptl_absorpt_correction_T_max     0.9660
_exptl_special_details     ?
_diffrn_ambient_temperature     200(2)
_diffrn_source     ?
_diffrn_radiation_type     MoK\a
_diffrn_radiation_wavelength     0.71073
_diffrn_measurement_device_type     'Stoe IPDS-2'
_diffrn_measurement_method     'omega scans'
_diffrn_detector_area_resol_mean     ?
_diffrn_reflns_number     9692
_diffrn_reflns_av_R_equivalents     0.0407
_diffrn_reflns_av_unetI/netI     0.0363
_diffrn_reflns_theta_min     2.059
_diffrn_reflns_theta_max     26.994
_diffrn_reflns_theta_full     25.242
_diffrn_measured_fraction_theta_max     0.998
_diffrn_measured_fraction_theta_full     0.997
_diffrn_reflns_limit_h_min     -9
_diffrn_reflns_limit_h_max     9
_diffrn_reflns_limit_k_min     -13
_diffrn_reflns_limit_k_max     13
_diffrn_reflns_limit_l_min     -13
_diffrn_reflns_limit_l_max     13
_refine_special_details     ?
_reflns_number_total     3283
_reflns_number_gt     2634
_reflns_threshold_expression     'I > 2\s(I)'
_refine_ls_structure_factor_coef     Fsqd
_refine_ls_matrix_type     full
_refine_ls_R_factor_all     0.0629
_refine_ls_R_factor_gt     0.0460
_refine_ls_wR_factor_gt     0.0925
_refine_ls_wR_factor_ref     0.0996
_refine_ls_goodness_of_fit_ref     1.062
_refine_ls_restrained_S_all     1.062
_refine_ls_number_reflns     3283
_refine_ls_number_parameters     188
_refine_ls_number_restraints     0
_refine_ls_hydrogen_treatment     constr
_refine_ls_weighting_scheme     calc
_refine_ls_weighting_details
              'w=1/[\s^2^(Fo^2^)+(0.0383P)^2^+0.2958P] where P=(Fo^2^+2Fc^2^)/3'
_atom_sites_solution_hydrogens     geom
_atom_sites_solution_primary     ?
_atom_sites_solution_secondary     ?
_refine_ls_shift/su_max     0.001
_refine_ls_shift/su_mean     0.000
_refine_diff_density_max     0.283
_refine_diff_density_min     -0.403
_refine_ls_extinction_method     none
_refine_ls_extinction_coef     .
loop_
    _atom_type_symbol
    _atom_type_description
    _atom_type_scat_dispersion_real
    _atom_type_scat_dispersion_imag
    _atom_type_scat_source
    'C' 'C' 0.0033 0.0016
                         'International Tables Vol C Tables 4.2.6.8 and 6.1.1.4'
    'H' 'H' 0.0000 0.0000
                         'International Tables Vol C Tables 4.2.6.8 and 6.1.1.4'
    'N' 'N' 0.0061 0.0033
                         'International Tables Vol C Tables 4.2.6.8 and 6.1.1.4'
    'Ni' 'Ni' 0.3393 1.1124
                         'International Tables Vol C Tables 4.2.6.8 and 6.1.1.4'
    'O' 'O' 0.0106 0.0060
                         'International Tables Vol C Tables 4.2.6.8 and 6.1.1.4'
    'S' 'S' 0.1246 0.1234
                         'International Tables Vol C Tables 4.2.6.8 and 6.1.1.4'
_computing_data_collection
;
X-AREA (Stoe & Cie, 2008)
;
_computing_cell_refinement
;
X-AREA (Stoe & Cie, 2008)
;
_computing_data_reduction
;
X-AREA (Stoe & Cie, 2008)
;
_computing_structure_solution
;
SHELXS97 (Sheldrick, 2008)
;
_computing_structure_refinement
;
SHELXL2014 (Sheldrick, 2015)
;
_computing_molecular_graphics
;
XP in SHELXTL (Sheldrick, 2008) and DIAMOND (Brandenburg, 1999)
;
_computing_publication_material
;
publCIF (Westrip, 2010)
;
loop_
    _atom_site_type_symbol
    _atom_site_label
    _atom_site_fract_x
    _atom_site_fract_y
    _atom_site_fract_z
    _atom_site_U_iso_or_equiv
    _atom_site_adp_type
    _atom_site_calc_flag
    _atom_site_occupancy
    _atom_site_disorder_assembly
    _atom_site_disorder_group
    Ni Ni1 1.0000 0.5000 1.0000 0.04329(15) Uani d 1 . .
    N N1 1.1925(3) 0.6472(3) 0.9052(2) 0.0544(5) Uani d 1 . .
    C C1 1.2695(4) 0.7524(3) 0.8535(3) 0.0476(6) Uani d 1 . .
    S S1 1.38122(12) 0.89701(8) 0.77890(9) 0.0675(2) Uani d 1 . .
    N N11 0.8623(3) 0.5571(2) 0.8151(2) 0.0470(5) Uani d 1 . .
    C C11 0.9542(4) 0.5796(3) 0.6999(3) 0.0511(6) Uani d 1 . .
    H H11 1.0844 0.5686 0.7029 0.061 Uiso calc 1 . .
    C C12 0.8685(4) 0.6177(3) 0.5778(3) 0.0516(6) Uani d 1 . .
    H H12 0.9387 0.6322 0.4987 0.062 Uiso calc 1 . .
    C C13 0.6780(4) 0.6350(3) 0.5711(3) 0.0476(6) Uani d 1 . .
    C C14 0.5829(4) 0.6119(3) 0.6894(3) 0.0501(6) Uani d 1 . .
    H H14 0.4527 0.6230 0.6889 0.060 Uiso calc 1 . .
    C C15 0.6789(3) 0.5726(3) 0.8082(3) 0.0476(6) Uani d 1 . .
    H H15 0.6116 0.5558 0.8891 0.057 Uiso calc 1 . .
    C C16 0.5863(4) 0.6676(3) 0.4381(3) 0.0538(6) Uani d 1 . .
    C C17 0.4134(4) 0.7550(3) 0.4013(3) 0.0553(7) Uani d 1 . .
    C C18 0.3648(4) 0.8489(3) 0.4564(3) 0.0615(7) Uani d 1 . .
    H H18 0.4388 0.8554 0.5246 0.074 Uiso calc 1 . .
    C C19 0.2080(5) 0.9336(4) 0.4122(4) 0.0777(10) Uani d 1 . .
    H H19 0.1755 0.9989 0.4492 0.093 Uiso calc 1 . .
    C C20 0.0997(5) 0.9225(4) 0.3144(4) 0.0886(12) Uani d 1 . .
    H H20 -0.0074 0.9806 0.2840 0.106 Uiso calc 1 . .
    C C21 0.1459(5) 0.8281(4) 0.2610(4) 0.0868(12) Uani d 1 . .
    H H21 0.0694 0.8199 0.1949 0.104 Uiso calc 1 . .
    C C22 0.3025(5) 0.7452(3) 0.3024(3) 0.0700(8) Uani d 1 . .
    H H22 0.3350 0.6814 0.2637 0.084 Uiso calc 1 . .
    O O11 0.6554(3) 0.6210(2) 0.3620(2) 0.0687(6) Uani d 1 . .
    N N2 0.8453(3) 0.6523(2) 1.0367(2) 0.0540(6) Uani d 1 . .
    C C2 0.7727(4) 0.7466(3) 1.0432(3) 0.0518(6) Uani d 1 . .
    C C3 0.6820(5) 0.8675(3) 1.0510(3) 0.0715(9) Uani d 1 . .
    H H3A 0.7191 0.9524 0.9733 0.107 Uiso calc 1 . .
    H H3B 0.7171 0.8740 1.1348 0.107 Uiso calc 1 . .
    H H3C 0.5484 0.8581 1.0501 0.107 Uiso calc 1 . .
loop_
    _atom_site_aniso_label
    _atom_site_aniso_U_11
    _atom_site_aniso_U_22
    _atom_site_aniso_U_33
    _atom_site_aniso_U_12
    _atom_site_aniso_U_13
    _atom_site_aniso_U_23
    Ni1 0.0442(3) 0.0443(3) 0.0446(3) 0.00743(19) -0.00183(19) -0.0221(2)
    N1 0.0536(13) 0.0556(13) 0.0542(14) 0.0029(11) -0.0014(11) -0.0230(11)
    C1 0.0488(14) 0.0509(15) 0.0481(15) 0.0079(12) -0.0038(12) -0.0259(12)
    S1 0.0725(5) 0.0514(4) 0.0826(6) -0.0061(4) 0.0032(4) -0.0317(4)
    N11 0.0465(11) 0.0490(12) 0.0479(12) 0.0070(9) -0.0016(9) -0.0230(10)
    C11 0.0458(13) 0.0620(16) 0.0476(15) 0.0031(12) 0.0021(11) -0.0249(13)
    C12 0.0515(14) 0.0575(15) 0.0472(15) 0.0018(12) 0.0033(12) -0.0233(12)
    C13 0.0523(14) 0.0456(13) 0.0457(14) 0.0028(11) -0.0034(11) -0.0199(11)
    C14 0.0475(13) 0.0547(15) 0.0508(15) 0.0052(11) -0.0033(12) -0.0249(12)
    C15 0.0453(13) 0.0539(14) 0.0457(14) 0.0072(11) -0.0006(11) -0.0234(12)
    C16 0.0590(16) 0.0534(15) 0.0479(15) -0.0010(12) -0.0051(13) -0.0197(12)
    C17 0.0565(15) 0.0528(15) 0.0472(15) -0.0032(12) -0.0049(12) -0.0110(12)
    C18 0.0587(17) 0.0571(16) 0.0586(18) 0.0031(13) -0.0003(14) -0.0141(14)
    C19 0.069(2) 0.066(2) 0.080(2) 0.0120(16) 0.0040(18) -0.0139(17)
    C20 0.061(2) 0.082(2) 0.089(3) 0.0105(18) -0.0111(19) -0.001(2)
    C21 0.068(2) 0.089(3) 0.076(2) -0.0072(19) -0.0239(19) -0.006(2)
    C22 0.074(2) 0.0656(19) 0.0601(19) -0.0066(16) -0.0159(16) -0.0149(15)
    O11 0.0799(14) 0.0802(14) 0.0541(12) 0.0092(11) -0.0061(11) -0.0363(11)
    N2 0.0574(13) 0.0568(13) 0.0527(13) 0.0123(11) -0.0055(11) -0.0282(11)
    C2 0.0606(16) 0.0522(15) 0.0468(15) 0.0120(13) -0.0042(12) -0.0252(12)
    C3 0.093(2) 0.0588(17) 0.067(2) 0.0288(17) -0.0073(17) -0.0328(15)
_geom_special_details
;
 All esds (except the esd in the dihedral angle between two l.s. planes)
 are estimated using the full covariance matrix.  The cell esds are taken
 into account individually in the estimation of esds in distances, angles
 and torsion angles; correlations between esds in cell parameters are only
 used when they are defined by crystal symmetry.  An approximate (isotropic)
 treatment of cell esds is used for estimating esds involving l.s. planes.
;
loop_
    _geom_bond_atom_site_label_1
    _geom_bond_atom_site_label_2
    _geom_bond_site_symmetry_2
    _geom_bond_distance
    _geom_bond_publ_flag
    Ni1 N1 2_767 2.038(3) y
    Ni1 N1 . 2.038(3) y
    Ni1 N2 . 2.093(2) y
    Ni1 N2 2_767 2.093(2) y
    Ni1 N11 2_767 2.108(2) y
    Ni1 N11 . 2.108(2) y
    N1 C1 . 1.164(3) ?
    C1 S1 . 1.626(3) ?
    N11 C15 . 1.339(3) ?
    N11 C11 . 1.343(3) ?
    C11 C12 . 1.373(4) ?
    C11 H11 . 0.9500 ?
    C12 C13 . 1.391(4) ?
    C12 H12 . 0.9500 ?
    C13 C14 . 1.381(4) ?
    C13 C16 . 1.505(4) ?
    C14 C15 . 1.380(4) ?
    C14 H14 . 0.9500 ?
    C15 H15 . 0.9500 ?
    C16 O11 . 1.217(3) ?
    C16 C17 . 1.494(4) ?
    C17 C18 . 1.383(4) ?
    C17 C22 . 1.395(4) ?
    C18 C19 . 1.390(4) ?
    C18 H18 . 0.9500 ?
    C19 C20 . 1.379(5) ?
    C19 H19 . 0.9500 ?
    C20 C21 . 1.371(6) ?
    C20 H20 . 0.9500 ?
    C21 C22 . 1.376(5) ?
    C21 H21 . 0.9500 ?
    C22 H22 . 0.9500 ?
    N2 C2 . 1.135(3) ?
    C2 C3 . 1.445(4) ?
    C3 H3A . 0.9800 ?
    C3 H3B . 0.9800 ?
    C3 H3C . 0.9800 ?
loop_
    _geom_angle_atom_site_label_1
    _geom_angle_atom_site_label_2
    _geom_angle_atom_site_label_3
    _geom_angle_site_symmetry_1
    _geom_angle_site_symmetry_3
    _geom_angle
    _geom_angle_publ_flag
    N1 Ni1 N1 2_767 . 180.0 y
    N1 Ni1 N2 2_767 . 91.36(9) y
    N1 Ni1 N2 . . 88.64(9) y
    N1 Ni1 N2 2_767 2_767 88.64(9) y
    N1 Ni1 N2 . 2_767 91.36(9) y
    N2 Ni1 N2 . 2_767 180.0 y
    N1 Ni1 N11 2_767 2_767 90.03(9) y
    N1 Ni1 N11 . 2_767 89.97(9) y
    N2 Ni1 N11 . 2_767 90.31(8) y
    N2 Ni1 N11 2_767 2_767 89.69(8) y
    N1 Ni1 N11 2_767 . 89.97(9) y
    N1 Ni1 N11 . . 90.03(9) y
    N2 Ni1 N11 . . 89.69(8) y
    N2 Ni1 N11 2_767 . 90.31(8) y
    N11 Ni1 N11 2_767 . 180.0 y
    C1 N1 Ni1 . . 163.8(2) y
    N1 C1 S1 . . 178.2(2) ?
    C15 N11 C11 . . 117.3(2) ?
    C15 N11 Ni1 . . 121.05(18) y
    C11 N11 Ni1 . . 121.64(17) y
    N11 C11 C12 . . 123.0(2) ?
    N11 C11 H11 . . 118.5 ?
    C12 C11 H11 . . 118.5 ?
    C11 C12 C13 . . 119.4(3) ?
    C11 C12 H12 . . 120.3 ?
    C13 C12 H12 . . 120.3 ?
    C14 C13 C12 . . 117.8(2) ?
    C14 C13 C16 . . 123.6(2) ?
    C12 C13 C16 . . 118.4(2) ?
    C15 C14 C13 . . 119.3(2) ?
    C15 C14 H14 . . 120.4 ?
    C13 C14 H14 . . 120.4 ?
    N11 C15 C14 . . 123.2(2) ?
    N11 C15 H15 . . 118.4 ?
    C14 C15 H15 . . 118.4 ?
    O11 C16 C17 . . 121.0(3) ?
    O11 C16 C13 . . 118.7(2) ?
    C17 C16 C13 . . 120.3(2) ?
    C18 C17 C22 . . 119.4(3) ?
    C18 C17 C16 . . 122.7(3) ?
    C22 C17 C16 . . 117.9(3) ?
    C17 C18 C19 . . 120.1(3) ?
    C17 C18 H18 . . 120.0 ?
    C19 C18 H18 . . 120.0 ?
    C20 C19 C18 . . 119.8(4) ?
    C20 C19 H19 . . 120.1 ?
    C18 C19 H19 . . 120.1 ?
    C21 C20 C19 . . 120.3(3) ?
    C21 C20 H20 . . 119.9 ?
    C19 C20 H20 . . 119.9 ?
    C20 C21 C22 . . 120.5(4) ?
    C20 C21 H21 . . 119.8 ?
    C22 C21 H21 . . 119.8 ?
    C21 C22 C17 . . 120.0(4) ?
    C21 C22 H22 . . 120.0 ?
    C17 C22 H22 . . 120.0 ?
    C2 N2 Ni1 . . 171.5(2) y
    N2 C2 C3 . . 179.4(4) ?
    C2 C3 H3A . . 109.5 ?
    C2 C3 H3B . . 109.5 ?
    H3A C3 H3B . . 109.5 ?
    C2 C3 H3C . . 109.5 ?
    H3A C3 H3C . . 109.5 ?
    H3B C3 H3C . . 109.5 ?
loop_
    _geom_hbond_atom_site_label_D
    _geom_hbond_atom_site_label_H
    _geom_hbond_atom_site_label_A
    _geom_hbond_site_symmetry_A
    _geom_hbond_distance_DH
    _geom_hbond_distance_HA
    _geom_hbond_distance_DA
    _geom_hbond_angle_DHA
    C3 H3B S1 2_777 0.98 2.98 3.662(3) 127.4
_shelx_space_group_comment
;
The symmetry employed for this shelxl refinement is uniquely defined
by the following loop, which should always be used as a source of
symmetry information in preference to the above space-group names.
They are only intended as comments.
;
_shelx_estimated_absorpt_T_min     ?
_shelx_estimated_absorpt_T_max     ?
_shelx_hkl_file
;
   1   0   0    1.85   20.93   0
  -1   0   0    0.77   21.02   0
  -2   0   0  470.96   18.24   0
   2   0   0  483.76   18.25   0
  -3   0   0 1801.73   17.24   0
   3   0   0 1792.29   19.01   0
  -4   0   0  787.33   14.20   0
   4   0   0  770.40   12.08   0
  -4   0   0  775.30   11.78   0
  -5   0   0  608.79   11.24   0
  -5   0   0  633.09   11.35   0
   5   0   0  630.12   11.01   0
  -6   0   0  190.30    9.88   0
   6   0   0  193.10   11.31   0
  -6   0   0  174.59   10.87   0
   7   0   0  128.15    8.50   0
  -7   0   0   87.93    7.87   0
  -7   0   0  107.70   10.42   0
  -8   0   0   34.96    7.50   0
  -8   0   0   46.31    8.74   0
   8   0   0   42.25    9.21   0
  -8   0   0   37.25    7.64   0
  -9   0   0   -1.00    7.24   0
  -9   0   0    3.36    7.01   0
   9   0   0    5.40    7.27   0
  -9   0   0   -6.61    7.22   0
  -9   1   0   40.20    9.04   0
  -9   1   0    4.51    7.39   0
   9  -1   0   18.69    7.35   0
  -9   1   0   16.51    8.73   0
  -8   1   0   13.76    7.41   0
  -8   1   0   12.88    6.98   0
   8  -1   0   11.41    7.26   0
  -7   1   0  100.49    8.18   0
   7  -1   0  114.36    9.20   0
  -7   1   0  105.33    7.82   0
  -6   1   0  533.41   11.02   0
   6  -1   0  565.39   11.02   0
  -6   1   0  548.23   10.05   0
   5  -1   0   97.91    9.16   0
  -5   1   0  108.01   11.95   0
  -5   1   0   94.17    9.54   0
  -4   1   0  112.17    9.80   0
   4  -1   0  110.12    9.73   0
  -4   1   0  119.20    9.80   0
  -3   1   0  248.97   12.10   0
   3  -1   0  238.90   12.04   0
  -3   1   0  247.96   12.11   0
  -2   1   0  351.95   20.01   0
   2  -1   0  350.00   16.68   0
  -2   1   0  366.86   20.05   0
   2  -1   0  378.29   16.49   0
   1  -1   0 3399.23   31.38   0
   1  -1   0 3482.39   34.36   0
  -1   1   0 3462.13   33.68   0
  -1   1   0 3390.92   31.35   0
   0  -1   0 4686.17   46.00   0
   0   1   0 4613.71   45.26   0
  -1  -1   0 2179.27   27.94   0
  -1  -1   0 2069.26   26.33   0
   1   1   0 2252.78   27.72   0
   1   1   0 2128.03   26.79   0
   2   1   0 1507.33   19.54   0
  -2  -1   0 1641.24   20.22   0
  -2  -1   0 1511.47   22.77   0
  -3  -1   0  282.65   15.00   0
   3   1   0  274.33   12.03   0
  -3  -1   0  284.13   12.03   0
  -4  -1   0  502.44   11.16   0
   4   1   0  515.64   13.19   0
  -4  -1   0  511.54   10.66   0
  -5  -1   0   43.11    9.91   0
  -5  -1   0   20.71    8.75   0
   5   1   0   35.58   11.03   0
   6   1   0  165.92    9.47   0
  -6  -1   0  146.22    8.80   0
  -6  -1   0  154.65    9.84   0
  -7  -1   0  372.33    8.85   0
  -7  -1   0  358.69   11.27   0
  -7  -1   0  347.29    9.06   0
   7   1   0  402.74    9.58   0
  -8  -1   0   18.53    6.99   0
  -8  -1   0    5.40    7.25   0
  -8  -1   0    4.50    7.04   0
   8   1   0    7.32    8.69   0
  -9  -1   0    1.82    7.10   0
   9   1   0   34.77    8.80   0
  -9  -1   0   28.73    7.15   0
  -9  -1   0   21.11    7.66   0
   9  -2   0   10.62    8.76   0
  -9   2   0    7.83    7.16   0
  -9   2   0   10.33    7.34   0
   8  -2   0   18.29    8.54   0
  -8   2   0    6.89    7.28   0
  -8   2   0    8.68    7.64   0
   7  -2   0   97.52    7.95   0
  -7   2   0   83.46    8.03   0
  -7   2   0   70.72    8.16   0
   6  -2   0  125.76   11.35   0
  -6   2   0  124.68    9.12   0
  -6   2   0  149.44    9.17   0
  -5   2   0 1042.23   13.80   0
   5  -2   0  980.42   12.10   0
  -5   2   0  980.80   12.03   0
   4  -2   0   36.84    9.36   0
  -4   2   0   46.66    9.53   0
  -4   2   0   45.70    8.71   0
   3  -2   0  984.26   15.99   0
   3  -2   0  953.53   14.20   0
  -3   2   0  968.46   14.17   0
  -3   2   0  968.34   14.18   0
  -2   2   0 4980.01   25.68   0
   2  -2   0 5054.18   27.88   0
  -2   2   0 5075.43   25.73   0
   2  -2   0 5023.86   25.91   0
  -1   2   0 1841.83   25.36   0
   1  -2   0 1900.91   23.17   0
  -1   2   0 1658.78   21.87   0
   1  -2   0 1910.80   25.20   0
   0   2   0  169.25   21.43   0
   0  -2   0  174.80   19.81   0
   0  -2   0  174.76   21.95   0
  -2  -2   0  460.85   15.16   0
  -2  -2   0  482.57   15.51   0
   2   2   0  486.33   15.14   0
   2   2   0  454.34   15.25   0
  -3  -2   0 5547.17   22.79   0
   3   2   0 5630.72   22.93   0
  -3  -2   0 5688.50   23.03   0
  -4  -2   0  104.76   10.00   0
   4   2   0  104.88    9.99   0
  -4  -2   0  104.18    9.61   0
  -5  -2   0   51.56    8.92   0
  -5  -2   0   56.54    9.71   0
   5   2   0   66.21   11.49   0
  -6  -2   0  302.17    9.90   0
  -6  -2   0  304.04    9.55   0
   6   2   0  333.23    9.46   0
   7   2   0    6.79    7.42   0
  -7  -2   0    8.80    7.93   0
  -7  -2   0    3.20    6.83   0
   8   2   0   74.38    7.46   0
  -8  -2   0   71.45    7.82   0
  -8  -2   0   50.88    7.23   0
  -8  -2   0   49.92    7.39   0
  -9  -2   0    6.94    8.82   0
   9   2   0   36.25    8.78   0
  -9  -2   0   17.89    7.39   0
  -9  -2   0   24.00    7.12   0
   8  -3   0    5.50    9.13   0
  -8   3   0    7.74    8.55   0
  -8   3   0    6.65    7.36   0
  -7   3   0   12.92    9.47   0
   7  -3   0    8.05    7.79   0
  -7   3   0    0.97    9.27   0
   6  -3   0  600.54   10.11   0
  -6   3   0  602.90   10.48   0
  -6   3   0  628.17   11.77   0
  -5   3   0  140.30    9.82   0
  -5   3   0  148.11   11.77   0
   5  -3   0  146.40    9.72   0
  -4   3   0   20.11    8.94   0
   4  -3   0   29.01    9.46   0
   4  -3   0   15.71    8.58   0
  -4   3   0   22.00   10.30   0
   3  -3   0  902.90   13.41   0
  -3   3   0  909.55   13.01   0
   3  -3   0  894.38   12.88   0
  -3   3   0  896.26   13.26   0
  -2   3   0 1887.63   19.57   0
   2  -3   0 1863.52   17.09   0
  -2   3   0 1907.74   16.73   0
   2  -3   0 1899.39   19.70   0
  -1   3   0   86.48   16.42   0
   1  -3   0   91.19   14.05   0
  -1   3   0   79.80   15.31   0
   1  -3   0   98.81   16.77   0
   0   3   0   45.04   20.39   0
   0  -3   0   49.94   17.78   0
   0  -3   0   33.27   14.93   0
  -1  -3   0 2254.77   20.74   0
   1   3   0 2270.60   20.14   0
  -2  -3   0  584.69   13.52   0
  -2  -3   0  580.78   13.00   0
   2   3   0  618.83   13.18   0
   3   3   0 1140.99   13.11   0
  -3  -3   0 1080.20   12.82   0
  -3  -3   0 1082.12   12.82   0
   4   3   0  838.99   11.60   0
  -4  -3   0  809.44   11.87   0
  -4  -3   0  818.44   11.98   0
  -5  -3   0   83.12    8.98   0
  -5  -3   0   83.40    9.15   0
   5   3   0   97.40   10.82   0
  -6  -3   0   43.13    8.79   0
  -6  -3   0   33.70    8.31   0
   6   3   0   43.20    8.29   0
  -7  -3   0  118.31    8.06   0
   7   3   0  147.42    9.73   0
  -7  -3   0  162.47    8.42   0
  -8  -3   0  143.39   10.03   0
   8   3   0  159.92    8.36   0
  -8  -3   0  127.03    8.12   0
  -9  -3   0    9.77    7.16   0
  -9  -3   0   15.50    6.94   0
  -9  -3   0   -4.15    6.92   0
   9   3   0   10.96    8.43   0
   8  -4   0   42.06    9.57   0
  -8   4   0   50.38    8.87   0
  -8   4   0   37.73    7.92   0
   7  -4   0   81.48    8.25   0
  -7   4   0   77.36    7.84   0
  -7   4   0   68.41    9.50   0
  -6   4   0   16.91    7.88   0
   6  -4   0    0.81    8.20   0
  -6   4   0    1.99    9.72   0
   5  -4   0   87.90   11.61   0
   5  -4   0   84.86    9.02   0
  -5   4   0   86.08    9.75   0
  -5   4   0   79.12   11.22   0
   4  -4   0 1694.13   13.60   0
   4  -4   0 1624.87   14.27   0
  -4   4   0 1719.98   13.58   0
  -4   4   0 1691.88   13.77   0
  -3   4   0    3.81    9.78   0
   3  -4   0    7.30    9.71   0
   3  -4   0   13.08    9.44   0
  -3   4   0   16.51    8.79   0
  -2   4   0  283.46   12.44   0
   2  -4   0  275.86   11.36   0
   2  -4   0  269.68   14.23   0
  -2   4   0  279.72   10.85   0
  -1   4   0  304.72   11.63   0
   1  -4   0  336.30   14.04   0
  -1   4   0  331.15   13.31   0
   1  -4   0  341.75   12.11   0
   0  -4   0 1824.26   15.84   0
   0   4   0 1819.43   17.41   0
   0  -4   0 1870.33   21.16   0
  -1  -4   0 3665.31   20.76   0
   1   4   0 3676.19   21.84   0
  -2  -4   0  357.39   10.90   0
  -2  -4   0  354.56   10.23   0
   2   4   0  365.29   11.19   0
   3   4   0  142.86    9.83   0
  -3  -4   0  145.33    9.76   0
  -3  -4   0  148.07   10.18   0
  -4  -4   0 2305.77   15.74   0
  -4  -4   0 2429.60   14.88   0
  -5  -4   0   18.85    8.47   0
  -5  -4   0    8.48    8.80   0
  -6  -4   0   41.82    7.75   0
  -6  -4   0   33.65    8.00   0
  -7  -4   0   80.30    7.69   0
  -7  -4   0   69.74    7.56   0
  -8  -4   0   15.85    7.07   0
  -8  -4   0   -0.27    6.93   0
  -8   5   0   56.55    7.89   0
   8  -5   0  101.36    9.68   0
  -8   5   0   24.40    7.92   0
   7  -5   0   -8.33    9.31   0
  -7   5   0   -6.10    7.28   0
  -7   5   0   -2.93    9.33   0
  -6   5   0   -0.76    7.53   0
  -6   5   0    6.26    8.05   0
   6  -5   0    6.40    7.74   0
  -5   5   0  345.01   11.87   0
   5  -5   0  368.31    9.69   0
  -5   5   0  353.75   10.73   0
   5  -5   0  359.15    9.65   0
  -4   5   0  229.39   10.53   0
  -4   5   0  225.45    9.24   0
   4  -5   0  223.28   10.04   0
   4  -5   0  219.27   11.85   0
   3  -5   0  446.50   10.57   0
  -3   5   0  465.52   11.08   0
  -3   5   0  465.31   10.58   0
   3  -5   0  445.21   10.69   0
  -2   5   0    4.77    8.89   0
   2  -5   0   -5.44   12.22   0
  -2   5   0   15.00   12.51   0
   2  -5   0   -0.06    9.50   0
  -1   5   0  326.97   11.60   0
   1  -5   0  345.51   12.39   0
   1  -5   0  336.21   12.04   0
   0  -5   0  339.10   10.50   0
   0   5   0  341.43   11.52   0
   0  -5   0  336.72   12.50   0
   1   5   0   50.29   10.24   0
  -1  -5   0   37.58   11.19   0
   2   5   0 1041.96   12.25   0
  -2  -5   0 1009.44   12.99   0
  -3  -5   0  313.82   11.79   0
   3   5   0  297.22    9.94   0
  -3  -5   0  285.19   10.29   0
   4   5   0   15.62    8.34   0
  -4  -5   0   17.95    8.62   0
  -4  -5   0   15.54    8.82   0
  -5  -5   0  228.99    9.18   0
  -5  -5   0  175.71    9.13   0
  -6  -5   0   92.52    9.63   0
  -6  -5   0   84.46    7.76   0
  -7  -5   0   10.82    7.12   0
  -7  -5   0    6.01    9.19   0
  -8  -5   0   12.11    7.26   0
  -8  -5   0   24.76    6.97   0
  -7   6   0   21.55    7.64   0
   7  -6   0    8.99    9.24   0
  -7   6   0   26.50    8.75   0
   6  -6   0  245.05   10.60   0
  -6   6   0  284.78    8.94   0
  -6   6   0  243.66    8.60   0
   6  -6   0  254.38    9.97   0
  -5   6   0   28.92    7.57   0
  -5   6   0   28.47    8.76   0
   5  -6   0   14.97    8.27   0
   5  -6   0   26.76    8.14   0
  -4   6   0  150.86    9.05   0
   4  -6   0  179.45   11.26   0
  -4   6   0  173.36   12.64   0
   4  -6   0  162.20    9.20   0
   3  -6   0  236.40    9.97   0
  -3   6   0  229.22   10.58   0
   3  -6   0  222.61   10.21   0
  -3   6   0  239.99    9.34   0
   2  -6   0   -5.43    9.47   0
  -2   6   0   10.70    8.99   0
   2  -6   0   21.09   10.72   0
  -2   6   0    8.53   10.77   0
  -1   6   0  848.45   12.76   0
   1  -6   0  854.75   12.96   0
   1  -6   0  810.48   13.55   0
   0   6   0   73.32   12.58   0
   0  -6   0   85.84   11.58   0
   0  -6   0   80.80    9.25   0
  -1  -6   0  186.82   10.97   0
   1   6   0  180.09   10.16   0
   2   6   0 1263.36   12.88   0
  -2  -6   0 1279.85   13.51   0
  -3  -6   0  130.68    9.35   0
   3   6   0  130.26   10.64   0
  -3  -6   0  122.93    8.91   0
   4   6   0   70.15    8.77   0
  -4  -6   0   87.21    8.89   0
  -4  -6   0   64.20    9.35   0
  -5  -6   0  143.44    8.42   0
  -5  -6   0  188.08    8.13   0
  -6  -6   0   56.07    7.61   0
  -6  -6   0   66.53    7.97   0
  -7  -6   0   48.41    7.62   0
  -7  -6   0   33.17    7.53   0
  -8  -6   0   -9.91    7.11   0
  -8  -6   0    0.79    8.51   0
   7  -7   0   59.08    7.99   0
  -7   7   0   49.99    7.73   0
  -7   7   0   52.27    9.75   0
   6  -7   0   13.91    7.70   0
   6  -7   0   43.80    8.92   0
  -6   7   0   23.53    9.64   0
  -6   7   0   24.18    8.72   0
   5  -7   0  181.35    8.40   0
  -5   7   0  166.42    7.87   0
  -5   7   0  208.29    8.67   0
   5  -7   0  188.91    8.45   0
  -4   7   0   91.64    8.05   0
   4  -7   0   92.76    8.26   0
   4  -7   0   92.99    8.49   0
  -4   7   0   88.29   11.03   0
   3  -7   0   12.99    8.43   0
   3  -7   0   16.81   11.26   0
  -3   7   0    6.81    7.71   0
  -3   7   0   15.15    9.17   0
   2  -7   0  409.74    9.39   0
  -2   7   0  397.25   10.73   0
   2  -7   0  389.37   11.17   0
   1  -7   0   81.39   10.72   0
   1  -7   0   83.84    8.60   0
  -1   7   0   66.71    9.93   0
   0  -7   0  420.17    9.63   0
   0  -7   0  412.48   14.37   0
   0   7   0  406.52   10.94   0
  -1  -7   0  322.18   10.97   0
  -1  -7   0  341.44   11.18   0
   1   7   0  312.09    9.81   0
   2   7   0   27.98    8.65   0
  -2  -7   0   28.30    9.57   0
  -3  -7   0  158.05    9.06   0
  -3  -7   0  130.52    9.90   0
   3   7   0  135.07    8.86   0
  -4  -7   0   19.90    8.34   0
   4   7   0    9.10    7.53   0
  -4  -7   0   23.63    7.62   0
  -5  -7   0   84.95    8.13   0
  -5  -7   0  100.85    7.88   0
   5   7   0   78.79    7.65   0
  -6  -7   0   59.60    8.82   0
  -6  -7   0   31.82    7.66   0
  -7  -7   0    7.36    7.24   0
  -7  -7   0    9.54    7.14   0
   6  -8   0   60.87    7.64   0
   6  -8   0   58.73    7.90   0
  -6   8   0   44.39    8.94   0
  -6   8   0   68.39    8.00   0
  -5   8   0  105.80    8.15   0
   5  -8   0   80.58    8.13   0
   5  -8   0  103.21    8.14   0
  -5   8   0   98.16    7.43   0
  -4   8   0   51.42   10.20   0
  -4   8   0   59.31    7.38   0
   4  -8   0   55.89    9.51   0
   4  -8   0   60.01    8.02   0
   3  -8   0  406.59    9.23   0
   3  -8   0  395.73   10.16   0
  -3   8   0  435.83   11.62   0
  -2   8   0   16.17   10.66   0
   2  -8   0    5.05    9.33   0
   2  -8   0    7.68    8.10   0
   1  -8   0   17.41    8.35   0
   1  -8   0   49.03    9.53   0
  -1   8   0   32.62   10.94   0
   0  -8   0  650.60   11.35   0
   0   8   0  621.62   10.41   0
   0  -8   0  677.40   10.50   0
  -1  -8   0   69.31    8.38   0
  -1  -8   0   52.72    9.77   0
   1   8   0   60.48    8.86   0
  -2  -8   0   89.84   11.64   0
   2   8   0   90.86    8.54   0
   3   8   0  106.97    8.07   0
  -3  -8   0  113.60    7.59   0
  -3  -8   0   93.69    8.83   0
  -4  -8   0   28.15    7.58   0
  -4  -8   0   35.94    8.09   0
   4   8   0   26.26    7.53   0
  -5  -8   0   50.68    7.76   0
  -5  -8   0   68.40    8.89   0
   5   8   0   29.59    7.33   0
  -6  -8   0    9.31    7.57   0
  -6  -8   0   33.21    8.41   0
  -7  -8   0    7.83    7.42   0
  -7  -8   0   30.64    7.29   0
   6  -9   0   21.97    7.97   0
   6  -9   0   14.57    9.31   0
  -6   9   0  -16.63    9.49   0
  -6   9   0    3.33    7.30   0
   5  -9   0   41.82    7.94   0
  -5   9   0   55.68    7.75   0
   5  -9   0   57.66    9.20   0
  -5   9   0   57.65    8.68   0
   4  -9   0  102.14    7.91   0
   4  -9   0   95.86    8.15   0
  -4   9   0  126.83    8.44   0
  -3   9   0   27.68    9.75   0
   3  -9   0   19.57    7.40   0
   3  -9   0   29.92    8.09   0
   2  -9   0   57.17    7.37   0
   2  -9   0   40.43    8.93   0
  -2   9   0   49.35    8.06   0
  -1   9   0   76.47    8.22   0
   1  -9   0  102.18    8.59   0
   1  -9   0   89.17   10.99   0
   0   9   0   -9.33    7.17   0
   0  -9   0   -5.67    7.19   0
   0  -9   0    4.32    8.53   0
  -1  -9   0  217.78    9.03   0
  -1  -9   0  227.58    7.95   0
   1   9   0  177.77    8.34   0
   2   9   0   38.24    8.96   0
  -2  -9   0   52.32    8.41   0
  -2  -9   0   52.36    7.55   0
  -3  -9   0   33.82    7.56   0
  -3  -9   0   16.62   10.07   0
   3   9   0   24.20    7.50   0
   4   9   0   71.60    7.47   0
  -4  -9   0   67.24    8.11   0
  -4  -9   0   95.72    9.11   0
  -5  -9   0   11.61    7.47   0
  -5  -9   0    4.91    7.03   0
   5   9   0   19.87    7.13   0
  -6  -9   0    6.78    7.63   0
  -6  -9   0   10.59    6.99   0
   5 -10   0   22.17    7.37   0
   5 -10   0   40.99    9.24   0
  -5  10   0   22.95    8.10   0
   4 -10   0   27.79    7.45   0
  -4  10   0   17.06    7.81   0
   4 -10   0   21.68    7.34   0
   3 -10   0   55.11    7.58   0
   3 -10   0   68.84    8.12   0
  -3  10   0   85.30    7.93   0
   2 -10   0  229.26    8.37   0
   2 -10   0  246.07    8.87   0
  -2  10   0  252.39    8.61   0
   1 -10   0   21.46    7.29   0
  -1  10   0   23.65    7.76   0
   1 -10   0   30.70    7.85   0
   0  10   0   -7.13    7.53   0
   0 -10   0    5.90    8.43   0
   0 -10   0    5.28    7.01   0
   1  10   0    0.86    6.98   0
  -1 -10   0   14.05    8.16   0
  -1 -10   0   13.11    6.97   0
   2  10   0   53.69    7.56   0
  -2 -10   0   78.70    7.26   0
  -2 -10   0   68.48   10.24   0
  -3 -10   0   57.71    8.57   0
   3  10   0   59.30    7.76   0
  -3 -10   0   74.21    7.34   0
  -3 -10   0   93.80    7.38   0
  -4 -10   0    6.05    7.09   0
  -4 -10   0   12.35    7.66   0
   4  10   0   14.05    7.02   0
  -5 -10   0   17.12    7.14   0
  -5 -10   0   17.37    7.75   0
   5  10   0    3.66    7.27   0
   3 -11   0   35.23    7.62   0
   3 -11   0   32.14    7.52   0
  -3  11   0   54.67    9.19   0
  -2  11   0   39.56    7.40   0
   2 -11   0   36.26    7.90   0
   2 -11   0   27.30    7.36   0
   1 -11   0   21.28    7.73   0
   1 -11   0   23.05    7.02   0
  -1  11   0   29.07    8.80   0
   0  11   0    1.40    7.26   0
   0 -11   0   -8.94    8.38   0
   0 -11   0   -5.90    7.10   0
   1  11   0   22.29    7.06   0
  -1 -11   0   42.13    8.05   0
  -1 -11   0   29.94    7.02   0
  -2 -11   0   62.73    7.13   0
  -2 -11   0   37.69    7.96   0
   2  11   0   36.51    7.23   0
  -3 -11   0    7.92    6.95   0
   3  11   0   -4.23    7.12   0
  -3 -11   0   10.13    7.85   0
  -3 -11   0   -2.10    6.95   0
  -4 -11   0   26.20    7.97   0
  -4 -11   0   17.41    6.98   0
  -4 -11   0   32.92    8.61   0
   4  11   0   37.02    7.35   0
   1 -12   0    7.20    7.69   0
   1 -12   0   15.65    7.05   0
  -1  12   0   -6.53    7.01   0
   0  12   0   28.70    7.50   0
   0 -12   0   34.00    7.83   0
   0 -12   0   41.23    8.35   0
  -1 -12   0  -12.93    8.12   0
  -1 -12   0   10.19    6.80   0
   1  12   0   22.57    7.15   0
  -3 -11   1   -1.92    7.84   0
   3  11  -1    9.95    6.94   0
  -3 -11   1   14.81    6.84   0
  -3 -11   1    3.95    6.99   0
  -2 -11   1    0.35    7.01   0
  -2 -11   1    5.43    7.74   0
   2  11  -1   -0.23    7.06   0
  -1 -11   1   41.20    6.84   0
   1  11  -1    7.92    7.37   0
  -1 -11   1   10.72    9.84   0
   0 -11   1   -4.34    6.94   0
   0 -11   1    8.85    9.56   0
   0  11  -1   -9.16    8.51   0
   1 -11   1   71.42    7.31   0
  -1  11  -1   36.48    9.22   0
   1 -11   1   73.48    8.33   0
   2 -11   1   20.52    7.86   0
  -2  11  -1   20.77    7.58   0
   2 -11   1   29.36    7.09   0
   3 -11   1   30.30    7.43   0
  -3  11  -1   16.40    7.86   0
   3 -11   1   32.13    7.99   0
   4  10  -1   -0.93    6.66   0
  -4 -10   1   -6.84    7.58   0
  -4 -10   1    6.63    6.93   0
  -4 -10   1   -4.00    7.12   0
  -3 -10   1   15.78    7.07   0
  -3 -10   1   24.24    6.90   0
  -3 -10   1   32.62    8.13   0
   3  10  -1    4.86    7.01   0
  -2 -10   1  127.01   10.45   0
  -2 -10   1  171.90    7.60   0
   2  10  -1  120.89    7.90   0
  -1 -10   1    8.08    6.97   0
  -1 -10   1   -1.88    8.56   0
   1  10  -1   -4.53    7.59   0
   0 -10   1   46.00    7.23   0
   0 -10   1   48.69    8.38   0
   0  10  -1   42.29    7.44   0
   1 -10   1   46.02    7.18   0
  -1  10  -1   50.34    9.19   0
   1 -10   1   72.45    8.62   0
   2 -10   1    7.27    8.10   0
  -2  10  -1    9.58    7.61   0
   2 -10   1   10.96    7.05   0
   3 -10   1  165.77    8.76   0
   3 -10   1  144.11    7.89   0
  -3  10  -1  164.59   10.14   0
   4 -10   1   28.42    7.60   0
  -4  10  -1   34.95    9.35   0
   4 -10   1   26.40    7.30   0
  -6  -9   1    8.42    7.53   0
  -6  -9   1   41.86    7.37   0
  -5  -9   1   20.09    7.45   0
   5   9  -1   22.93    6.94   0
  -5  -9   1   16.09    6.90   0
  -4  -9   1   -4.39    7.09   0
  -4  -9   1    0.31    9.51   0
   4   9  -1   -3.33    7.13   0
  -3  -9   1  243.28    9.62   0
  -3  -9   1  318.63    8.25   0
  -3  -9   1  355.56    8.54   0
   3   9  -1  273.86    8.73   0
   2   9  -1   21.70    7.14   0
  -2  -9   1   26.21   10.07   0
  -2  -9   1    0.80    7.16   0
  -1  -9   1   70.07    7.33   0
   1   9  -1   50.01    9.40   0
  -1  -9   1   63.26    8.85   0
   0   9  -1   18.29    7.58   0
   0  -9   1   32.63    9.08   0
   0  -9   1   24.31    7.67   0
  -1   9  -1   31.81    9.29   0
   1  -9   1   12.45   10.35   0
   1  -9   1   12.50    7.32   0
   2  -9   1  323.60    8.57   0
  -2   9  -1  319.64   10.80   0
   2  -9   1  328.80    9.52   0
  -3   9  -1   40.01    8.06   0
   3  -9   1   48.79    7.77   0
   3  -9   1   40.27    8.17   0
   4  -9   1   96.58    7.82   0
   4  -9   1  105.52    8.35   0
  -4   9  -1  120.23    9.86   0
  -5   9  -1   38.50    7.21   0
   5  -9   1   32.30    7.64   0
   5  -9   1   38.67    8.01   0
  -5   9  -1   48.16    7.84   0
  -6  -8   1    9.60    7.20   0
  -6  -8   1    3.28    6.86   0
  -5  -8   1   46.20    7.00   0
  -5  -8   1   23.98    7.75   0
   5   8  -1   33.21    7.21   0
  -4  -8   1  140.34    8.68   0
  -4  -8   1  211.08    9.41   0
   4   8  -1  157.32    8.03   0
  -3  -8   1   13.97    7.66   0
  -3  -8   1    0.80    7.53   0
   3   8  -1   -5.67    6.99   0
  -2  -8   1  179.70    9.19   0
   2   8  -1  167.99    9.74   0
  -2  -8   1  194.11    7.93   0
  -1  -8   1   43.44    9.26   0
  -1  -8   1   27.93    7.66   0
   1   8  -1   13.85    8.00   0
   0  -8   1   20.01    7.89   0
   0  -8   1    7.65   11.50   0
   0   8  -1    6.96    8.45   0
   1  -8   1  793.65    9.88   0
   1  -8   1  846.28   11.99   0
  -1   8  -1  839.60   10.99   0
   2  -8   1    8.14   10.77   0
  -2   8  -1    4.74    8.62   0
   2  -8   1   16.31    7.62   0
   3  -8   1    8.45    7.80   0
   3  -8   1   15.28    7.43   0
  -3   8  -1   10.76    7.80   0
   4  -8   1  345.11    8.86   0
  -4   8  -1  396.46    9.89   0
  -4   8  -1  350.72    8.60   0
   4  -8   1  326.86    9.81   0
  -5   8  -1   12.84    9.83   0
   5  -8   1    6.84    7.66   0
  -5   8  -1    7.59    7.01   0
   5  -8   1   13.24    9.36   0
   6  -8   1    4.40    7.52   0
  -6   8  -1   22.91    6.97   0
   6  -8   1   25.42    7.84   0
  -6   8  -1   38.09    7.76   0
  -7  -7   1    9.25    7.33   0
  -7  -7   1    4.57    7.00   0
  -6  -7   1    5.04    7.35   0
  -6  -7   1   10.03    6.88   0
  -5  -7   1  118.97    8.39   0
  -5  -7   1  186.71    7.92   0
  -4  -7   1   26.46    7.81   0
   4   7  -1    2.95    7.35   0
  -4  -7   1   15.85    8.96   0
  -3  -7   1   49.56   10.92   0
   3   7  -1   64.16    8.37   0
  -3  -7   1   81.51    8.23   0
   2   7  -1  306.31    9.29   0
  -2  -7   1  341.89   12.58   0
  -1  -7   1   27.00    8.32   0
  -1  -7   1   26.98    9.65   0
   1   7  -1   35.58    8.46   0
   0  -7   1  380.43   11.43   0
   0  -7   1  401.10    9.38   0
   0   7  -1  387.04   10.41   0
  -1   7  -1  133.94   10.04   0
   1  -7   1  151.53    9.16   0
   1  -7   1  170.52   13.13   0
  -2   7  -1  164.07   10.09   0
   2  -7   1  155.66    9.11   0
   2  -7   1  163.43   12.82   0
   3  -7   1   73.10    8.44   0
   3  -7   1   73.86    8.78   0
  -3   7  -1   67.82    8.00   0
  -3   7  -1   89.34    8.77   0
   4  -7   1    3.69    8.70   0
  -4   7  -1   10.42    7.03   0
   4  -7   1   18.32    7.89   0
  -4   7  -1    7.19    9.06   0
  -5   7  -1  297.82    9.42   0
   5  -7   1  331.50   10.68   0
   5  -7   1  277.57    8.99   0
  -5   7  -1  280.12    8.50   0
  -6   7  -1   31.81   10.22   0
  -6   7  -1   34.51    7.30   0
   6  -7   1   45.01    7.76   0
   6  -7   1   30.61    7.68   0
   7  -7   1   19.88    7.63   0
  -7   7  -1   21.85    6.95   0
  -7   7  -1   13.61    7.98   0
  -7  -6   1    9.56    8.56   0
  -7  -6   1   18.16    7.11   0
  -6  -6   1   45.41    7.62   0
  -6  -6   1   56.81    7.65   0
  -5  -6   1   12.84    8.99   0
  -5  -6   1   -2.17    7.88   0
  -4  -6   1  356.55    9.37   0
  -4  -6   1  252.92    9.87   0
   4   6  -1  316.25    9.39   0
  -3  -6   1   14.17    9.13   0
   3   6  -1    5.42    8.47   0
  -3  -6   1   -3.33    8.61   0
   2   6  -1    1.03    8.88   0
  -2  -6   1    2.75    9.69   0
  -1  -6   1 1133.72   13.82   0
   1   6  -1 1120.38   12.74   0
  -1  -6   1 1142.20   11.59   0
   0  -6   1   32.52    8.77   0
   0  -6   1   22.59   11.02   0
   0   6  -1   23.86    9.90   0
  -1   6  -1  220.20   12.14   0
   1  -6   1  254.47   13.44   0
   1  -6   1  235.95    9.58   0
   2  -6   1  871.79   11.28   0
  -2   6  -1  914.89   10.83   0
   2  -6   1  872.07   12.78   0
  -2   6  -1  869.19   12.51   0
  -3   6  -1   13.61    8.01   0
   3  -6   1   15.89    8.58   0
  -3   6  -1    7.28   12.62   0
   3  -6   1   20.42    9.98   0
   4  -6   1  156.54   10.76   0
  -4   6  -1  149.59   11.32   0
   4  -6   1  152.24    8.92   0
  -4   6  -1  166.02    8.44   0
   5  -6   1  181.51    9.29   0
  -5   6  -1  218.19    8.96   0
  -5   6  -1  210.78    8.73   0
   5  -6   1  180.41   10.13   0
   6  -6   1   59.43    7.59   0
  -6   6  -1   41.21    9.07   0
  -6   6  -1   78.00    8.44   0
   6  -6   1   60.93    8.24   0
   7  -6   1   76.00    9.73   0
  -7   6  -1   92.65   10.15   0
  -7   6  -1   81.89    7.68   0
  -8  -5   1    2.75    6.95   0
  -8  -5   1    2.87    8.52   0
  -7  -5   1   34.21    7.39   0
  -7  -5   1   19.33    8.86   0
  -6  -5   1   13.85    9.10   0
  -6  -5   1    6.86    7.40   0
  -5  -5   1  307.61   11.04   0
  -5  -5   1  234.64    9.22   0
   4   5  -1   37.31   10.78   0
  -4  -5   1   50.89    8.73   0
  -4  -5   1   41.38    9.21   0
  -3  -5   1   10.74    9.09   0
   3   5  -1    9.27    8.73   0
  -3  -5   1    6.91    9.43   0
   2   5  -1  794.71   11.68   0
  -2  -5   1  796.60   12.43   0
   1   5  -1   71.64   11.94   0
  -1  -5   1   65.72   10.69   0
  -1  -5   1   71.37    9.08   0
   0   5  -1  605.60   11.53   0
   0  -5   1  618.87   10.81   0
   0  -5   1  608.83   12.66   0
  -1   5  -1  138.25    9.63   0
   1  -5   1  136.48   10.43   0
   1  -5   1  122.08    9.57   0
   2  -5   1   18.77    9.88   0
  -2   5  -1    8.62   11.87   0
   2  -5   1   11.44    9.48   0
  -2   5  -1   19.76    9.00   0
   3  -5   1  910.82   12.24   0
  -3   5  -1  921.40   13.09   0
  -3   5  -1  895.79   12.53   0
   3  -5   1  921.34   14.02   0
  -4   5  -1  240.62    8.83   0
   4  -5   1  242.02    9.63   0
   4  -5   1  244.15   12.07   0
  -4   5  -1  238.34   10.93   0
   5  -5   1   90.88    8.45   0
   5  -5   1   88.51   10.01   0
  -5   5  -1   75.48    8.20   0
  -5   5  -1   89.48    8.92   0
  -6   5  -1   60.88    7.46   0
   6  -5   1   69.27    9.57   0
  -6   5  -1   62.84   10.03   0
  -7   5  -1    6.42    7.20   0
  -7   5  -1    7.07    7.86   0
   7  -5   1    7.96    7.57   0
   8  -5   1   68.91    7.74   0
  -8   5  -1   65.09    7.86   0
  -8   5  -1   28.49    7.52   0
  -8  -4   1   35.84    7.02   0
  -8  -4   1   54.60    7.67   0
  -7  -4   1    2.99    7.27   0
  -7  -4   1   11.29    7.26   0
  -6  -4   1  167.65    8.12   0
  -6  -4   1  194.22    8.65   0
  -5  -4   1   22.42   10.72   0
  -5  -4   1    8.19    8.65   0
  -4  -4   1   45.11   11.63   0
  -4  -4   1   62.34    8.95   0
   3   4  -1 1515.80   13.27   0
  -3  -4   1 1529.65   13.17   0
  -3  -4   1 1419.44   13.66   0
  -2  -4   1  545.12   11.77   0
   2   4  -1  568.03   11.54   0
   1   4  -1  452.52   12.37   0
  -1  -4   1  433.38   12.83   0
   0   4  -1  360.24   12.37   0
   0  -4   1  370.92   13.90   0
   0  -4   1  368.50   12.62   0
  -1   4  -1  150.13   10.59   0
   1  -4   1  135.58   10.61   0
   1  -4   1  140.81   15.31   0
  -1   4  -1  131.45   14.36   0
   2  -4   1 2794.26   19.32   0
  -2   4  -1 2896.52   16.39   0
   2  -4   1 2809.25   18.23   0
  -2   4  -1 2792.03   17.63   0
   3  -4   1  221.42   11.90   0
  -3   4  -1  212.68   12.60   0
  -3   4  -1  222.70   10.25   0
   3  -4   1  218.31   10.37   0
   4  -4   1  235.03   10.23   0
   4  -4   1  222.40   11.40   0
  -4   4  -1  244.55    9.64   0
  -4   4  -1  228.76   10.42   0
   5  -4   1  681.78   11.22   0
  -5   4  -1  705.50   13.54   0
   5  -4   1  685.81   11.26   0
  -5   4  -1  717.35   10.64   0
  -6   4  -1    5.76    7.67   0
  -6   4  -1   -0.15    8.08   0
   6  -4   1    0.55    8.27   0
  -7   4  -1   20.64    8.92   0
  -7   4  -1   21.22    7.49   0
   7  -4   1   22.38    7.43   0
  -8   4  -1   67.08    9.10   0
  -8   4  -1   71.77    9.68   0
   8  -4   1   56.02    9.31   0
  -8  -3   1   28.00    8.01   0
  -8  -3   1   24.96    8.66   0
  -7  -3   1   86.63    8.08   0
  -7  -3   1   81.63    7.85   0
  -6  -3   1    2.04    7.99   0
  -6  -3   1    3.48    7.58   0
  -5  -3   1   39.30   10.33   0
  -5  -3   1   23.97    9.42   0
  -4  -3   1  795.03   11.86   0
  -4  -3   1  841.78   11.80   0
   3   3  -1  150.05   10.01   0
  -3  -3   1  141.51   10.34   0
  -3  -3   1  137.93    9.93   0
   2   3  -1 2048.94   16.24   0
  -2  -3   1 1993.41   16.52   0
   1   3  -1 1031.49   15.11   0
  -1  -3   1 1052.92   16.14   0
   0   3  -1  160.24   13.33   0
   0  -3   1  149.65   13.04   0
   0  -3   1  158.57   14.69   0
  -1   3  -1  639.81   15.29   0
   1  -3   1  667.80   15.95   0
  -1   3  -1  668.37   13.36   0
   1  -3   1  653.00   13.76   0
  -2   3  -1   77.42   11.34   0
  -2   3  -1   86.52   10.83   0
   2  -3   1   75.17   11.67   0
   2  -3   1   74.25   11.34   0
  -3   3  -1 1014.13   12.91   0
   3  -3   1 1035.48   12.82   0
   3  -3   1 1044.97   14.25   0
  -3   3  -1 1041.70   14.15   0
   4  -3   1  952.33   12.49   0
   4  -3   1  977.63   13.74   0
  -4   3  -1  965.66   12.38   0
  -4   3  -1 1003.67   12.15   0
  -5   3  -1   24.41    9.40   0
   5  -3   1   20.17   11.18   0
  -5   3  -1   14.24   10.19   0
   6  -3   1  162.71    8.55   0
  -6   3  -1  156.25   10.50   0
  -6   3  -1  166.71   10.15   0
  -7   3  -1   13.23    7.88   0
  -7   3  -1    9.31    7.46   0
   7  -3   1   24.92    7.65   0
   8  -3   1   18.83    7.31   0
  -8   3  -1   10.09    7.66   0
  -8   3  -1   17.04    7.14   0
  -9  -2   1   -3.59    8.23   0
  -9  -2   1   -2.36    7.11   0
  -9  -2   1   18.01    7.04   0
   9   2  -1    2.74    8.44   0
   8   2  -1   94.02    9.06   0
  -8  -2   1   68.18    7.89   0
  -8  -2   1   94.27    7.96   0
  -8  -2   1   82.89    8.02   0
   7   2  -1   11.86    7.27   0
  -7  -2   1   30.65    7.43   0
  -7  -2   1   10.61    9.58   0
  -6  -2   1   13.73    8.45   0
  -6  -2   1   26.27    9.95   0
   6   2  -1   16.71    9.91   0
  -5  -2   1  775.45   11.55   0
  -5  -2   1  742.48   10.80   0
   5   2  -1  799.54   11.17   0
  -4  -2   1    9.53   11.25   0
  -4  -2   1   17.34    9.21   0
   4   2  -1    3.81   10.74   0
  -3  -2   1 1782.69   14.54   0
  -3  -2   1 1798.65   17.38   0
  -2  -2   1 7642.63   28.27   0
   2   2  -1 7857.81   28.03   0
  -1  -2   1 5660.77   31.68   0
   1   2  -1 5704.68   28.55   0
   0  -2   1  171.90   18.67   0
   0   2  -1  178.76   22.25   0
   0  -2   1  183.75   20.01   0
   0   2  -1  188.90   18.26   0
   1  -2   1   83.97   16.56   0
   1  -2   1   78.70   20.52   0
  -1   2  -1   69.41   20.11   0
  -1   2  -1   14.00   15.16   0
   2  -2   1   13.04   12.59   0
  -2   2  -1   16.16   11.84   0
   2  -2   1    2.96   12.13   0
  -2   2  -1   11.11   12.41   0
  -3   2  -1 4196.01   21.13   0
   3  -2   1 4146.92   21.05   0
  -3   2  -1 4231.98   20.08   0
   3  -2   1 4212.06   21.81   0
  -4   2  -1   21.49    9.63   0
  -4   2  -1   38.38    9.37   0
   4  -2   1   37.80   11.82   0
  -5   2  -1  360.41   10.71   0
  -5   2  -1  356.73   12.06   0
   5  -2   1  320.82   10.02   0
   6  -2   1  225.81    9.12   0
  -6   2  -1  228.72   10.61   0
  -6   2  -1  227.37    9.06   0
   7  -2   1   51.05    7.90   0
  -7   2  -1   45.58    7.70   0
  -7   2  -1   52.44    7.84   0
  -8   2  -1   43.75    7.61   0
   8  -2   1   58.86    9.45   0
  -8   2  -1   39.27    7.50   0
  -9   2  -1   -2.64    7.32   0
   9  -2   1  -10.65    7.06   0
  -9   2  -1    2.89    7.26   0
  -9  -1   1   45.82    7.42   0
   9   1  -1   37.33    8.96   0
  -9  -1   1   29.85    7.73   0
  -9  -1   1   32.94    7.69   0
  -8  -1   1   33.85    7.21   0
  -8  -1   1   23.43    7.87   0
   8   1  -1   62.90    7.51   0
  -8  -1   1   34.74    7.30   0
  -7  -1   1   21.36    7.39   0
   7   1  -1   12.44    7.33   0
  -7  -1   1   24.00    7.34   0
  -7  -1   1   33.49    7.24   0
  -6  -1   1  318.34    9.49   0
   6   1  -1  366.43    9.90   0
  -6  -1   1  341.40   10.24   0
  -5  -1   1   59.74    9.64   0
   5   1  -1   61.21   11.13   0
  -5  -1   1   59.16    8.82   0
   4   1  -1  516.55   10.26   0
  -4  -1   1  498.78   12.55   0
  -4  -1   1  508.97   10.62   0
   3   1  -1  129.79   13.00   0
  -3  -1   1  124.69   11.06   0
  -3  -1   1  111.43   10.36   0
  -2  -1   1  248.22   17.52   0
   2   1  -1  251.74   14.89   0
  -2  -1   1  267.09   15.14   0
  -1  -1   1 8922.12   40.07   0
   0  -1   1  719.52   24.37   0
   0   1  -1  732.33   21.68   0
   0   1  -1  710.29   23.95   0
   0  -1   1  743.67   21.87   0
  -1   1  -1  904.68   28.17   0
   1  -1   1  922.46   27.50   0
   1  -1   1  922.65   24.11   0
  -1   1  -1  913.74   27.95   0
   2  -1   1 1421.15   21.06   0
   2  -1   1 1405.71   18.87   0
  -2   1  -1 1455.02   18.65   0
  -2   1  -1 1437.08   18.85   0
  -3   1  -1  390.64   14.24   0
  -3   1  -1  376.37   12.78   0
   3  -1   1  367.09   12.71   0
   4  -1   1  390.81   10.83   0
  -4   1  -1  419.14   10.47   0
  -4   1  -1  423.06   10.89   0
  -5   1  -1  362.75   10.34   0
   5  -1   1  381.40   10.47   0
  -5   1  -1  375.85   10.65   0
  -6   1  -1  158.75    9.33   0
  -6   1  -1  156.55    9.81   0
   6  -1   1  169.99    8.91   0
  -7   1  -1   84.88    7.86   0
   7  -1   1   73.01    7.92   0
  -7   1  -1   62.29    8.21   0
  -8   1  -1   24.79    9.25   0
   8  -1   1    1.50    7.27   0
  -8   1  -1   15.80    7.40   0
  -9   1  -1   14.74    7.26   0
   9  -1   1   16.57    7.19   0
  -9   1  -1   13.16    7.17   0
  -9   1  -1   13.26    8.40   0
  -9   0   1    3.11    7.16   0
  -9   0   1   -3.65    6.79   0
  -9   0   1   18.80    7.37   0
   9   0  -1   10.61    7.24   0
  -8   0   1   39.79    7.67   0
  -8   0   1   51.91    7.86   0
   8   0  -1   69.49    7.59   0
  -8   0   1   59.58    7.32   0
  -7   0   1  173.55    8.64   0
  -7   0   1  165.16    7.97   0
   7   0  -1  198.45    8.74   0
   6   0  -1   13.26    9.04   0
  -6   0   1   19.98   11.49   0
  -6   0   1    0.93    8.80   0
  -5   0   1  211.91   11.65   0
  -5   0   1  223.41    9.94   0
   5   0  -1  229.19    9.62   0
  -4   0   1 1630.45   14.89   0
   4   0  -1 1711.30   15.76   0
  -3   0   1  286.71   11.97   0
   3   0  -1  291.38   11.93   0
   2   0  -1 1854.97   24.08   0
  -2   0   1 1880.77   24.75   0
   0   0  -1  123.08   28.15   0
   0   0   1  122.72   28.28   0
  -1   0  -1 2122.55   27.96   0
   1   0   1 2072.70   27.85   0
   2   0   1 2527.89   26.02   0
  -2   0  -1 2626.91   22.98   0
  -3   0  -1  125.69   12.21   0
   3   0   1  136.12   12.07   0
  -4   0  -1  637.84   13.62   0
   4   0   1  637.18   11.59   0
  -4   0  -1  639.13   11.50   0
  -5   0  -1  192.10   12.78   0
   5   0   1  202.44   10.47   0
  -5   0  -1  191.87    9.84   0
  -6   0  -1  794.31   11.34   0
  -6   0  -1  832.01   11.64   0
   6   0   1  856.70   11.39   0
  -7   0  -1   -4.30    7.37   0
  -7   0  -1   20.70    8.41   0
   7   0   1   13.76    7.83   0
  -7   0  -1   14.35    8.48   0
  -8   0  -1   24.94    7.54   0
  -8   0  -1   17.58    7.65   0
  -8   0  -1   13.89    7.12   0
   8   0   1   29.67    7.48   0
  -9   0  -1    6.83    7.12   0
   9   0   1   28.25    6.94   0
  -9   0  -1   -8.30    7.34   0
  -9   0  -1   12.40    8.90   0
   9  -1  -1   11.47    7.24   0
  -9   1   1    3.83    6.85   0
  -9   1   1    6.42    7.20   0
  -9   1   1    5.89    7.47   0
   8  -1  -1  150.02    8.15   0
  -8   1   1  140.08    9.73   0
  -8   1   1  117.71    8.56   0
  -7   1   1   11.80    7.42   0
  -7   1   1   35.22    9.66   0
   7  -1  -1   24.77    7.52   0
  -6   1   1  162.35    9.27   0
   6  -1  -1  177.41    9.50   0
  -6   1   1  180.09    9.95   0
  -5   1   1  470.59   10.88   0
  -5   1   1  466.21   10.48   0
   5  -1  -1  481.86   10.55   0
  -4   1   1  905.55   12.26   0
   4  -1  -1  916.62   13.88   0
  -4   1   1  902.55   12.64   0
  -3   1   1  542.48   12.86   0
   3  -1  -1  583.99   15.04   0
  -3   1   1  567.56   12.84   0
  -2   1   1  185.48   19.99   0
   2  -1  -1  176.07   16.00   0
  -2   1   1  167.80   15.59   0
   2  -1  -1  166.11   18.73   0
  -1   1   1 4179.67   46.61   0
   1  -1  -1 4172.92   35.82   0
  -1   1   1 4088.99   32.58   0
   0  -1  -1 1357.16   35.11   0
   0   1   1 1384.16   35.37   0
   0   1   1 1360.53   32.26   0
   0  -1  -1 1401.29   32.14   0
   1   1   1 1801.70   26.63   0
  -1  -1  -1 1678.97   26.48   0
  -1  -1  -1 1713.55   25.82   0
   1   1   1 1740.82   26.38   0
  -2  -1  -1 3473.13   27.17   0
   2   1   1 3257.62   24.21   0
  -2  -1  -1 3303.70   24.03   0
  -3  -1  -1  376.58   12.71   0
   3   1   1  379.46   15.06   0
  -3  -1  -1  380.58   12.60   0
  -4  -1  -1  120.61   10.10   0
   4   1   1  118.89   10.13   0
  -4  -1  -1  125.49    9.58   0
   5   1   1  763.18   11.57   0
  -5  -1  -1  774.88   11.90   0
  -5  -1  -1  786.03   11.34   0
   6   1   1   97.89   10.44   0
  -6  -1  -1   80.06    8.77   0
  -6  -1  -1   66.77    8.15   0
  -6  -1  -1   66.51    8.60   0
   7   1   1   46.02    9.57   0
  -7  -1  -1   30.91    7.63   0
  -7  -1  -1   26.43    7.69   0
  -7  -1  -1   38.55    7.77   0
  -8  -1  -1   13.58    7.06   0
   8   1   1   -5.48    7.18   0
  -8  -1  -1    7.51    7.33   0
  -8  -1  -1   13.02    8.91   0
  -9  -1  -1    1.48    7.10   0
  -9  -1  -1    0.95    6.92   0
  -9  -1  -1  -10.54    9.16   0
   9   1   1    5.17    6.91   0
   9  -2  -1   16.53    7.31   0
  -9   2   1   36.52    9.20   0
  -9   2   1    5.18    9.15   0
   8  -2  -1    7.31    9.10   0
  -8   2   1   -2.35    7.60   0
  -8   2   1   -7.69    7.22   0
  -7   2   1  292.62   10.15   0
  -7   2   1  290.80    8.94   0
   7  -2  -1  332.20   10.46   0
  -6   2   1  195.63    9.46   0
   6  -2  -1  222.71    9.52   0
  -6   2   1  205.00    9.85   0
  -5   2   1   45.80    9.33   0
   5  -2  -1   45.61    9.11   0
  -5   2   1   46.78   11.29   0
  -4   2   1  265.77   11.91   0
  -4   2   1  272.04   12.24   0
   4  -2  -1  265.31   10.71   0
   3  -2  -1  238.79   12.15   0
  -3   2   1  236.87   12.17   0
   3  -2  -1  230.38   13.21   0
  -3   2   1  229.27   10.63   0
   2  -2  -1 2014.58   19.43   0
   2  -2  -1 1950.36   22.12   0
  -2   2   1 1989.32   22.19   0
  -2   2   1 1992.53   19.41   0
   0   2   1 4598.13   35.25   0
   0  -2  -1 4542.08   35.16   0
  -1  -2  -1  238.83   21.41   0
   1   2   1  286.46   19.11   0
   1   2   1  241.79   22.18   0
  -1  -2  -1  362.34   20.67   0
   2   2   1 2154.20   20.10   0
  -2  -2  -1 1978.23   19.48   0
  -2  -2  -1 2023.68   19.85   0
   2   2   1 2015.11   19.44   0
  -3  -2  -1   93.41   11.29   0
   3   2   1   86.53   11.29   0
  -3  -2  -1  101.68   11.34   0
   4   2   1   48.12    9.74   0
  -4  -2  -1   46.85    9.44   0
  -4  -2  -1   52.98   10.17   0
   5   2   1    7.06   11.40   0
  -5  -2  -1   18.72   11.53   0
  -5  -2  -1   -4.73    8.88   0
   6   2   1  136.98    8.83   0
  -6  -2  -1  145.34   10.74   0
  -6  -2  -1  135.29    8.17   0
  -7  -2  -1  170.44    8.43   0
  -7  -2  -1  131.14    8.09   0
   7   2   1  188.75    8.15   0
  -8  -2  -1    4.30    6.87   0
   8   2   1    6.60    7.09   0
  -8  -2  -1    0.36    8.68   0
  -8  -2  -1   22.21    7.42   0
   9   2   1   46.37    7.37   0
  -9  -2  -1   19.71    7.49   0
  -9  -2  -1   28.83    7.43   0
  -9  -2  -1   31.48    7.57   0
   8  -3  -1   18.69    7.86   0
  -8   3   1   30.82    9.52   0
  -8   3   1   12.97    7.53   0
  -7   3   1  158.22    8.40   0
  -7   3   1  151.04    8.06   0
   7  -3  -1  193.08    8.32   0
  -6   3   1  129.03    8.77   0
  -6   3   1  148.84   10.31   0
   6  -3  -1  137.86   10.36   0
   5  -3  -1  191.89   10.12   0
  -5   3   1  208.63   11.65   0
  -5   3   1  184.60    9.85   0
  -4   3   1   94.94   10.32   0
  -4   3   1  113.35   10.93   0
   4  -3  -1   93.38   11.74   0
   4  -3  -1  106.17    9.46   0
  -3   3   1 3311.40   20.08   0
  -3   3   1 3337.91   20.25   0
   3  -3  -1 3392.99   20.00   0
   3  -3  -1 3324.32   20.60   0
   2  -3  -1 2031.72   17.85   0
  -2   3   1 2029.79   18.01   0
  -2   3   1 2002.50   17.94   0
   2  -3  -1 2038.64   20.30   0
  -1   3   1   44.46   16.79   0
   1  -3  -1   36.00   16.66   0
  -1   3   1   27.20   13.70   0
   1  -3  -1   35.03   13.76   0
  -1  -3  -1  793.36   18.77   0
   1   3   1  827.38   18.15   0
  -1  -3  -1  793.26   16.93   0
  -2  -3  -1  810.97   14.08   0
   2   3   1  840.56   14.86   0
   2   3   1  787.26   14.03   0
  -2  -3  -1  805.01   14.87   0
   3   3   1 1712.94   14.40   0
  -3  -3  -1 1677.39   14.46   0
   3   3   1 1781.52   15.29   0
  -3  -3  -1 1660.65   15.21   0
  -4  -3  -1   -2.54    9.39   0
  -4  -3  -1   21.49    9.42   0
   4   3   1   15.20    8.98   0
  -5  -3  -1  402.06    9.89   0
   5   3   1  428.43   10.05   0
  -5  -3  -1  412.88   10.16   0
  -6  -3  -1   29.63    8.70   0
  -6  -3  -1   40.18    7.85   0
   6   3   1   31.70    8.04   0
  -7  -3  -1   58.81    9.38   0
   7   3   1   82.00    7.68   0
  -7  -3  -1   69.61    7.69   0
  -8  -3  -1   13.88    9.04   0
  -8  -3  -1   23.37    8.70   0
   8   3   1   11.73    7.09   0
  -9  -3  -1   13.85    7.30   0
   9   3   1   18.32    7.02   0
  -9  -3  -1   -8.56    7.14   0
  -9  -3  -1    4.17    7.27   0
  -8   4   1   37.22    8.79   0
  -8   4   1   22.13    9.07   0
   8  -4  -1   43.92    9.22   0
  -7   4   1   70.86    7.61   0
  -7   4   1   65.53    7.74   0
   7  -4  -1   62.08    7.98   0
   6  -4  -1  156.19    8.84   0
  -6   4   1  174.89   10.36   0
  -6   4   1  169.55   10.03   0
  -5   4   1   40.00    8.82   0
  -5   4   1   16.19   11.03   0
   5  -4  -1   23.40   10.02   0
   5  -4  -1   32.91    9.77   0
   4  -4  -1  212.23   10.22   0
  -4   4   1  225.70   10.42   0
  -4   4   1  235.39   11.13   0
   4  -4  -1  217.18    9.72   0
  -3   4   1  703.44   12.25   0
   3  -4  -1  704.55   11.71   0
   3  -4  -1  700.86   11.89   0
  -3   4   1  710.47   11.48   0
  -2   4   1  269.48   10.81   0
  -2   4   1  269.13   15.35   0
   2  -4  -1  267.40   12.43   0
   2  -4  -1  270.23   11.56   0
  -1   4   1 2347.39   18.57   0
   1  -4  -1 2421.21   19.14   0
   1  -4  -1 2362.22   18.27   0
   0  -4  -1 3326.03   24.43   0
   0   4   1 3268.85   21.15   0
   1   4   1  741.36   14.26   0
  -1  -4  -1  688.88   17.29   0
  -2  -4  -1  866.85   12.65   0
  -2  -4  -1  890.70   12.22   0
   2   4   1  916.14   12.69   0
  -3  -4  -1  488.14   11.24   0
   3   4   1  514.68   11.22   0
  -3  -4  -1  486.71   11.05   0
  -4  -4  -1  387.95   10.29   0
  -4  -4  -1  409.60   10.41   0
   4   4   1  419.67   10.46   0
   4   4   1  430.82   10.24   0
  -5  -4  -1   38.59    8.71   0
   5   4   1   29.35    8.40   0
  -5  -4  -1   30.70    8.79   0
  -6  -4  -1    2.95    7.98   0
   6   4   1    2.98    7.57   0
  -6  -4  -1   -1.62    7.91   0
  -7  -4  -1   80.87    7.72   0
  -7  -4  -1   64.91    7.50   0
   7   4   1   80.39    7.43   0
  -8  -4  -1   18.49    6.94   0
   8   4   1   12.37    6.91   0
  -8  -4  -1   -1.01    8.66   0
  -8   5   1   24.44    9.01   0
  -8   5   1   12.14    9.32   0
   8  -5  -1   31.39    7.76   0
  -7   5   1  128.54    9.96   0
  -7   5   1  131.23    8.39   0
   7  -5  -1  158.50    8.39   0
  -6   5   1   63.54    9.08   0
  -6   5   1   72.17    8.14   0
   6  -5  -1   58.42    8.05   0
   5  -5  -1   45.34    8.79   0
  -5   5   1   65.22    9.08   0
   5  -5  -1   50.57   10.22   0
  -5   5   1   33.26   10.50   0
   4  -5  -1  216.76    9.72   0
   4  -5  -1  226.99   10.36   0
  -4   5   1  208.64    9.22   0
  -4   5   1  229.67   10.31   0
  -3   5   1  108.28   10.88   0
   3  -5  -1  106.65   12.59   0
   3  -5  -1  108.00    8.89   0
  -3   5   1  116.83    9.23   0
  -2   5   1 1097.86   12.31   0
   2  -5  -1 1071.40   15.20   0
   2  -5  -1 1079.95   14.33   0
  -2   5   1 1072.16   13.38   0
   1  -5  -1  199.50   10.88   0
   1  -5  -1  211.81   12.78   0
  -1   5   1  212.81   11.97   0
   0   5   1 2015.65   16.66   0
   0  -5  -1 1997.18   16.99   0
   0  -5  -1 2028.44   17.12   0
   1   5   1 3783.55   19.05   0
  -1  -5  -1 3651.97   18.72   0
  -2  -5  -1   -0.37   10.07   0
   2   5   1    5.29    9.76   0
  -2  -5  -1   20.68    9.33   0
  -3  -5  -1 1800.30   13.36   0
  -3  -5  -1 1715.57   14.07   0
   3   5   1 1854.64   15.76   0
   4   5   1   38.05    8.68   0
  -4  -5  -1   42.89    9.04   0
  -4  -5  -1   48.44    8.93   0
  -5  -5  -1   11.59    8.73   0
  -5  -5  -1   26.61    8.98   0
  -6  -5  -1  318.01   10.20   0
  -6  -5  -1  283.66    8.81   0
  -7  -5  -1   24.41    7.09   0
  -7  -5  -1   24.30    7.50   0
  -8  -5  -1   40.01    7.23   0
  -8  -5  -1   49.94    9.10   0
   8  -6  -1   23.39    8.03   0
  -8   6   1    2.04    9.29   0
  -8   6   1   21.21    7.41   0
  -7   6   1    7.29    9.00   0
  -7   6   1   13.08    7.41   0
   7  -6  -1   16.13    9.69   0
   6  -6  -1  301.26   10.12   0
  -6   6   1  279.89    9.23   0
   6  -6  -1  304.38    9.30   0
  -6   6   1  279.07    8.78   0
  -5   6   1  249.59    9.75   0
   5  -6  -1  235.30    9.15   0
   5  -6  -1  240.76   10.18   0
  -5   6   1  241.64    8.57   0
   4  -6  -1   27.50    8.99   0
   4  -6  -1   22.00    9.40   0
  -4   6   1    7.91    9.47   0
  -4   6   1   29.35    8.82   0
   3  -6  -1   46.77    9.95   0
  -3   6   1   45.23    8.83   0
   3  -6  -1   45.46    9.43   0
  -3   6   1   32.30   10.41   0
  -2   6   1  245.91   11.32   0
   2  -6  -1  240.56   11.33   0
   2  -6  -1  255.55   10.46   0
   1  -6  -1   72.04   11.37   0
  -1   6   1   63.77   10.86   0
   1  -6  -1   74.92    9.41   0
   0   6   1  947.83   12.71   0
   0  -6  -1  940.17   11.54   0
   0  -6  -1  936.25   13.52   0
  -1  -6  -1 1749.67   14.89   0
   1   6   1 1770.00   14.26   0
  -2  -6  -1  484.75   11.35   0
   2   6   1  501.83   11.06   0
  -2  -6  -1  515.47   10.27   0
  -3  -6  -1  127.76    9.83   0
  -3  -6  -1  131.41    9.15   0
   3   6   1  139.53    9.43   0
   4   6   1   53.41    9.10   0
  -4  -6  -1   49.67    8.89   0
  -4  -6  -1   63.27    9.31   0
   5   6   1  126.57    8.30   0
  -5  -6  -1  125.41    8.34   0
  -5  -6  -1  133.66    8.09   0
  -6  -6  -1    6.34    7.49   0
  -6  -6  -1   14.83    7.51   0
  -7  -6  -1   88.07    7.52   0
  -7  -6  -1   58.38    7.77   0
  -8  -6  -1   17.25    7.12   0
  -8  -6  -1    5.07    7.15   0
   7  -7  -1    6.72    9.19   0
  -7   7   1    1.86    7.57   0
  -7   7   1    0.59    7.19   0
   6  -7  -1  130.89    8.38   0
  -6   7   1  105.06    8.06   0
   6  -7  -1  107.21    7.87   0
  -6   7   1  103.97    8.45   0
   5  -7  -1  238.30    8.98   0
  -5   7   1  266.08    9.02   0
  -5   7   1  241.09    8.23   0
   5  -7  -1  252.28    8.77   0
  -4   7   1  175.29   10.89   0
  -4   7   1  173.25    9.97   0
   4  -7  -1  166.52    8.82   0
   4  -7  -1  162.50    9.08   0
   3  -7  -1    9.67    9.05   0
   3  -7  -1   16.89   11.06   0
  -3   7   1    7.61   11.57   0
  -3   7   1   22.24    8.59   0
  -2   7   1  159.34   10.10   0
   2  -7  -1  154.98   10.37   0
   2  -7  -1  148.71    9.16   0
  -1   7   1  256.90   10.78   0
   1  -7  -1  232.58    9.71   0
   1  -7  -1  242.47   11.66   0
   0  -7  -1   53.80   10.93   0
   0  -7  -1   33.34    9.04   0
   0   7   1   43.49   10.08   0
  -1  -7  -1 1475.80   14.00   0
   1   7   1 1526.30   13.15   0
  -2  -7  -1  130.49    9.90   0
  -2  -7  -1  135.11    8.91   0
   2   7   1  143.57    9.25   0
  -3  -7  -1   54.66    8.80   0
   3   7   1   36.38    9.04   0
  -3  -7  -1   35.80    9.57   0
  -4  -7  -1  438.99   11.86   0
   4   7   1  458.95    9.80   0
  -4  -7  -1  491.35    9.28   0
  -5  -7  -1   12.29    9.54   0
  -5  -7  -1   15.86    7.62   0
   5   7   1   14.91    7.60   0
  -6  -7  -1   79.50    9.27   0
  -6  -7  -1   55.37    7.79   0
  -7  -7  -1   19.68    7.21   0
  -7  -7  -1   24.12    7.06   0
   7  -8  -1    5.29    7.35   0
   7  -8  -1   10.77    9.18   0
  -7   8   1   26.30    7.60   0
  -7   8   1    2.27    7.13   0
   6  -8  -1   43.76    7.53   0
  -6   8   1   45.81    7.50   0
  -6   8   1   37.33    7.83   0
   6  -8  -1   45.42    7.45   0
   5  -8  -1  250.57    8.47   0
  -5   8   1  221.18    8.44   0
  -5   8   1  258.21    8.88   0
   5  -8  -1  247.10    8.68   0
   4  -8  -1   78.15    8.04   0
   4  -8  -1   86.92    9.80   0
  -4   8   1   84.38    7.69   0
  -4   8   1   81.18    8.39   0
  -3   8   1   90.75    8.89   0
   3  -8  -1   99.84    8.61   0
   3  -8  -1   90.66    8.66   0
   2  -8  -1   52.45    9.51   0
   2  -8  -1   44.65    8.26   0
  -2   8   1   63.74    9.48   0
   1  -8  -1    7.85    8.12   0
  -1   8   1   -9.61    9.30   0
   1  -8  -1    9.51   10.45   0
   0   8   1  406.66   10.33   0
   0  -8  -1  414.31   11.19   0
   0  -8  -1  387.21    9.25   0
   1   8   1  175.66    9.26   0
  -1  -8  -1  176.05   10.75   0
  -1  -8  -1  164.87   10.75   0
  -2  -8  -1  170.34   12.44   0
  -2  -8  -1  193.88    9.25   0
   2   8   1  170.31    9.47   0
  -3  -8  -1  124.50    8.91   0
   3   8   1  126.16    8.45   0
  -3  -8  -1  124.14    8.15   0
   4   8   1   47.90    7.93   0
  -4  -8  -1   47.76    8.24   0
  -4  -8  -1   52.49    9.28   0
  -5  -8  -1   68.54    9.76   0
  -5  -8  -1  126.80    9.20   0
   5   8   1   91.06    7.66   0
  -6  -8  -1   10.14    7.00   0
  -6  -8  -1   -2.80    7.51   0
  -7  -8  -1    0.72    7.13   0
  -7  -8  -1   -0.09    8.61   0
   6  -9  -1    9.61    7.65   0
  -6   9   1    7.14    8.65   0
   6  -9  -1  -10.37    7.42   0
  -6   9   1    8.85    7.80   0
  -5   9   1   34.22    8.45   0
   5  -9  -1   36.90    7.48   0
  -5   9   1   16.16    7.79   0
   5  -9  -1   23.41    7.76   0
   4  -9  -1  129.21    8.39   0
   4  -9  -1  143.61    8.29   0
  -4   9   1  151.31    8.64   0
   3  -9  -1   43.31    8.10   0
   3  -9  -1   25.38    7.61   0
  -3   9   1   32.66    9.95   0
   2  -9  -1   42.19    8.37   0
  -2   9   1   41.56    7.97   0
   2  -9  -1   38.13    7.07   0
  -1   9   1  333.83    9.26   0
   1  -9  -1  333.70    9.94   0
   1  -9  -1  344.92    8.85   0
   0   9   1   37.88    8.33   0
   0  -9  -1   43.11    7.72   0
   0  -9  -1   30.70    9.40   0
  -1  -9  -1   44.03    7.50   0
   1   9   1   37.40    7.90   0
  -1  -9  -1   38.73    8.83   0
  -2  -9  -1  239.37    8.01   0
   2   9   1  214.36    8.46   0
  -2  -9  -1  200.90    9.38   0
  -3  -9  -1   15.16    7.53   0
   3   9   1   12.39    7.72   0
  -3  -9  -1   15.52    8.15   0
  -4  -9  -1  152.08    8.56   0
   4   9   1  170.69    8.17   0
  -4  -9  -1  210.27    8.10   0
   5   9   1   33.58    7.50   0
  -5  -9  -1   38.02    7.27   0
  -5  -9  -1   19.18    7.70   0
  -6  -9  -1    2.63    7.43   0
  -6  -9  -1   12.14    8.71   0
   5 -10  -1   50.20    8.04   0
   5 -10  -1   43.38    7.77   0
  -5  10   1   61.66    9.68   0
   4 -10  -1   47.98    7.53   0
  -4  10   1   27.83    9.51   0
   4 -10  -1   46.69    7.64   0
  -3  10   1   36.07    7.84   0
   3 -10  -1   21.18    7.46   0
   3 -10  -1   33.01    7.84   0
   2 -10  -1  245.09    9.39   0
   2 -10  -1  236.97    8.28   0
  -2  10   1  273.03    8.99   0
   1 -10  -1   -1.53    8.36   0
  -1  10   1    4.12    7.74   0
   1 -10  -1   16.92    8.79   0
   0 -10  -1    9.57    8.48   0
   0 -10  -1    7.28    7.24   0
   0  10   1    6.48    7.70   0
  -1 -10  -1    6.65    7.23   0
   1  10   1    3.44    7.62   0
  -1 -10  -1   10.39    8.50   0
   2  10   1    4.72    7.21   0
  -2 -10  -1   19.34    7.06   0
  -2 -10  -1   21.12    7.27   0
  -2 -10  -1   14.25    8.27   0
  -3 -10  -1  185.29    7.83   0
   3  10   1  164.27    8.25   0
  -3 -10  -1  144.60    8.66   0
   4  10   1    7.84    7.19   0
  -4 -10  -1    0.07    7.12   0
  -4 -10  -1    3.19    8.00   0
   5  10   1    4.35    7.30   0
  -5 -10  -1   11.98    7.86   0
  -5 -10  -1    6.46    7.26   0
   4 -11  -1   -6.24    7.23   0
  -4  11   1   14.40    9.10   0
   4 -11  -1  -10.38    7.29   0
   3 -11  -1   94.32    7.49   0
  -3  11   1  103.22    7.87   0
   3 -11  -1  109.84    8.34   0
   2 -11  -1    3.33    7.03   0
  -2  11   1   15.50    7.60   0
   2 -11  -1    1.73    8.07   0
   1 -11  -1   43.51    8.75   0
  -1  11   1   31.11    7.66   0
   1 -11  -1   41.70    8.32   0
   0  11   1   64.61    7.76   0
   0 -11  -1   71.83    7.45   0
   0 -11  -1   61.64    8.39   0
  -1 -11  -1   13.56    8.29   0
  -1 -11  -1   20.89    7.05   0
   1  11   1   13.60    7.32   0
   2  11   1   77.13    7.79   0
  -2 -11  -1   61.36    8.58   0
  -2 -11  -1   92.87    7.20   0
  -2 -11  -1  111.94    8.87   0
   3  11   1   10.97    7.10   0
  -3 -11  -1    8.62    6.88   0
  -3 -11  -1   16.20    7.00   0
  -3 -11  -1    4.35    7.78   0
   4  11   1    7.73    7.10   0
  -4 -11  -1   21.07    7.12   0
  -4 -11  -1    3.67    7.70   0
   2 -12  -1   32.66    7.81   0
   2 -12  -1    6.69    8.73   0
  -2  12   1   23.14    7.71   0
   1 -12  -1   21.85    8.66   0
   1 -12  -1   40.93    8.09   0
  -1  12   1   25.41    7.50   0
   0  12   1   -1.37    6.88   0
   0 -12  -1   17.69    7.84   0
   0 -12  -1   -1.58    6.89   0
   1  12   1   55.69    7.54   0
  -1 -12  -1   75.72    7.22   0
  -1 -12  -1   50.83    9.82   0
   2  12   1    6.25    7.22   0
  -2 -12  -1    0.92    7.82   0
  -2 -12  -1   14.62    7.10   0
  -2 -12  -1   17.88    6.68   0
   2  11  -2    8.65    8.76   0
  -2 -11   2    1.19    8.09   0
  -2 -11   2   -1.83    6.73   0
   1  11  -2   12.39    8.84   0
  -1 -11   2   14.10    6.96   0
  -1 -11   2   13.74    7.74   0
   0  11  -2   50.38    7.74   0
   0 -11   2   59.82    8.48   0
   0 -11   2   84.23    7.47   0
   1 -11   2   21.42    6.50   0
  -1  11  -2    6.23    7.65   0
   1 -11   2   -0.67    7.72   0
  -4 -10   2   45.01    7.25   0
  -4 -10   2   40.42    9.77   0
   4  10  -2   30.23    7.25   0
  -4 -10   2   36.63    7.13   0
   3  10  -2    8.76    7.08   0
  -3 -10   2   13.34    7.01   0
  -3 -10   2    0.13    6.89   0
  -3 -10   2    3.90    7.96   0
   2  10  -2   36.85    8.83   0
  -2 -10   2   37.32    7.18   0
  -2 -10   2   27.36    8.40   0
  -1 -10   2  102.33    7.52   0
   1  10  -2   92.58    7.84   0
  -1 -10   2   89.86   10.35   0
   0 -10   2    9.64    8.07   0
   0 -10   2   -3.87    6.86   0
   0  10  -2    4.00    8.64   0
  -1  10  -2   -0.52    7.28   0
   1 -10   2   21.07    7.95   0
   1 -10   2   -0.58    7.11   0
   2 -10   2    2.29    7.83   0
  -2  10  -2   18.77    7.20   0
   2 -10   2   14.90    6.71   0
   3 -10   2   27.72    7.03   0
  -3  10  -2   32.63    9.24   0
   3 -10   2   29.64    7.75   0
  -5  -9   2    9.20    6.90   0
  -5  -9   2    8.02    7.33   0
  -4  -9   2    4.66    7.62   0
   4   9  -2   -1.15    6.87   0
  -4  -9   2   -8.04    6.93   0
  -4  -9   2   -2.03    6.52   0
  -3  -9   2   25.27    6.98   0
  -3  -9   2   15.14    7.74   0
   3   9  -2   11.90    7.12   0
  -3  -9   2   12.48    7.23   0
   2   9  -2   13.35    7.49   0
  -2  -9   2   25.86    7.05   0
  -2  -9   2   32.44    7.96   0
   1   9  -2   27.43    7.26   0
  -1  -9   2   27.90    8.36   0
  -1  -9   2   19.64    7.28   0
   0  -9   2  104.50    7.47   0
   0  -9   2  106.70   11.04   0
   0   9  -2   95.71    9.41   0
  -1   9  -2   10.76    8.94   0
   1  -9   2   13.43    8.17   0
   1  -9   2   14.33    7.24   0
   2  -9   2   37.30    7.44   0
   2  -9   2   24.74   10.13   0
  -2   9  -2   25.87    9.54   0
   3  -9   2  141.37    7.92   0
   3  -9   2  160.92   10.33   0
  -3   9  -2  174.96    8.39   0
  -4   9  -2   12.29    9.39   0
   4  -9   2   18.10    7.63   0
   4  -9   2   18.27    7.19   0
   5  -9   2    2.08    7.30   0
   5  -9   2  -12.02    7.53   0
  -5   9  -2    8.62    7.09   0
  -5   9  -2   11.50    7.89   0
  -6  -8   2   68.56    9.64   0
  -6  -8   2  113.89    7.67   0
  -5  -8   2   15.14    7.23   0
  -5  -8   2   30.26    7.41   0
   4   8  -2   29.46    7.39   0
  -4  -8   2   34.60    8.28   0
  -4  -8   2   57.66    7.13   0
  -3  -8   2   92.71    8.31   0
  -3  -8   2  144.65    7.68   0
  -3  -8   2  124.36    7.67   0
   3   8  -2  107.19    7.48   0
  -2  -8   2   16.03    8.47   0
  -2  -8   2    3.76    7.34   0
   2   8  -2    5.44    7.42   0
  -1  -8   2  135.00    9.32   0
   1   8  -2  132.14    8.47   0
  -1  -8   2  141.65    7.67   0
   0   8  -2   36.30    9.35   0
   0  -8   2   50.78   10.66   0
   0  -8   2   49.64    7.37   0
   1  -8   2  308.03    8.45   0
  -1   8  -2  276.47   10.97   0
   1  -8   2  294.13   10.27   0
   2  -8   2   60.57    8.62   0
  -2   8  -2   57.08    9.80   0
   2  -8   2   61.16    7.77   0
   3  -8   2    0.61   10.08   0
   3  -8   2  -12.87    7.48   0
  -3   8  -2    6.49    9.69   0
  -4   8  -2   50.90    9.87   0
   4  -8   2   39.19    7.96   0
  -4   8  -2   33.25    7.04   0
   4  -8   2   46.01    7.90   0
   5  -8   2    4.18    7.32   0
  -5   8  -2   -0.13    7.07   0
   5  -8   2  -11.56    8.85   0
  -5   8  -2   19.50    9.42   0
  -6   8  -2   24.85    9.97   0
   6  -8   2   28.16    9.27   0
   6  -8   2   10.94    7.37   0
  -6   8  -2   13.90    7.02   0
  -7  -7   2   17.30    7.41   0
  -7  -7   2    7.76    7.38   0
  -6  -7   2   31.64    8.49   0
  -6  -7   2   10.69    7.18   0
  -5  -7   2  112.07    7.78   0
  -5  -7   2   60.62    7.93   0
   4   7  -2   42.13    8.35   0
  -4  -7   2   54.08    7.01   0
  -4  -7   2   38.35    9.73   0
  -3  -7   2   99.30   10.33   0
   3   7  -2  132.18    9.32   0
   2   7  -2   41.61    8.23   0
  -2  -7   2   59.89   10.82   0
  -2  -7   2   53.24    7.86   0
  -1  -7   2   52.10    9.31   0
  -1  -7   2   42.45    8.21   0
   1   7  -2   31.01    8.44   0
   0  -7   2  331.96    9.20   0
   0   7  -2  340.90   10.28   0
   0  -7   2  326.96   13.58   0
  -1   7  -2  744.25   13.18   0
   1  -7   2  724.31   12.34   0
   1  -7   2  747.71   10.49   0
   2  -7   2   60.33    8.20   0
   2  -7   2   69.18   11.05   0
  -2   7  -2   58.28   10.41   0
  -3   7  -2   88.17   10.23   0
   3  -7   2   66.86    7.81   0
  -3   7  -2   72.99    7.66   0
   3  -7   2   77.82   10.20   0
   4  -7   2   60.80    9.65   0
   4  -7   2   57.87    7.80   0
  -4   7  -2   52.70   10.39   0
  -4   7  -2   56.88    7.36   0
  -5   7  -2   10.16    6.71   0
   5  -7   2   16.88    9.06   0
  -5   7  -2   -2.49    9.57   0
   5  -7   2    8.41    7.35   0
   6  -7   2   74.95    9.43   0
   6  -7   2   56.39    9.40   0
  -6   7  -2   59.91    7.16   0
  -6   7  -2   62.26    9.99   0
  -7  -6   2   18.72    7.12   0
  -7  -6   2    7.03    7.11   0
  -6  -6   2   90.59    8.02   0
  -6  -6   2  117.47    7.78   0
  -5  -6   2  315.50    8.45   0
  -5  -6   2  227.24    9.10   0
   4   6  -2    1.70    7.36   0
  -4  -6   2   -0.96    7.95   0
  -4  -6   2    7.35    7.51   0
  -3  -6   2  585.27   11.13   0
  -3  -6   2  754.18   10.52   0
   3   6  -2  642.87   10.41   0
   2   6  -2   39.73   10.55   0
  -2  -6   2   48.48    8.48   0
  -2  -6   2   51.06    9.70   0
  -1  -6   2  193.84   12.92   0
  -1  -6   2  192.40    9.02   0
   1   6  -2  179.60    9.35   0
   0  -6   2  917.26   10.76   0
   0  -6   2  918.17   13.23   0
   0   6  -2  947.71   13.72   0
   1  -6   2   -3.90   10.70   0
   1  -6   2    2.53    8.30   0
  -1   6  -2    0.84   11.59   0
   2  -6   2  709.34   12.16   0
  -2   6  -2  727.32   11.95   0
  -2   6  -2  722.06   10.48   0
   2  -6   2  669.52   10.93   0
  -3   6  -2  256.89    9.92   0
   3  -6   2  269.55   10.14   0
   3  -6   2  276.11    9.65   0
  -3   6  -2  251.83    9.02   0
   4  -6   2   95.41    8.26   0
   4  -6   2   87.02    8.10   0
  -4   6  -2   93.97    8.75   0
  -4   6  -2   84.07    7.28   0
   5  -6   2   -0.62    9.50   0
  -5   6  -2    9.48    6.92   0
  -5   6  -2    1.79   10.07   0
   5  -6   2    0.69    7.51   0
  -6   6  -2   26.50    8.47   0
   6  -6   2   -0.22    7.58   0
   6  -6   2    7.86    9.38   0
  -6   6  -2   -0.53    9.90   0
   7  -6   2   46.82    7.72   0
  -7   6  -2   49.86    7.23   0
  -7   6  -2   32.77    8.09   0
  -8  -5   2    3.79    7.18   0
  -8  -5   2    2.03    7.20   0
  -7  -5   2   -2.69    7.18   0
  -7  -5   2    1.14    7.13   0
  -6  -5   2   40.08    7.45   0
  -6  -5   2   60.91    9.51   0
  -5  -5   2  311.95    9.44   0
  -5  -5   2  392.02    9.32   0
  -4  -5   2  388.74    9.39   0
  -4  -5   2  330.45   10.02   0
   3   5  -2    9.28   10.40   0
  -3  -5   2    1.93    8.92   0
  -3  -5   2   18.30    8.50   0
  -2  -5   2  355.52   11.34   0
   2   5  -2  390.88   12.46   0
   1   5  -2  103.10    9.94   0
  -1  -5   2  106.94   10.34   0
  -1  -5   2  102.64    9.33   0
   0  -5   2   20.24    9.02   0
   0   5  -2   14.32    9.02   0
   0  -5   2    9.95   10.44   0
   1  -5   2 1256.52   14.27   0
  -1   5  -2 1231.69   14.94   0
  -1   5  -2 1300.92   12.05   0
   1  -5   2 1269.73   14.51   0
   2  -5   2  456.59   13.78   0
  -2   5  -2  429.70   11.59   0
  -2   5  -2  443.36   10.16   0
   2  -5   2  426.53   10.32   0
  -3   5  -2  222.04   10.62   0
   3  -5   2  229.86   12.01   0
  -3   5  -2  241.13    9.20   0
   3  -5   2  226.87    9.65   0
  -4   5  -2  616.52   13.71   0
   4  -5   2  568.63   10.83   0
   4  -5   2  563.45   10.84   0
  -4   5  -2  621.84   10.03   0
  -5   5  -2   25.09    8.75   0
  -5   5  -2   24.15    8.92   0
   5  -5   2   32.94    9.79   0
   5  -5   2   25.41    7.60   0
  -6   5  -2   49.23    8.05   0
  -6   5  -2   32.52    7.38   0
   6  -5   2   35.75    7.43   0
  -7   5  -2   29.87    7.93   0
   7  -5   2   31.71    7.41   0
  -7   5  -2   34.64    7.10   0
  -8  -4   2    1.42    7.12   0
  -8  -4   2   -0.10    7.25   0
  -7  -4   2   12.28    7.40   0
  -7  -4   2   -2.82    7.45   0
  -6  -4   2   12.74    9.78   0
  -6  -4   2   18.95    7.72   0
  -5  -4   2  451.03   10.06   0
  -5  -4   2  385.97    9.97   0
  -4  -4   2   18.73    8.94   0
  -4  -4   2   11.58    8.59   0
  -3  -4   2   74.11    9.51   0
  -3  -4   2   81.55    9.72   0
   3   4  -2   85.12    9.31   0
   2   4  -2 2703.50   16.00   0
  -2  -4   2 2660.53   16.71   0
  -1  -4   2    2.11    9.38   0
  -1  -4   2    4.54   10.15   0
   1   4  -2    5.32    9.09   0
   0   4  -2  849.33   14.27   0
   0  -4   2  851.23   11.60   0
   0  -4   2  768.24   13.20   0
   1  -4   2  612.09   10.78   0
  -1   4  -2  608.89   11.93   0
  -1   4  -2  650.53   11.11   0
   1  -4   2  622.62   12.99   0
  -2   4  -2   88.43    9.33   0
   2  -4   2   92.17   12.74   0
   2  -4   2   89.30    9.75   0
  -2   4  -2   76.90   12.39   0
   3  -4   2  475.19   10.83   0
   3  -4   2  461.39   11.86   0
  -3   4  -2  491.72   14.09   0
  -3   4  -2  481.55   10.53   0
   4  -4   2  372.38   10.20   0
   4  -4   2  383.25   10.29   0
  -4   4  -2  393.54    9.56   0
  -4   4  -2  391.80   11.26   0
   5  -4   2  837.17   10.84   0
  -5   4  -2  824.82   12.10   0
   5  -4   2  794.26   12.33   0
  -5   4  -2  849.42   13.18   0
  -6   4  -2   -0.76    7.19   0
   6  -4   2    8.42    7.84   0
  -6   4  -2    7.08    7.96   0
   7  -4   2   11.45    7.44   0
  -7   4  -2    3.53    7.25   0
  -7   4  -2   18.79    9.56   0
  -8   4  -2   29.16    7.96   0
   8  -4   2   39.65    7.52   0
  -8   4  -2   39.79    7.37   0
  -8  -3   2   10.28    8.94   0
  -8  -3   2    6.75    7.03   0
  -7  -3   2   28.81    7.89   0
  -7  -3   2   28.45    7.25   0
  -6  -3   2   -0.68   10.01   0
  -6  -3   2   13.20    7.48   0
  -5  -3   2   14.17    9.21   0
  -5  -3   2   14.92    8.57   0
  -4  -3   2  483.67   10.47   0
  -4  -3   2  513.59   10.78   0
  -3  -3   2 1761.32   14.29   0
  -3  -3   2 1810.54   13.70   0
   2   3  -2 2169.30   15.64   0
  -2  -3   2 2037.31   16.05   0
   1   3  -2   84.05   11.07   0
  -1  -3   2   96.39   13.97   0
  -1  -3   2   92.97   13.43   0
   0  -3   2   72.89   10.90   0
   0  -3   2   82.42   15.17   0
   0   3  -2   84.81   13.14   0
   1  -3   2   10.11   13.82   0
  -1   3  -2   12.03   12.84   0
   1  -3   2    5.72   10.01   0
  -1   3  -2    7.37    9.69   0
   2  -3   2  463.67   14.01   0
   2  -3   2  444.10   10.98   0
  -2   3  -2  426.83   14.08   0
  -2   3  -2  458.15   10.44   0
  -3   3  -2  732.77   14.59   0
   3  -3   2  720.14   14.07   0
  -3   3  -2  720.08   13.00   0
   3  -3   2  700.39   11.51   0
   4  -3   2 1464.33   13.64   0
  -4   3  -2 1518.78   15.88   0
   4  -3   2 1490.46   13.41   0
  -4   3  -2 1512.14   12.95   0
  -5   3  -2  244.19    9.19   0
  -5   3  -2  236.81    9.90   0
   5  -3   2  219.91    9.35   0
   6  -3   2    1.11    9.17   0
  -6   3  -2   23.60    8.70   0
  -6   3  -2    8.66    9.79   0
   7  -3   2  169.49    8.51   0
  -7   3  -2  143.48    8.25   0
  -7   3  -2  172.88    8.35   0
  -8   3  -2    7.31    7.17   0
   8  -3   2   16.92    7.33   0
  -8   3  -2   11.13    7.51   0
  -8  -2   2   40.15    7.45   0
  -8  -2   2   22.93    7.68   0
  -8  -2   2   51.90    8.67   0
  -7  -2   2   91.49    9.97   0
  -7  -2   2   96.97    7.64   0
  -6  -2   2   24.27    9.82   0
  -6  -2   2    3.98    7.83   0
  -5  -2   2   70.34    8.49   0
  -5  -2   2   81.66   11.55   0
  -4  -2   2  266.57   11.00   0
  -4  -2   2  251.97    9.61   0
  -3  -2   2   20.91    9.50   0
  -3  -2   2   30.49    9.68   0
  -2  -2   2  977.38   14.32   0
   1   2  -2 1748.90   17.67   0
  -1  -2   2 1734.02   17.93   0
   0  -2   2   49.40   16.82   0
   0  -2   2   55.50   15.81   0
   0   2  -2   64.84   13.39   0
   0   2  -2   61.10   15.21   0
   1  -2   2  878.10   19.44   0
  -1   2  -2  912.93   14.99   0
  -1   2  -2  855.78   19.01   0
   1  -2   2  893.20   15.46   0
  -2   2  -2  645.80   16.11   0
  -2   2  -2  677.37   12.04   0
   2  -2   2  651.24   15.70   0
   2  -2   2  643.19   12.57   0
   3  -2   2 1189.03   13.02   0
   3  -2   2 1141.00   14.03   0
  -3   2  -2 1210.75   13.12   0
  -3   2  -2 1215.15   15.91   0
   4  -2   2  480.04   11.00   0
  -4   2  -2  489.69   10.88   0
  -4   2  -2  489.84   13.36   0
  -5   2  -2   98.89   11.83   0
   5  -2   2   76.93    9.11   0
  -5   2  -2   73.01    8.97   0
  -6   2  -2  242.01   10.94   0
   6  -2   2  244.08    9.14   0
  -6   2  -2  251.68    8.84   0
   7  -2   2   69.48    7.49   0
  -7   2  -2   58.42    9.21   0
  -7   2  -2   61.58    8.37   0
  -8   2  -2   44.08    7.12   0
   8  -2   2   42.24    7.08   0
  -8   2  -2   29.18    6.89   0
  -9  -1   2   17.69    7.02   0
   9   1  -2   15.66    7.27   0
  -9  -1   2   10.82    9.24   0
  -9  -1   2   17.88    7.10   0
  -8  -1   2   31.23    8.01   0
   8   1  -2   54.91    7.71   0
  -8  -1   2   28.09    7.40   0
  -8  -1   2   31.79    7.45   0
  -7  -1   2   12.20    9.28   0
  -7  -1   2   20.60    7.30   0
   7   1  -2    8.09    8.67   0
  -7  -1   2    4.18    7.24   0
  -6  -1   2   92.56    8.93   0
   6   1  -2   98.68    8.59   0
  -6  -1   2   91.83    8.37   0
   5   1  -2   10.78   10.57   0
  -5  -1   2   11.21    9.28   0
  -5  -1   2    8.27   10.07   0
   4   1  -2  251.32    9.82   0
  -4  -1   2  234.28    9.58   0
  -4  -1   2  237.73   10.10   0
  -3  -1   2  225.98   10.59   0
  -3  -1   2  249.28   11.17   0
  -2  -1   2  468.34   13.05   0
  -2  -1   2  501.80   13.78   0
   0  -1   2   57.52   16.93   0
   0   1  -2   54.95   16.99   0
   0  -1   2   62.16   21.90   0
   0   1  -2   68.67   20.21   0
  -1   1  -2  467.79   20.32   0
   1  -1   2  352.74   17.28   0
   1  -1   2  349.80   25.10   0
  -1   1  -2  388.57   25.58   0
  -2   1  -2 3132.04   25.18   0
   2  -1   2 3116.33   24.96   0
   2  -1   2 3115.83   20.42   0
  -2   1  -2 3187.57   20.03   0
  -3   1  -2    9.19   10.15   0
   3  -1   2    6.77   10.20   0
  -3   1  -2    6.69   11.94   0
  -4   1  -2   37.65    9.60   0
   4  -1   2   41.14    9.79   0
  -4   1  -2   39.96    9.46   0
   5  -1   2  739.04   10.95   0
  -5   1  -2  753.22   11.06   0
  -5   1  -2  731.15   13.44   0
  -6   1  -2  189.67    9.21   0
  -6   1  -2  187.45   10.83   0
   6  -1   2  189.97    9.21   0
  -7   1  -2  160.93    8.23   0
  -7   1  -2  156.10    8.32   0
   7  -1   2  173.89    8.28   0
  -8   1  -2   72.67    7.84   0
  -8   1  -2   78.63    7.59   0
   8  -1   2   91.17    7.57   0
  -8   1  -2   65.10    9.10   0
  -9   1  -2    2.10    9.03   0
  -9   1  -2   -0.88    7.12   0
   9  -1   2   14.17    7.24   0
  -9   1  -2    2.36    6.91   0
  -9   0   2   19.31    7.01   0
   9   0  -2   35.91    7.94   0
  -9   0   2   39.75    7.25   0
  -9   0   2   15.14    9.58   0
  -8   0   2    9.80    7.20   0
   8   0  -2    4.32    7.50   0
  -8   0   2   12.23    6.85   0
  -8   0   2   -2.96    7.65   0
   7   0  -2   89.83    7.64   0
  -7   0   2   66.68    7.94   0
  -7   0   2   68.89    8.19   0
  -6   0   2   77.11    8.85   0
   6   0  -2   86.70    8.87   0
  -6   0   2   78.24    8.99   0
  -5   0   2  154.00    9.86   0
  -5   0   2  138.63    9.19   0
   5   0  -2  162.76   11.14   0
   4   0  -2 1585.81   14.56   0
  -4   0   2 1555.87   16.66   0
   3   0  -2   23.21    9.57   0
  -3   0   2   17.55    9.87   0
  -2   0   2    3.22   13.77   0
   0   0  -2   94.61   22.39   0
   0   0   2   93.28   22.28   0
   1   0   2 9999.99   41.13   0
   2   0   2  163.64   14.87   0
  -2   0  -2  175.67   15.65   0
  -2   0  -2  171.32   14.60   0
   3   0   2   -1.46   12.80   0
  -3   0  -2    2.79   12.53   0
  -3   0  -2    6.65   13.24   0
  -4   0  -2  587.11   12.84   0
   4   0   2  552.60   11.23   0
  -4   0  -2  608.16   11.38   0
  -5   0  -2  563.22   12.39   0
  -5   0  -2  555.70   11.01   0
   5   0   2  562.41   11.07   0
  -6   0  -2  282.22   10.16   0
  -6   0  -2  301.17    9.33   0
   6   0   2  311.30   11.50   0
  -7   0  -2   20.01    9.06   0
  -7   0  -2    8.76    7.51   0
  -7   0  -2   20.73    7.97   0
   7   0   2   28.70    7.56   0
  -8   0  -2   27.39    7.45   0
   8   0   2   36.12    7.33   0
  -8   0  -2   38.37    7.18   0
  -8   0  -2   17.25    7.71   0
   9   0   2   15.56    8.80   0
  -9   0  -2   15.65    7.21   0
  -9   0  -2   14.39    7.16   0
  -9   0  -2   34.79    9.15   0
   9  -1  -2    1.81    7.36   0
  -9   1   2  -14.22    6.31   0
  -9   1   2    3.09    8.52   0
  -9   1   2    9.09    7.58   0
   8  -1  -2   36.87    7.69   0
  -8   1   2   25.47    7.42   0
  -8   1   2   33.33    7.81   0
   7  -1  -2   72.71    7.62   0
  -7   1   2   66.32    9.76   0
  -7   1   2   68.10    7.95   0
  -6   1   2  128.36   10.94   0
   6  -1  -2  118.99    8.80   0
  -6   1   2  107.39    9.09   0
  -5   1   2  544.83   11.22   0
   5  -1  -2  559.33   10.62   0
  -5   1   2  541.52   10.48   0
  -4   1   2   21.97    9.36   0
  -4   1   2   15.03   12.06   0
   4  -1  -2   23.27    9.28   0
  -3   1   2  934.37   16.65   0
   3  -1  -2  936.72   14.35   0
  -3   1   2  981.34   12.98   0
   2  -1  -2   24.34   17.58   0
  -2   1   2   19.99   18.27   0
  -2   1   2   22.22   14.08   0
   1  -1  -2  165.27   18.79   0
  -1   1   2  183.80   22.91   0
  -1  -1  -2  598.15   29.77   0
  -1  -1  -2  632.18   20.86   0
   1   1   2  666.45   26.37   0
   1   1   2  627.43   21.32   0
  -2  -1  -2 1349.90   18.31   0
   2   1   2 1347.06   18.43   0
  -2  -1  -2 1333.77   18.11   0
  -3  -1  -2  453.39   11.78   0
  -3  -1  -2  447.72   11.75   0
   3   1   2  442.26   11.79   0
  -4  -1  -2    9.49   11.89   0
  -4  -1  -2   22.33   10.37   0
   4   1   2   21.24    9.68   0
  -5  -1  -2  677.51   11.00   0
  -5  -1  -2  699.30   11.35   0
   5   1   2  719.77   11.49   0
  -6  -1  -2   12.76    8.60   0
  -6  -1  -2   26.43   10.57   0
  -6  -1  -2   12.09    8.84   0
   6   1   2   16.79   10.58   0
  -7  -1  -2   39.07    7.59   0
  -7  -1  -2   51.09    7.85   0
   7   1   2   63.07    7.54   0
  -7  -1  -2   59.60    7.79   0
   8   1   2  154.49    9.63   0
  -8  -1  -2  110.15    9.56   0
  -8  -1  -2  113.48    8.20   0
  -8  -1  -2  107.41    8.08   0
  -9  -1  -2   11.87    8.56   0
   9   1   2    7.69    7.10   0
  -9  -1  -2   -0.69    7.23   0
  -9  -1  -2   -3.29    7.06   0
  -9   2   2   13.08    8.98   0
  -9   2   2   24.48    9.14   0
   9  -2  -2   26.46    8.94   0
  -8   2   2   29.76    7.29   0
   8  -2  -2   30.12    7.82   0
  -8   2   2   37.10    9.31   0
  -7   2   2   35.31    7.71   0
   7  -2  -2   38.51    9.18   0
  -7   2   2   30.96    7.63   0
  -6   2   2  336.93    9.79   0
   6  -2  -2  374.78   11.24   0
  -6   2   2  317.18    9.71   0
  -5   2   2   33.57   11.27   0
  -5   2   2   15.71    8.78   0
   5  -2  -2   10.16   11.07   0
   4  -2  -2 1554.14   16.63   0
  -4   2   2 1516.28   17.26   0
  -4   2   2 1541.30   13.26   0
  -3   2   2 1104.67   13.06   0
   3  -2  -2 1125.78   16.56   0
   3  -2  -2 1125.35   13.02   0
  -3   2   2 1087.78   15.62   0
  -2   2   2  541.65   19.05   0
  -2   2   2  534.64   15.11   0
   2  -2  -2  535.11   19.33   0
   2  -2  -2  566.81   15.05   0
  -1   2   2 5834.97   32.43   0
   1  -2  -2 5853.65   31.47   0
   0  -2  -2  336.96   23.65   0
   0   2   2  336.26   22.14   0
   0  -2  -2  343.54   21.44   0
  -1  -2  -2 1398.16   21.74   0
   1   2   2 1529.97   27.12   0
   1   2   2 1403.97   21.54   0
  -1  -2  -2 1382.70   23.46   0
  -2  -2  -2  859.64   16.26   0
   2   2   2  818.01   15.92   0
   2   2   2  903.91   16.03   0
  -2  -2  -2  832.28   16.39   0
   3   2   2  319.39   11.23   0
  -3  -2  -2  346.70   11.84   0
  -3  -2  -2  336.74   11.02   0
  -4  -2  -2  761.87   13.16   0
   4   2   2  760.24   11.48   0
  -4  -2  -2  742.89   11.55   0
   5   2   2  124.55    9.45   0
  -5  -2  -2  104.92    9.35   0
  -5  -2  -2  102.82    9.51   0
   6   2   2  275.22    9.48   0
  -6  -2  -2  268.83    9.49   0
  -6  -2  -2  290.84    9.51   0
  -7  -2  -2  114.86    8.43   0
   7   2   2  126.09    7.97   0
  -7  -2  -2  121.30    8.04   0
  -8  -2  -2   -2.59    7.00   0
   8   2   2    0.60    7.06   0
  -8  -2  -2    4.21    7.14   0
  -8  -2  -2   -5.80    6.82   0
  -9  -2  -2   -0.62    7.05   0
  -9  -2  -2    7.86    7.36   0
   9   2   2    2.91    7.20   0
  -9  -2  -2   12.46    7.21   0
  -8   3   2   38.89    7.51   0
   8  -3  -2   49.44    9.68   0
  -8   3   2   28.04    9.63   0
   7  -3  -2   36.97    7.72   0
  -7   3   2   35.33    7.75   0
  -7   3   2   17.65    7.59   0
  -6   3   2   72.14    9.96   0
  -6   3   2   74.35    8.50   0
   6  -3  -2   78.29    8.27   0
  -5   3   2  488.93   10.47   0
  -5   3   2  496.63   10.76   0
   5  -3  -2  493.84   10.63   0
   4  -3  -2  146.39   12.01   0
  -4   3   2  153.84    9.86   0
   4  -3  -2  157.97    9.66   0
  -4   3   2  148.12   10.12   0
  -3   3   2   90.05   10.03   0
  -3   3   2   97.10   12.27   0
   3  -3  -2   76.49    9.63   0
   3  -3  -2   91.52   12.35   0
  -2   3   2 4924.40   22.59   0
  -2   3   2 4984.12   28.15   0
   2  -3  -2 4952.59   22.58   0
  -1   3   2 1103.82   19.14   0
   1  -3  -2 1093.76   18.37   0
   1  -3  -2 1082.44   20.16   0
   0  -3  -2    1.38   18.46   0
   0   3   2    7.64   18.21   0
  -1  -3  -2    6.03   14.61   0
  -1  -3  -2   24.56   16.48   0
   1   3   2   17.30   14.62   0
   1   3   2   14.89   19.20   0
   2   3   2  602.46   13.62   0
  -2  -3  -2  643.18   14.23   0
   2   3   2  714.96   14.51   0
  -2  -3  -2  653.02   13.65   0
  -3  -3  -2 3656.78   19.80   0
   3   3   2 3953.18   19.90   0
  -3  -3  -2 3689.58   17.68   0
   3   3   2 3714.53   19.18   0
   4   3   2  502.28   10.81   0
  -4  -3  -2  502.56   10.79   0
  -4  -3  -2  498.92   12.82   0
   5   3   2   70.25    8.75   0
  -5  -3  -2   66.66    9.00   0
  -5  -3  -2   70.04    8.97   0
  -6  -3  -2  315.58    9.69   0
   6   3   2  336.95    9.51   0
  -6  -3  -2  298.46    9.38   0
  -7  -3  -2  111.72    7.90   0
  -7  -3  -2  141.22    8.11   0
   7   3   2  167.73    9.63   0
  -8  -3  -2   25.71    8.92   0
   8   3   2   31.12    8.70   0
  -8  -3  -2   30.37    7.12   0
  -9  -3  -2    9.78    7.26   0
  -9  -3  -2   35.11    8.93   0
   9   3   2   35.67    7.48   0
  -9  -3  -2   29.23    7.60   0
   8  -4  -2  100.53    9.48   0
  -8   4   2   82.07    7.86   0
  -8   4   2   85.70    8.15   0
  -7   4   2   55.83    9.23   0
   7  -4  -2   71.25    9.86   0
  -7   4   2   59.36    7.96   0
  -6   4   2  126.00    8.38   0
   6  -4  -2  137.36   10.13   0
  -6   4   2  126.06    8.31   0
   5  -4  -2   30.52    8.69   0
  -5   4   2   22.61    8.88   0
  -5   4   2   22.93    8.50   0
   5  -4  -2   25.24   10.67   0
   4  -4  -2   91.28   12.00   0
   4  -4  -2   85.13    9.43   0
  -4   4   2   78.01   12.48   0
  -4   4   2   87.52   11.20   0
   3  -4  -2 2851.79   16.38   0
   3  -4  -2 2890.71   19.02   0
  -3   4   2 2861.65   16.70   0
  -3   4   2 2961.61   19.71   0
  -2   4   2  889.93   12.97   0
   2  -4  -2  858.62   12.68   0
  -2   4   2  883.57   15.05   0
   2  -4  -2  909.06   15.88   0
  -1   4   2 1845.01   17.48   0
   1  -4  -2 1771.66   19.27   0
   1  -4  -2 1748.65   19.63   0
   0  -4  -2  169.75   15.03   0
   0   4   2  185.52   14.42   0
   1   4   2  525.73   14.42   0
  -1  -4  -2  527.35   13.38   0
  -1  -4  -2  519.87   14.52   0
  -2  -4  -2  913.24   14.35   0
   2   4   2  936.51   14.09   0
  -2  -4  -2  886.10   13.00   0
  -3  -4  -2   20.82    9.51   0
  -3  -4  -2   24.64    9.87   0
   3   4   2   22.91    9.82   0
   3   4   2   21.74    9.50   0
   4   4   2   45.85    9.54   0
   4   4   2   56.71    9.47   0
  -4  -4  -2   52.26    9.71   0
  -4  -4  -2   47.57    9.45   0
  -5  -4  -2  726.90   12.67   0
   5   4   2  837.81   10.67   0
  -5  -4  -2  834.04   10.99   0
  -6  -4  -2    3.90    9.73   0
   6   4   2    1.66    7.77   0
  -6  -4  -2   15.00    7.81   0
  -7  -4  -2   37.81    7.79   0
  -7  -4  -2   20.24    7.46   0
   7   4   2   44.14    7.21   0
  -8  -4  -2   32.39    7.46   0
   8   4   2   45.37    7.56   0
  -8  -4  -2   32.96    7.07   0
  -8   5   2   14.91    9.27   0
   8  -5  -2   48.30    9.30   0
  -8   5   2   41.87    9.17   0
   7  -5  -2  387.29   11.08   0
  -7   5   2  309.42   10.34   0
  -7   5   2  318.41   10.99   0
  -6   5   2   17.78    7.66   0
   6  -5  -2   28.26    9.31   0
  -6   5   2   22.99    9.41   0
   5  -5  -2   -0.46    8.32   0
  -5   5   2    4.54    9.95   0
   5  -5  -2    9.17    8.42   0
  -5   5   2   19.38    9.04   0
   4  -5  -2  271.03    9.87   0
   4  -5  -2  262.61   12.09   0
  -4   5   2  257.41    9.51   0
  -4   5   2  261.54   10.29   0
  -3   5   2  699.74   13.23   0
   3  -5  -2  673.40   13.86   0
  -3   5   2  672.13   13.96   0
   3  -5  -2  695.84   13.48   0
  -2   5   2  856.47   13.32   0
   2  -5  -2  873.74   14.02   0
   2  -5  -2  839.29   12.67   0
  -2   5   2  868.01   13.05   0
  -1   5   2  922.41   13.42   0
   1  -5  -2  932.22   13.29   0
   1  -5  -2  909.78   12.48   0
   0  -5  -2 1741.82   15.81   0
   0   5   2 1773.85   15.37   0
  -1  -5  -2  866.36   12.83   0
  -1  -5  -2  846.81   12.99   0
   1   5   2  906.46   12.95   0
   2   5   2   32.77    9.74   0
  -2  -5  -2   11.32    9.80   0
  -2  -5  -2   32.41   10.42   0
  -3  -5  -2   -0.82    9.64   0
  -3  -5  -2    5.78   11.32   0
   3   5   2   22.47    9.40   0
  -4  -5  -2  748.36   11.00   0
   4   5   2  779.84   10.89   0
  -4  -5  -2  694.68   11.67   0
   4   5   2  773.85   11.23   0
  -5  -5  -2   19.36    8.86   0
   5   5   2    1.11    8.48   0
  -5  -5  -2   14.83    8.54   0
  -6  -5  -2  175.59    9.98   0
   6   5   2  207.84    8.31   0
  -6  -5  -2  200.66    9.91   0
  -7  -5  -2  120.46    9.16   0
   7   5   2  124.18    9.12   0
  -7  -5  -2  136.60    7.84   0
  -8  -5  -2   25.19    7.28   0
   8   5   2   -2.92    6.92   0
  -8  -5  -2   17.87    8.53   0
  -8   6   2   55.54    7.62   0
   8  -6  -2   52.86    7.95   0
  -8   6   2   42.87    9.00   0
  -7   6   2   69.30    7.58   0
  -7   6   2   49.83    7.82   0
   7  -6  -2   69.37    7.99   0
  -6   6   2   49.62    7.40   0
   6  -6  -2   40.07    7.53   0
   6  -6  -2   33.65    9.56   0
  -6   6   2   41.41    7.96   0
   5  -6  -2  293.21    9.34   0
   5  -6  -2  306.67    8.80   0
  -5   6   2  295.31   11.21   0
  -5   6   2  289.88    9.13   0
   4  -6  -2   59.40   11.03   0
   4  -6  -2   62.23   10.81   0
  -4   6   2   48.48    9.50   0
  -4   6   2   57.13   10.26   0
  -3   6   2  724.26   11.08   0
  -3   6   2  710.48   11.76   0
   3  -6  -2  714.35   11.61   0
   3  -6  -2  723.76   11.54   0
  -2   6   2 1185.81   13.12   0
   2  -6  -2 1221.47   14.00   0
   2  -6  -2 1200.03   13.18   0
   1  -6  -2  152.56   10.94   0
   1  -6  -2  157.82   11.35   0
  -1   6   2  144.42   13.15   0
   0  -6  -2 3475.00   18.52   0
   0   6   2 3476.06   18.06   0
  -1  -6  -2    8.46   10.67   0
   1   6   2   14.86   10.27   0
  -2  -6  -2  160.93   10.55   0
   2   6   2  167.05   10.22   0
  -2  -6  -2  159.08    9.65   0
  -3  -6  -2  565.50   10.44   0
   3   6   2  579.22   12.97   0
  -3  -6  -2  543.61   11.20   0
  -4  -6  -2  120.47    9.18   0
   4   6   2  106.20   10.65   0
  -4  -6  -2  112.39    8.83   0
  -5  -6  -2   12.99    8.02   0
   5   6   2   19.47    7.92   0
  -5  -6  -2   15.08    9.99   0
  -6  -6  -2  151.97    8.05   0
  -6  -6  -2  106.82    7.92   0
  -7  -6  -2   59.22    9.00   0
  -7  -6  -2   71.70    7.33   0
  -8  -6  -2    0.83    6.95   0
  -8  -6  -2   13.68    7.14   0
   7  -7  -2   32.35    7.64   0
  -7   7   2   27.66    7.19   0
  -7   7   2   20.39    7.49   0
  -6   7   2  222.11    8.32   0
  -6   7   2  240.36    8.80   0
   6  -7  -2  239.44    8.80   0
   6  -7  -2  227.46    8.24   0
   5  -7  -2   93.48    7.81   0
  -5   7   2   92.05    8.94   0
  -5   7   2   91.07    8.33   0
   5  -7  -2   93.80    8.53   0
   4  -7  -2  359.74    9.66   0
   4  -7  -2  356.18    9.56   0
  -4   7   2  350.26   10.61   0
  -4   7   2  351.36    9.80   0
  -3   7   2   18.01    9.63   0
   3  -7  -2    2.24    8.93   0
   3  -7  -2   14.55   11.03   0
  -2   7   2   -3.29   10.00   0
   2  -7  -2    0.46   10.12   0
   2  -7  -2   14.27   10.91   0
   1  -7  -2 1202.86   12.10   0
  -1   7   2 1190.00   13.13   0
   1  -7  -2 1240.28   14.10   0
   0  -7  -2  515.55   12.32   0
   0  -7  -2  523.64   10.29   0
   0   7   2  521.84   11.25   0
  -1  -7  -2  794.41   14.75   0
   1   7   2  838.32   12.05   0
  -2  -7  -2  935.16   12.36   0
   2   7   2  971.06   11.95   0
  -2  -7  -2  958.90   11.18   0
  -3  -7  -2   14.21    8.74   0
   3   7   2   13.77    9.14   0
  -3  -7  -2   24.48    9.60   0
  -4  -7  -2   16.74    8.99   0
  -4  -7  -2   21.97    8.17   0
   4   7   2   22.14    8.58   0
   5   7   2   32.64    7.70   0
  -5  -7  -2   65.16    9.25   0
  -5  -7  -2   53.64    7.88   0
  -6  -7  -2   19.67    7.38   0
  -6  -7  -2    3.24    7.55   0
  -7  -7  -2   90.83    7.23   0
  -7  -7  -2   71.49    7.49   0
  -8  -7  -2    2.12    6.77   0
  -8  -7  -2    6.61    8.67   0
  -7   8   2   33.58    9.94   0
   7  -8  -2   30.33    7.56   0
   7  -8  -2   43.17    8.01   0
  -7   8   2   42.10    7.59   0
  -6   8   2   48.53    8.90   0
  -6   8   2   46.59    8.14   0
   6  -8  -2   57.80    7.67   0
   6  -8  -2   57.63    9.39   0
   5  -8  -2  126.86   10.02   0
  -5   8   2  139.64    8.77   0
  -5   8   2  100.94    9.07   0
   5  -8  -2  127.05    8.15   0
  -4   8   2   61.25    8.24   0
  -4   8   2   65.36    7.41   0
   4  -8  -2   70.70    7.88   0
   4  -8  -2   61.14    8.67   0
   3  -8  -2   17.75    8.88   0
  -3   8   2   37.51    8.61   0
   3  -8  -2   26.35    8.03   0
   2  -8  -2  701.45   11.89   0
  -2   8   2  670.24   11.33   0
   2  -8  -2  700.66   11.08   0
  -1   8   2   15.09    9.72   0
   1  -8  -2    8.15   10.50   0
   1  -8  -2   54.67   10.41   0
   0  -8  -2  803.52   10.48   0
   0  -8  -2  804.11   12.14   0
   0   8   2  795.18   11.23   0
  -1  -8  -2 1936.45   14.64   0
   1   8   2 1975.81   14.22   0
   2   8   2   71.22    9.32   0
  -2  -8  -2   62.02    8.68   0
  -2  -8  -2   69.12   10.10   0
  -3  -8  -2  253.71    9.77   0
  -3  -8  -2  263.00    9.04   0
   3   8   2  262.59    9.45   0
  -4  -8  -2   28.31    7.38   0
  -4  -8  -2   26.00    8.20   0
   4   8   2   17.38    7.65   0
  -5  -8  -2   17.13    7.42   0
   5   8   2   13.28    9.12   0
  -5  -8  -2    4.81    9.57   0
  -6  -8  -2   42.80    7.42   0
  -6  -8  -2   30.91    7.66   0
  -7  -8  -2    0.66    7.25   0
  -7  -8  -2    4.20    7.03   0
   6  -9  -2   60.51    7.65   0
  -6   9   2   50.73    7.24   0
  -6   9   2   70.46    7.92   0
   6  -9  -2   54.69    9.43   0
  -5   9   2   76.67    7.79   0
   5  -9  -2   72.95    9.18   0
   5  -9  -2   70.60    8.44   0
  -4   9   2    6.97    7.96   0
   4  -9  -2    8.64    7.48   0
   4  -9  -2   24.00    7.89   0
   3  -9  -2  300.72    9.08   0
   3  -9  -2  278.71    9.29   0
  -3   9   2  304.84    8.90   0
  -2   9   2   14.75    7.99   0
   2  -9  -2   34.62    8.30   0
   2  -9  -2   -2.24    9.80   0
  -1   9   2   -9.81    8.37   0
   1  -9  -2   -7.24    9.19   0
   1  -9  -2    4.69    7.74   0
   0   9   2  284.74    9.50   0
   0  -9  -2  274.04    8.47   0
   0  -9  -2  303.11   10.49   0
  -1  -9  -2  132.07    8.18   0
  -1  -9  -2  117.06    9.38   0
   1   9   2  124.34    8.51   0
  -2  -9  -2  243.74   11.32   0
   2   9   2  245.53    8.74   0
  -2  -9  -2  248.17    8.33   0
  -3  -9  -2   57.97    7.28   0
   3   9   2   77.79    8.14   0
  -3  -9  -2   45.76    8.51   0
  -4  -9  -2   16.09    8.15   0
   4   9   2   38.96    7.65   0
  -4  -9  -2   40.76    7.51   0
   5   9   2   87.76    8.06   0
  -5  -9  -2  103.63    7.75   0
  -5  -9  -2   70.19    8.16   0
  -6  -9  -2   10.10    7.08   0
   6   9   2   -1.75    7.15   0
  -6  -9  -2   19.63    7.30   0
   5 -10  -2   17.36    7.35   0
  -5  10   2    8.47    9.52   0
   5 -10  -2   -2.37    9.25   0
  -4  10   2  112.66    8.07   0
   4 -10  -2   76.56    9.77   0
   4 -10  -2   84.56    7.76   0
  -3  10   2   -5.64    7.30   0
   3 -10  -2  -13.15    7.05   0
   3 -10  -2   11.90    7.80   0
  -2  10   2   13.21    7.97   0
   2 -10  -2   22.13    8.31   0
   2 -10  -2   19.48    7.44   0
   1 -10  -2  398.22    8.65   0
   1 -10  -2  414.10   11.76   0
  -1  10   2  406.03    9.15   0
   0 -10  -2   52.88    8.75   0
   0 -10  -2   56.13    7.47   0
   0  10   2   35.07    7.91   0
  -1 -10  -2  201.17    7.72   0
   1  10   2  171.24    8.64   0
  -1 -10  -2  154.86    9.52   0
   2  10   2   94.07    8.14   0
  -2 -10  -2   80.24    9.20   0
  -2 -10  -2  106.45    7.59   0
   3  10   2   31.26    7.59   0
  -3 -10  -2   28.20    8.13   0
  -3 -10  -2   51.70    7.40   0
  -4 -10  -2  227.47    8.06   0
   4  10   2  178.41    8.66   0
  -4 -10  -2  160.80    8.76   0
   5  10   2   18.71    7.23   0
  -5 -10  -2   16.51    7.10   0
  -5 -10  -2   26.08    7.47   0
   6  10   2   15.42    7.79   0
  -6 -10  -2   15.35    7.03   0
  -6 -10  -2   17.51    7.38   0
   4 -11  -2    1.11    7.36   0
   4 -11  -2    1.49    7.42   0
  -4  11   2    5.44    7.40   0
  -3  11   2   32.46    7.62   0
   3 -11  -2   38.97    8.20   0
   3 -11  -2   25.55    7.30   0
   2 -11  -2   94.72    9.86   0
  -2  11   2   96.35    7.90   0
   2 -11  -2   87.88    9.05   0
   1 -11  -2   11.95    7.11   0
   1 -11  -2   21.68    8.06   0
  -1  11   2   10.67    7.39   0
   0  11   2   33.57    7.48   0
   0 -11  -2   23.61    8.89   0
   0 -11  -2   15.57    8.22   0
  -1 -11  -2   26.92    8.15   0
  -1 -11  -2   17.01    7.16   0
   1  11   2   15.77    7.31   0
  -2 -11  -2   37.02    6.93   0
  -2 -11  -2   -9.31    8.28   0
   2  11   2   15.46    7.40   0
  -2 -11  -2   28.28    7.23   0
  -3 -11  -2   59.86    8.20   0
  -3 -11  -2  123.47    7.46   0
   3  11   2   81.26    7.98   0
  -4 -11  -2    1.17    7.60   0
   4  11   2   -4.80    7.31   0
  -4 -11  -2  -13.46    7.03   0
   5  11   2   11.61    7.26   0
  -5 -11  -2   16.75    7.10   0
  -5 -11  -2   12.82    7.73   0
   3 -12  -2   19.29    7.80   0
   3 -12  -2   26.15    7.71   0
  -3  12   2   24.79    7.58   0
   2 -12  -2   19.96    9.46   0
  -2  12   2    0.41    7.29   0
   2 -12  -2   11.78    6.87   0
   1 -12  -2   26.47    7.60   0
   1 -12  -2   37.86    7.22   0
  -1  12   2   34.57    7.59   0
   0 -12  -2   11.23    8.09   0
   0 -12  -2   12.52    6.89   0
   0  12   2   16.35    7.26   0
  -1 -12  -2    9.78    6.74   0
  -1 -12  -2   11.01    7.74   0
   1  12   2   13.13    6.90   0
  -2 -12  -2   66.40    8.01   0
  -2 -12  -2   74.88    8.51   0
  -2 -12  -2   95.04    7.75   0
   2  12   2   62.96    9.51   0
  -3 -12  -2    9.93    6.83   0
  -3 -12  -2    7.91    6.79   0
  -3 -12  -2   24.33    7.76   0
   3  12   2    3.78    7.13   0
  -3 -10   3    6.96    7.26   0
   3  10  -3   -0.81    7.00   0
  -3 -10   3    5.21    7.03   0
  -3 -10   3  -12.98    7.88   0
  -2 -10   3    8.82    7.85   0
  -2 -10   3   10.29    6.91   0
   2  10  -3   -3.00    8.52   0
   1  10  -3   45.29    8.96   0
  -1 -10   3   48.48   10.04   0
  -1 -10   3   69.22    7.33   0
   0  10  -3    4.62    7.02   0
   0 -10   3   -8.64    7.95   0
   0 -10   3    2.17    6.92   0
  -1  10  -3   10.45    7.10   0
   1 -10   3   13.94    7.13   0
   1 -10   3    5.64    8.15   0
   2 -10   3    1.78    7.26   0
  -2  10  -3   26.46    8.85   0
   2 -10   3   37.05    7.75   0
  -4  -9   3    5.58    9.63   0
   4   9  -3   -6.13    7.08   0
  -4  -9   3   -2.58    7.96   0
  -4  -9   3    0.52    6.81   0
   3   9  -3    7.19    7.09   0
  -3  -9   3   15.69    6.57   0
  -3  -9   3   23.40    7.76   0
   2   9  -3  102.97    8.22   0
  -2  -9   3  149.12    7.46   0
  -2  -9   3   90.67   10.51   0
  -1  -9   3   25.93    7.16   0
  -1  -9   3   18.27    8.65   0
   1   9  -3   34.83    7.42   0
   0  -9   3   63.16    8.57   0
   0  -9   3   83.09    8.88   0
   0   9  -3   60.65    9.13   0
   1  -9   3   13.19   10.20   0
  -1   9  -3   11.83    9.13   0
   1  -9   3   -0.62    6.97   0
   2  -9   3    3.09    7.21   0
  -2   9  -3   13.75    7.29   0
   2  -9   3   -7.79    8.93   0
   3  -9   3   54.55    7.93   0
  -3   9  -3   54.29    7.78   0
   3  -9   3   28.75    7.25   0
   4  -9   3    6.85    6.70   0
   4  -9   3   12.69    9.09   0
  -4   9  -3    1.76    9.06   0
  -5  -8   3    3.24    6.90   0
  -5  -8   3    8.34    7.43   0
  -4  -8   3   11.78    6.53   0
  -4  -8   3    4.20    6.63   0
   4   8  -3    4.89    8.05   0
  -4  -8   3   10.81    9.31   0
  -3  -8   3   84.95   10.28   0
   3   8  -3   91.39    7.42   0
  -3  -8   3  105.37    7.24   0
  -2  -8   3   12.14    8.26   0
   2   8  -3   15.90    8.83   0
  -2  -8   3   11.64    6.89   0
  -1  -8   3   10.10    8.64   0
  -1  -8   3   19.19    8.62   0
   1   8  -3   31.87    9.11   0
   0  -8   3  185.35    9.48   0
   0  -8   3  173.57    7.97   0
   0   8  -3  177.99    8.39   0
  -1   8  -3   -8.96    7.59   0
   1  -8   3   -0.07    7.25   0
   1  -8   3   13.64   10.41   0
  -2   8  -3   68.66    9.78   0
   2  -8   3   68.12    7.45   0
   2  -8   3   76.02   10.87   0
   3  -8   3   12.00    7.84   0
  -3   8  -3   -4.32    9.27   0
   3  -8   3   -8.50    8.72   0
   4  -8   3    1.31    7.13   0
  -4   8  -3   -2.14    7.09   0
  -4   8  -3    4.57    9.40   0
   4  -8   3   10.59    9.54   0
  -5   8  -3   64.16    7.39   0
   5  -8   3   87.06    8.66   0
  -5   8  -3  116.73   10.33   0
   5  -8   3   70.99    7.60   0
  -6  -7   3    4.06    7.26   0
  -6  -7   3   -1.82    7.23   0
  -5  -7   3   -9.64    8.64   0
  -5  -7   3   14.01    7.05   0
  -4  -7   3  142.66    7.97   0
  -4  -7   3  106.87    8.56   0
   3   7  -3   15.34    6.87   0
  -3  -7   3   12.72    6.99   0
  -3  -7   3    4.38    8.31   0
   2   7  -3   61.46    8.07   0
  -2  -7   3   63.31    9.06   0
  -2  -7   3   58.87    7.34   0
   1   7  -3  119.78    8.23   0
  -1  -7   3  137.37    9.30   0
  -1  -7   3  126.69   11.08   0
   0   7  -3   40.02    9.70   0
   0  -7   3   52.72    7.51   0
   0  -7   3   48.89    9.38   0
  -1   7  -3  327.62    9.10   0
   1  -7   3  322.73   10.07   0
   1  -7   3  326.33   12.20   0
   2  -7   3   11.90    7.49   0
  -2   7  -3   12.57    8.59   0
   2  -7   3   18.12    8.47   0
  -3   7  -3   31.50    8.01   0
   3  -7   3   36.73   10.12   0
  -3   7  -3   36.84    7.31   0
   3  -7   3   51.22    7.65   0
   4  -7   3   -0.06    7.70   0
  -4   7  -3    5.70    6.87   0
  -4   7  -3    5.92    7.91   0
   4  -7   3   -8.26    7.53   0
   5  -7   3   11.15    7.17   0
   5  -7   3   -6.91    8.01   0
  -5   7  -3    9.79    6.92   0
  -5   7  -3   10.47    9.50   0
   6  -7   3   56.80    9.52   0
   6  -7   3   67.73    7.74   0
  -6   7  -3   69.37    7.29   0
  -6   7  -3   90.61    8.55   0
  -7  -6   3    4.86    9.18   0
  -7  -6   3    4.73    7.22   0
  -6  -6   3   44.95    7.41   0
  -6  -6   3   65.69    9.22   0
  -5  -6   3   26.77    8.02   0
  -5  -6   3   92.56    7.66   0
  -4  -6   3   67.55    7.96   0
  -4  -6   3  102.27    7.78   0
  -3  -6   3    4.12    8.52   0
  -3  -6   3   16.32    7.34   0
   3   6  -3   13.61    7.58   0
   2   6  -3   -1.84    8.28   0
  -2  -6   3    9.78    8.09   0
  -2  -6   3   16.76    9.64   0
  -1  -6   3   10.48    9.94   0
  -1  -6   3    7.47    8.12   0
   1   6  -3   13.96   10.90   0
   0   6  -3  474.53   10.55   0
   0  -6   3  504.35   14.55   0
   0  -6   3  489.31    9.91   0
   1  -6   3  267.35   10.71   0
  -1   6  -3  276.95   11.60   0
   1  -6   3  271.85    9.45   0
  -2   6  -3   37.08   10.58   0
  -2   6  -3   33.94    8.34   0
   2  -6   3   21.21    8.59   0
   2  -6   3   28.15   11.50   0
   3  -6   3  366.79   10.19   0
  -3   6  -3  370.43    8.70   0
   3  -6   3  364.13    8.98   0
  -3   6  -3  375.56   10.04   0
  -4   6  -3   97.33    7.49   0
   4  -6   3   81.13    9.72   0
   4  -6   3   82.43   10.10   0
  -4   6  -3   89.59    8.64   0
   5  -6   3    4.15    7.52   0
  -5   6  -3   12.38   10.15   0
  -5   6  -3    4.06    7.02   0
   5  -6   3    6.10    7.54   0
  -6   6  -3   89.93    7.65   0
   6  -6   3  100.66    9.60   0
  -6   6  -3  115.89    8.33   0
   7  -6   3   26.97    7.64   0
  -7   6  -3   31.41    8.05   0
  -7   6  -3   37.07    7.06   0
  -7  -5   3    3.65    7.27   0
  -7  -5   3    4.24    7.47   0
  -6  -5   3  292.05    8.56   0
  -6  -5   3  217.60    8.55   0
  -5  -5   3   70.43    9.47   0
  -5  -5   3   59.13    7.63   0
  -4  -5   3  164.53    8.43   0
  -4  -5   3  131.58    8.84   0
  -3  -5   3    5.12    8.59   0
   3   5  -3   26.31    7.87   0
  -2  -5   3   14.17    8.47   0
   2   5  -3   19.94    8.43   0
  -2  -5   3   11.19    9.57   0
  -1  -5   3  601.51   11.78   0
  -1  -5   3  637.52   10.34   0
   1   5  -3  621.83   10.64   0
   0  -5   3  196.98   11.00   0
   0   5  -3  205.73   11.64   0
   0  -5   3  204.15    9.38   0
  -1   5  -3 1193.95   14.41   0
   1  -5   3 1180.56   11.83   0
  -1   5  -3 1240.86   11.81   0
   1  -5   3 1218.17   14.16   0
   2  -5   3   77.96    8.72   0
  -2   5  -3   66.98    9.20   0
   2  -5   3   84.50   11.70   0
  -2   5  -3   84.14    8.41   0
   3  -5   3   11.40    9.03   0
   3  -5   3    4.10   11.14   0
  -3   5  -3    4.80    8.48   0
  -3   5  -3   12.34   10.86   0
   4  -5   3  316.40   11.04   0
  -4   5  -3  353.61   11.85   0
  -4   5  -3  345.07    8.44   0
   4  -5   3  309.88    9.00   0
   5  -5   3   16.52    7.67   0
  -5   5  -3   13.26    8.24   0
  -5   5  -3    4.49    7.06   0
   5  -5   3   22.18    7.73   0
  -6   5  -3  -14.76    6.61   0
   6  -5   3   17.00    7.11   0
  -6   5  -3   17.42    9.69   0
   7  -5   3   34.86    7.45   0
  -7   5  -3   27.49    8.66   0
  -7   5  -3   42.42    8.13   0
  -8  -4   3    6.25    7.37   0
  -8  -4   3   -1.88    7.55   0
  -7  -4   3   34.84    7.32   0
  -7  -4   3    9.30    7.30   0
  -6  -4   3  100.91    9.60   0
  -6  -4   3   80.71    8.01   0
  -5  -4   3  291.19   10.92   0
  -5  -4   3  247.87    8.83   0
  -4  -4   3   82.12   10.98   0
  -4  -4   3   82.71    8.73   0
  -3  -4   3  546.53   11.33   0
   2   4  -3  389.49   11.06   0
  -2  -4   3  379.79   12.58   0
  -2  -4   3  404.55   10.14   0
  -1  -4   3   18.13   11.17   0
   1   4  -3   30.42    9.14   0
  -1  -4   3   19.55   11.73   0
   0   4  -3  135.62   11.54   0
   0  -4   3  138.87    9.51   0
   0  -4   3  143.33   13.16   0
   1  -4   3  647.12   11.14   0
  -1   4  -3  682.18   11.06   0
   1  -4   3  666.62   15.39   0
  -1   4  -3  659.86   14.00   0
   2  -4   3  133.86   13.11   0
  -2   4  -3  135.25    9.28   0
   2  -4   3  140.35    9.65   0
  -2   4  -3  143.57   12.66   0
  -3   4  -3  307.01   12.66   0
  -3   4  -3  312.34    9.51   0
   3  -4   3  307.73   10.63   0
   3  -4   3  293.68   11.52   0
   4  -4   3  302.58   11.39   0
  -4   4  -3  286.81   12.56   0
  -4   4  -3  282.42   11.12   0
   4  -4   3  300.18    9.85   0
  -5   4  -3    5.38    7.38   0
  -5   4  -3   -5.95   10.76   0
   5  -4   3   14.33    7.91   0
   6  -4   3   40.15    9.63   0
  -6   4  -3   69.51    9.12   0
  -6   4  -3   61.66   10.16   0
   7  -4   3   -3.45    7.23   0
  -7   4  -3   11.11    7.02   0
  -7   4  -3    5.64    9.55   0
   8  -4   3    0.73    9.06   0
  -8   4  -3    6.57    9.40   0
  -8   4  -3    7.55    7.18   0
  -8  -3   3   12.71    9.19   0
  -8  -3   3   25.10    7.19   0
  -7  -3   3    2.19    7.53   0
  -7  -3   3    8.09    7.08   0
  -6  -3   3  358.56    9.44   0
  -6  -3   3  455.84    9.62   0
  -5  -3   3  116.72    8.91   0
  -5  -3   3  132.74    8.90   0
  -4  -3   3   33.73   10.99   0
  -4  -3   3   34.01    8.83   0
  -3  -3   3 2046.52   13.92   0
  -3  -3   3 1901.94   14.97   0
   2   3  -3  362.24   11.70   0
  -2  -3   3  338.62   10.59   0
   1   3  -3  368.37   10.44   0
  -1  -3   3  349.84   10.53   0
  -1  -3   3  356.22   10.62   0
   0   3  -3  508.22   11.74   0
   0  -3   3  520.67   14.81   0
   0   3  -3  546.52   11.29   0
   0  -3   3  508.82   11.25   0
   1  -3   3   91.55    9.38   0
  -1   3  -3   86.92    9.22   0
   1  -3   3   79.77   14.54   0
  -1   3  -3   72.76   12.85   0
  -2   3  -3 2484.85   14.96   0
  -2   3  -3 2406.00   21.91   0
   2  -3   3 2433.87   21.05   0
   2  -3   3 2357.81   15.37   0
   3  -3   3  111.87    9.96   0
   3  -3   3  109.49   12.17   0
  -3   3  -3  121.23    9.42   0
  -3   3  -3  118.61   12.93   0
   4  -3   3  684.99   10.78   0
  -4   3  -3  708.31   10.36   0
   4  -3   3  671.79   13.12   0
  -4   3  -3  700.31   11.94   0
   5  -3   3  140.17    9.13   0
  -5   3  -3  170.97    9.58   0
  -5   3  -3  152.92    8.77   0
   6  -3   3   34.63    7.50   0
  -6   3  -3   21.36    7.34   0
  -6   3  -3   21.13    9.90   0
  -7   3  -3   26.08    9.52   0
   7  -3   3   13.47    7.42   0
  -7   3  -3   29.48    8.94   0
  -8   3  -3   15.64    7.58   0
   8  -3   3    6.56    7.26   0
  -8   3  -3   -1.12    7.11   0
  -8  -2   3    3.94    7.49   0
  -8  -2   3    7.94    7.13   0
  -8  -2   3    6.77    6.89   0
  -7  -2   3   81.48    7.54   0
  -7  -2   3   98.10    7.91   0
  -6  -2   3   11.33    8.04   0
  -6  -2   3   16.05    7.47   0
  -5  -2   3  111.49    9.21   0
  -5  -2   3  101.98    8.62   0
  -4  -2   3  354.17   10.11   0
  -4  -2   3  356.84   10.22   0
  -3  -2   3   13.18    8.52   0
  -3  -2   3   14.92    9.19   0
  -2  -2   3 4272.17   21.41   0
  -1  -2   3 2766.59   19.03   0
   1   2  -3 2822.74   18.87   0
  -1  -2   3 2678.72   18.07   0
   0  -2   3   47.96   13.26   0
   0   2  -3   53.96   10.84   0
   0  -2   3   58.54   11.18   0
   0   2  -3   53.02   12.67   0
  -1   2  -3  700.94   14.67   0
   1  -2   3  672.23   20.08   0
   1  -2   3  704.80   13.21   0
  -1   2  -3  636.18   16.30   0
   2  -2   3  582.74   15.02   0
  -2   2  -3  556.83   15.64   0
   2  -2   3  595.34   11.57   0
  -2   2  -3  601.38   11.50   0
   3  -2   3  433.29   10.83   0
   3  -2   3  445.30   13.60   0
  -3   2  -3  468.31   10.52   0
  -3   2  -3  445.95   14.29   0
  -4   2  -3 1028.14   14.99   0
  -4   2  -3 1025.80   11.73   0
   4  -2   3 1006.91   12.01   0
   5  -2   3   16.63    9.15   0
  -5   2  -3   29.67    8.85   0
  -5   2  -3    4.22    8.85   0
  -6   2  -3    2.31    8.22   0
   6  -2   3   13.90    7.86   0
  -6   2  -3   -8.30    7.77   0
  -7   2  -3  112.02    8.21   0
   7  -2   3  101.61    7.97   0
  -7   2  -3   88.39    7.90   0
  -8   2  -3   12.80    9.10   0
   8  -2   3   -2.42    7.64   0
  -8   2  -3   31.20    6.88   0
  -8  -1   3   33.56    7.75   0
  -8  -1   3   31.81    7.19   0
  -8  -1   3   25.88    7.24   0
  -7  -1   3    0.31    9.56   0
  -7  -1   3    6.42    7.46   0
  -7  -1   3   -5.30    6.89   0
  -6  -1   3   19.70    7.58   0
  -6  -1   3   31.74   10.10   0
  -6  -1   3    6.93    7.69   0
  -5  -1   3 1436.38   15.34   0
  -5  -1   3 1369.86   12.42   0
  -4  -1   3  110.47   11.68   0
  -4  -1   3  105.88    9.18   0
  -3  -1   3 1009.43   12.38   0
  -3  -1   3 1034.50   14.55   0
  -2  -1   3 2213.02   17.82   0
  -1  -1   3  847.61   16.88   0
  -1  -1   3  813.67   15.94   0
   0   1  -3 3832.24   30.93   0
   0  -1   3 3511.92   29.90   0
   0   1  -3 3642.56   22.68   0
   0  -1   3 3553.90   22.09   0
   1  -1   3  387.22   13.46   0
  -1   1  -3  362.20   21.65   0
  -1   1  -3  406.41   13.18   0
   1  -1   3  370.72   22.71   0
  -2   1  -3 1431.61   13.97   0
   2  -1   3 1334.44   14.23   0
   2  -1   3 1359.04   21.99   0
  -2   1  -3 1374.87   22.36   0
   3  -1   3 2556.18   17.54   0
  -3   1  -3 2651.35   15.51   0
  -3   1  -3 2564.97   21.06   0
  -4   1  -3    6.01   11.58   0
   4  -1   3   -7.35    9.39   0
  -4   1  -3   -3.36    9.30   0
   5  -1   3 1129.16   11.53   0
  -5   1  -3 1223.42   11.66   0
  -5   1  -3 1169.94   14.55   0
  -6   1  -3   43.26   10.02   0
   6  -1   3   47.58    8.14   0
  -6   1  -3   47.67    7.84   0
   7  -1   3   32.84    7.65   0
  -7   1  -3    1.75    9.57   0
  -7   1  -3   38.43    7.41   0
  -8   1  -3   36.57    7.50   0
  -8   1  -3   36.15    7.39   0
  -8   1  -3   38.71    7.07   0
   8  -1   3   48.24    7.44   0
  -9   0   3   11.09    6.84   0
  -9   0   3   16.76    7.85   0
  -9   0   3   20.86    7.22   0
  -8   0   3   16.98    6.82   0
   8   0  -3   -3.00    7.59   0
  -8   0   3   -3.16    7.08   0
  -8   0   3    0.66    7.52   0
  -7   0   3   15.26    9.59   0
  -7   0   3    5.77    9.06   0
   7   0  -3    3.13    9.08   0
  -7   0   3    2.15    7.13   0
  -6   0   3  183.54   10.81   0
   6   0  -3  210.78   10.25   0
  -6   0   3  172.85    8.62   0
  -5   0   3   33.40   11.01   0
   5   0  -3   45.01   10.20   0
  -5   0   3   38.59    8.62   0
  -4   0   3  466.69   10.56   0
  -4   0   3  474.92   13.63   0
  -3   0   3 1006.39   15.52   0
  -2   0   3   17.18   11.98   0
  -1   0   3  437.99   16.79   0
   0   0   3 1704.60   30.12   0
   0   0  -3 1564.60   20.11   0
   0   0   3 1596.89   20.24   0
  -1   0  -3 3805.36   25.47   0
   1   0   3 3620.33   26.22   0
  -2   0  -3 3433.50   30.58   0
   2   0   3 3379.42   20.06   0
  -2   0  -3 3449.19   19.80   0
  -3   0  -3   18.29   11.95   0
  -3   0  -3   23.59    9.45   0
   3   0   3   15.92    9.68   0
  -4   0  -3  481.19   11.25   0
  -4   0  -3  473.75   10.76   0
   4   0   3  498.40   12.74   0
   5   0   3  257.86    9.50   0
  -5   0  -3  267.51   11.71   0
  -5   0  -3  258.55   11.58   0
   6   0   3    7.69    8.28   0
  -6   0  -3   14.12    9.26   0
  -6   0  -3    4.48    9.84   0
  -6   0  -3    2.39   10.15   0
  -7   0  -3  172.82    8.39   0
   7   0   3  154.61    8.22   0
  -7   0  -3  149.32    9.99   0
  -7   0  -3  182.78    7.98   0
  -8   0  -3    2.44    7.11   0
  -8   0  -3   16.76    6.92   0
  -8   0  -3    5.01    7.28   0
   8   0   3   14.03    7.08   0
  -9   0  -3    4.40    7.44   0
  -9   0  -3   13.95    7.50   0
   9   0   3    9.05    8.77   0
  -9   0  -3   14.85    7.23   0
  -9   1   3    8.39    7.08   0
  -9   1   3    6.73    6.82   0
   9  -1  -3    3.75    8.94   0
  -9   1   3   13.01    7.57   0
  -8   1   3   19.47    9.08   0
  -8   1   3   -9.01    8.91   0
   8  -1  -3   11.56    8.70   0
  -7   1   3   74.99    7.86   0
   7  -1  -3   98.16    7.83   0
  -7   1   3   78.72   10.05   0
  -6   1   3   30.42   10.34   0
  -6   1   3   23.23    8.36   0
   6  -1  -3   26.99    9.76   0
  -5   1   3  188.29    9.98   0
  -5   1   3  174.90    9.02   0
   5  -1  -3  180.11   11.22   0
  -4   1   3 1419.30   17.50   0
  -4   1   3 1409.99   13.20   0
   4  -1  -3 1476.26   16.35   0
   3  -1  -3  134.87   14.09   0
  -3   1   3  139.57   15.02   0
  -3   1   3  130.06   12.74   0
  -2   1   3 2874.15   19.85   0
  -2   1   3 2856.71   30.73   0
  -1   1   3  158.60   14.45   0
   1  -1  -3  171.04   14.73   0
  -1   1   3  169.47   26.14   0
   0  -1  -3    6.61   19.29   0
   0  -1  -3   16.18   23.72   0
   0   1   3   17.16   24.44   0
   0   1   3   21.41   20.26   0
  -2  -1  -3   59.94   13.22   0
   2   1   3   53.42   12.79   0
  -2  -1  -3   56.95   12.62   0
  -3  -1  -3  699.43   14.48   0
   3   1   3  704.95   11.77   0
  -3  -1  -3  719.23   11.69   0
   4   1   3  130.20    9.82   0
  -4  -1  -3  116.62    9.96   0
  -4  -1  -3  115.14    9.33   0
   5   1   3   76.15    9.16   0
  -5  -1  -3   96.07    9.04   0
  -5  -1  -3   81.60    9.07   0
  -5  -1  -3   68.64   10.67   0
   6   1   3 1140.77   13.22   0
  -6  -1  -3 1053.62   12.51   0
  -6  -1  -3 1123.29   11.78   0
  -6  -1  -3 1081.86   12.60   0
  -7  -1  -3   18.85    8.97   0
  -7  -1  -3   22.47    7.59   0
   7   1   3   18.41    7.63   0
  -7  -1  -3   17.60    7.70   0
   8   1   3   47.73    7.41   0
  -8  -1  -3   36.86    7.18   0
  -8  -1  -3   23.79    7.44   0
  -8  -1  -3   18.53    7.21   0
   9   1   3   17.15    7.29   0
  -9  -1  -3    3.80    6.98   0
  -9  -1  -3    8.73    7.30   0
  -9  -1  -3   14.15    7.26   0
  -8   2   3   30.39    7.08   0
   8  -2  -3   26.75    9.14   0
  -8   2   3   22.59    9.34   0
   7  -2  -3   -0.75    9.18   0
  -7   2   3   -2.44    7.38   0
  -7   2   3    9.48    9.47   0
   6  -2  -3  122.61   10.14   0
  -6   2   3  103.30    8.43   0
  -6   2   3   99.50    8.92   0
  -5   2   3  191.33    9.14   0
   5  -2  -3  190.77   10.77   0
  -5   2   3  192.24    9.71   0
  -4   2   3  224.03   10.04   0
   4  -2  -3  219.09   12.22   0
  -4   2   3  226.18   12.78   0
  -3   2   3  617.19   11.60   0
   3  -2  -3  621.03   16.67   0
  -3   2   3  607.75   16.14   0
  -2   2   3    5.68   12.08   0
  -2   2   3    8.90   19.60   0
   2  -2  -3    3.56   19.04   0
   2  -2  -3   11.65   11.50   0
   1  -2  -3 2225.58   20.82   0
  -1   2   3 2211.41   21.59   0
   0   2   3 2097.75   27.72   0
   0  -2  -3 2120.88   27.28   0
   0   2   3 2152.33   25.29   0
   0  -2  -3 2102.38   28.10   0
  -1  -2  -3  421.66   19.91   0
   1   2   3  421.47   19.69   0
  -1  -2  -3  420.67   15.59   0
   1   2   3  401.28   15.60   0
  -2  -2  -3  955.38   16.94   0
   2   2   3  974.82   15.39   0
  -2  -2  -3  974.42   14.88   0
   2   2   3  981.59   15.38   0
  -3  -2  -3 2245.35   15.28   0
   3   2   3 2227.57   15.38   0
  -3  -2  -3 2245.97   17.04   0
  -4  -2  -3  386.73   10.51   0
   4   2   3  369.08   10.57   0
  -4  -2  -3  369.12   10.16   0
  -5  -2  -3  676.96   10.69   0
   5   2   3  631.13   10.62   0
  -5  -2  -3  626.73   11.42   0
   6   2   3   62.77    8.64   0
  -6  -2  -3   48.18    9.96   0
  -6  -2  -3   34.81    8.62   0
  -7  -2  -3   14.77    7.30   0
   7   2   3   14.30    7.33   0
  -7  -2  -3   14.45    7.41   0
  -7  -2  -3   21.77    9.13   0
   8   2   3   59.54    7.30   0
  -8  -2  -3   40.65    7.61   0
  -8  -2  -3   41.07    7.25   0
  -8  -2  -3   31.16    9.18   0
   9   2   3   17.55    7.01   0
  -9  -2  -3   11.78    7.51   0
  -9  -2  -3   14.18    8.91   0
  -9  -2  -3   -5.18    7.46   0
   8  -3  -3   -3.59    7.24   0
  -8   3   3    7.19    7.21   0
  -8   3   3    7.58    7.31   0
  -7   3   3   38.89    7.82   0
   7  -3  -3   27.38    9.24   0
  -7   3   3   30.58    8.05   0
  -6   3   3   23.82    8.12   0
   6  -3  -3   29.13    9.60   0
  -6   3   3   33.87    9.83   0
   5  -3  -3   92.62   10.86   0
  -5   3   3   86.72    9.21   0
  -5   3   3   88.45   11.32   0
   4  -3  -3  659.96   11.17   0
  -4   3   3  626.81   11.38   0
  -4   3   3  642.38   14.46   0
   4  -3  -3  644.30   13.97   0
   3  -3  -3   41.63   14.18   0
   3  -3  -3   53.99    9.60   0
  -3   3   3   46.34   12.11   0
  -3   3   3   38.66    9.89   0
   2  -3  -3 2431.70   17.23   0
  -2   3   3 2389.45   27.79   0
   2  -3  -3 2426.08   27.34   0
  -2   3   3 2388.69   17.68   0
   1  -3  -3 3100.70   21.39   0
   1  -3  -3 2954.69   31.38   0
  -1   3   3 3079.74   22.02   0
   0   3   3 1410.76   22.21   0
   0  -3  -3 1404.39   22.65   0
   0  -3  -3 1357.54   20.87   0
  -1  -3  -3 1548.86   19.28   0
   1   3   3 1567.01   19.12   0
  -1  -3  -3 1560.62   21.39   0
   1   3   3 1536.10   17.63   0
   2   3   3  195.75   14.82   0
  -2  -3  -3  184.17   12.42   0
  -2  -3  -3  193.26   12.04   0
   2   3   3  224.99   11.87   0
   3   3   3   14.86    9.55   0
  -3  -3  -3   28.32   11.71   0
  -3  -3  -3   18.18   11.66   0
   3   3   3   38.41    9.38   0
  -4  -3  -3 1935.34   14.26   0
   4   3   3 1928.07   14.29   0
  -4  -3  -3 1902.10   14.84   0
  -5  -3  -3   45.87    8.86   0
  -5  -3  -3   38.11    8.80   0
   5   3   3   36.71    8.75   0
  -6  -3  -3   34.11    8.27   0
   6   3   3   36.49    8.38   0
  -6  -3  -3   31.94    8.16   0
  -7  -3  -3  121.23    8.05   0
   7   3   3  142.37    8.08   0
  -7  -3  -3   91.85    8.18   0
   8   3   3   16.08    7.17   0
  -8  -3  -3    5.01    7.06   0
  -8  -3  -3    8.66    7.25   0
  -8  -3  -3    1.13    8.34   0
  -9  -3  -3   28.60    7.45   0
   9   3   3   44.24    8.60   0
  -9  -3  -3   15.13    7.63   0
  -9  -3  -3   13.82    7.46   0
   8  -4  -3  119.73    8.11   0
  -8   4   3   78.70    8.11   0
  -8   4   3   87.81    9.65   0
  -7   4   3   82.46    7.97   0
   7  -4  -3   86.81    7.87   0
  -7   4   3   63.60   10.12   0
  -6   4   3    9.21    7.74   0
   6  -4  -3   14.48    9.58   0
  -6   4   3   14.55    7.95   0
  -5   4   3  398.63   10.29   0
   5  -4  -3  365.92   12.16   0
  -5   4   3  373.43   12.51   0
  -4   4   3    7.83   10.77   0
  -4   4   3   11.04    9.47   0
   4  -4  -3    5.23    9.30   0
   4  -4  -3    8.71   11.13   0
  -3   4   3  203.69   12.21   0
   3  -4  -3  200.12   10.12   0
   3  -4  -3  193.09   12.40   0
  -3   4   3  202.54   10.65   0
   2  -4  -3 1109.08   15.14   0
   2  -4  -3 1149.93   18.91   0
  -2   4   3 1128.26   13.20   0
   1  -4  -3  304.65   15.68   0
  -1   4   3  292.56   13.24   0
   1  -4  -3  299.51   12.91   0
   0   4   3  754.54   15.63   0
   0  -4  -3  733.01   15.60   0
   0  -4  -3  742.10   16.00   0
  -1  -4  -3   19.73   12.61   0
   1   4   3    9.98   12.70   0
  -1  -4  -3    8.96   13.32   0
   2   4   3   28.26   11.03   0
  -2  -4  -3   10.01   11.05   0
  -2  -4  -3   28.74   11.59   0
   2   4   3   24.20   10.92   0
   3   4   3  269.65   12.21   0
   3   4   3  249.43   10.16   0
  -3  -4  -3  236.42   10.30   0
  -3  -4  -3  240.35   10.43   0
  -4  -4  -3  415.00   10.50   0
  -4  -4  -3  409.88   11.03   0
   4   4   3  449.10   12.81   0
   4   4   3  422.02   10.34   0
  -5  -4  -3  792.78   11.89   0
  -5  -4  -3  822.70   11.30   0
   5   4   3  757.19   11.02   0
   6   4   3  113.85    8.25   0
  -6  -4  -3  114.57    8.25   0
  -6  -4  -3  108.82    8.25   0
  -7  -4  -3    4.50    9.02   0
   7   4   3   -6.41    7.24   0
  -7  -4  -3   -1.09    7.24   0
  -8  -4  -3   25.33    7.04   0
  -8  -4  -3   25.77    7.21   0
   8   4   3   33.83    6.87   0
   8  -5  -3   36.41    9.24   0
  -8   5   3   27.79    8.02   0
  -8   5   3   27.17    7.80   0
   7  -5  -3  113.56    9.55   0
  -7   5   3  107.20    8.07   0
  -7   5   3   65.51    7.78   0
  -6   5   3  253.18   10.31   0
   6  -5  -3  286.39   10.35   0
  -6   5   3  265.50   10.37   0
   5  -5  -3  263.03    9.48   0
   5  -5  -3  268.14   11.64   0
  -5   5   3  259.38   11.54   0
  -5   5   3  250.03    9.88   0
   4  -5  -3  225.89   11.39   0
  -4   5   3  181.32   11.34   0
   4  -5  -3  207.04   11.33   0
  -4   5   3  226.83   12.03   0
   3  -5  -3 1744.88   13.74   0
  -3   5   3 1779.59   17.07   0
  -3   5   3 1695.79   14.11   0
   3  -5  -3 1756.39   17.87   0
   2  -5  -3   -2.40    9.83   0
  -2   5   3   22.03   10.38   0
   2  -5  -3    4.05    9.46   0
   1  -5  -3 2491.29   18.95   0
  -1   5   3 2481.60   16.87   0
   1  -5  -3 2566.88   16.49   0
   0  -5  -3   15.21   12.16   0
   0   5   3    6.21   11.56   0
  -1  -5  -3   92.08   12.40   0
  -1  -5  -3   87.41   12.22   0
   1   5   3   88.56   12.14   0
  -2  -5  -3 1095.24   13.44   0
  -2  -5  -3 1127.72   12.72   0
   2   5   3 1174.89   13.37   0
  -3  -5  -3    1.10   11.27   0
  -3  -5  -3   13.56   10.01   0
   3   5   3   20.05    9.07   0
   3   5   3    8.53    9.79   0
   4   5   3  333.28   10.19   0
  -4  -5  -3  327.49    9.90   0
   4   5   3  330.26   11.26   0
  -4  -5  -3  328.04   12.35   0
  -5  -5  -3  180.54    9.39   0
   5   5   3  174.13    9.08   0
  -5  -5  -3  175.90    9.30   0
   6   5   3   10.39    7.41   0
  -6  -5  -3    8.32    7.64   0
  -6  -5  -3    1.30    9.58   0
   7   5   3   50.77    7.42   0
  -7  -5  -3   45.18    7.69   0
  -7  -5  -3   41.60    7.76   0
  -8  -5  -3   22.71    7.01   0
  -8  -5  -3    7.62    7.18   0
   8   5   3    7.61    8.57   0
   8  -6  -3    5.78    7.56   0
  -8   6   3   24.00    9.01   0
  -8   6   3   -5.41    7.55   0
  -7   6   3  147.51    9.69   0
   7  -6  -3  163.84    9.97   0
  -7   6   3  135.33    8.12   0
   6  -6  -3    2.90    9.45   0
   6  -6  -3   13.02    7.51   0
  -6   6   3    8.16    9.18   0
  -6   6   3    0.59    7.90   0
   5  -6  -3  140.16   10.27   0
   5  -6  -3  133.11    8.15   0
  -5   6   3  128.13    9.76   0
  -5   6   3  126.88    8.92   0
   4  -6  -3  834.55   10.91   0
  -4   6   3  812.89   12.76   0
  -4   6   3  790.62   11.52   0
   4  -6  -3  782.58   11.91   0
   3  -6  -3   -1.14    9.40   0
  -3   6   3    7.83   10.61   0
  -3   6   3    7.46    9.92   0
   3  -6  -3   10.69   11.00   0
  -2   6   3  613.18   11.86   0
   2  -6  -3  601.07   11.63   0
   2  -6  -3  584.04   11.49   0
  -1   6   3  231.14   11.48   0
   1  -6  -3  241.62   10.22   0
   1  -6  -3  235.24   11.49   0
   0   6   3   24.00   10.65   0
   0  -6  -3   23.99   11.10   0
  -1  -6  -3  560.85   12.77   0
  -1  -6  -3  559.42   12.03   0
   1   6   3  567.32   13.91   0
   2   6   3   22.58    9.91   0
  -2  -6  -3   21.81   10.28   0
  -2  -6  -3   18.18    9.25   0
   3   6   3  468.31   10.81   0
  -3  -6  -3  445.46   10.27   0
  -3  -6  -3  427.01   11.03   0
   4   6   3   18.31    8.44   0
  -4  -6  -3   12.56    8.77   0
  -4  -6  -3   -1.09    8.85   0
  -5  -6  -3   37.53    7.94   0
  -5  -6  -3   23.68   10.37   0
   5   6   3    5.97    7.89   0
   5   6   3   21.16    8.24   0
  -6  -6  -3  218.58    8.30   0
   6   6   3  236.21    8.16   0
  -6  -6  -3  174.08    8.73   0
  -7  -6  -3   -4.95    7.31   0
  -7  -6  -3    8.97    7.02   0
   7   6   3   18.56    7.04   0
   8   6   3   23.90    7.10   0
  -8  -6  -3   19.92    9.11   0
  -8  -6  -3   20.77    7.15   0
  -7   7   3   14.92    7.06   0
   7  -7  -3    7.45    8.94   0
  -7   7   3   13.64    8.69   0
   6  -7  -3   71.34    7.77   0
   6  -7  -3   60.54    7.59   0
  -6   7   3   56.70    9.20   0
  -6   7   3   65.70    7.56   0
   5  -7  -3  275.12    8.45   0
   5  -7  -3  253.30   10.39   0
  -5   7   3  249.25   10.05   0
  -5   7   3  264.86    9.02   0
  -4   7   3   40.54    8.97   0
  -4   7   3   31.22    9.49   0
   4  -7  -3   42.83    8.55   0
   4  -7  -3   18.99   10.24   0
  -3   7   3  368.96   10.83   0
   3  -7  -3  394.36   12.15   0
   3  -7  -3  409.00   10.34   0
  -2   7   3    9.90    9.73   0
   2  -7  -3   11.93    8.99   0
   2  -7  -3   13.12    9.81   0
   1  -7  -3  501.64   10.19   0
  -1   7   3  521.24   11.84   0
   1  -7  -3  525.52   12.42   0
   0   7   3 1466.56   13.84   0
   0  -7  -3 1512.74   14.33   0
  -1  -7  -3  204.09    9.71   0
  -1  -7  -3  199.10   11.07   0
   1   7   3  222.76   10.32   0
  -2  -7  -3  659.87   11.85   0
   2   7   3  701.29   11.57   0
  -2  -7  -3  645.91   12.61   0
  -3  -7  -3   86.85    9.69   0
  -3  -7  -3   99.53    8.63   0
   3   7   3  100.69    9.24   0
   4   7   3   56.40    8.76   0
  -4  -7  -3   53.14    8.89   0
  -4  -7  -3   41.50    8.85   0
  -5  -7  -3  194.04   10.35   0
  -5  -7  -3  221.89    8.32   0
   5   7   3  201.37    8.64   0
  -6  -7  -3   16.57    7.26   0
  -6  -7  -3   18.45    9.26   0
  -7  -7  -3   27.37    7.31   0
  -7  -7  -3   -1.77    7.17   0
  -8  -7  -3   16.63    8.48   0
  -8  -7  -3    8.98    7.31   0
   7  -8  -3   13.94    7.49   0
  -7   8   3    6.01    7.54   0
  -7   8   3   10.41    7.28   0
   7  -8  -3   15.24    7.16   0
   6  -8  -3   87.20    9.46   0
  -6   8   3   75.25    9.15   0
  -6   8   3   64.40    7.96   0
   6  -8  -3   67.51    7.50   0
   5  -8  -3   14.33    8.18   0
   5  -8  -3    5.22    7.43   0
  -5   8   3   21.76    7.73   0
  -5   8   3   28.45    7.80   0
   4  -8  -3  260.46    8.55   0
  -4   8   3  217.83   10.53   0
   4  -8  -3  222.15   10.97   0
   3  -8  -3  672.73   10.85   0
  -3   8   3  640.93   11.00   0
   3  -8  -3  655.81   10.74   0
  -2   8   3   -2.86   12.05   0
   2  -8  -3   14.11    9.08   0
   2  -8  -3   12.81    9.94   0
   1  -8  -3  165.48    9.41   0
   1  -8  -3  180.18   10.78   0
  -1   8   3  163.49   10.33   0
   0  -8  -3  216.29   10.43   0
   0  -8  -3  214.75    9.22   0
   0   8   3  200.19    9.95   0
  -1  -8  -3  237.60    9.06   0
  -1  -8  -3  230.49   12.35   0
   1   8   3  217.22   11.72   0
   2   8   3   62.77   11.63   0
  -2  -8  -3   57.64    8.64   0
  -2  -8  -3   50.67   10.01   0
  -3  -8  -3   16.01    9.20   0
   3   8   3    9.85    9.13   0
  -3  -8  -3   10.79    8.31   0
  -4  -8  -3  172.08    9.54   0
   4   8   3  155.38    8.37   0
  -4  -8  -3  139.08    8.49   0
  -5  -8  -3  -10.19    7.45   0
   5   8   3   -7.72    7.65   0
  -5  -8  -3    4.46    7.82   0
  -6  -8  -3   77.51    7.40   0
  -6  -8  -3   78.50    7.84   0
  -7  -8  -3   10.45    7.02   0
  -7  -8  -3   17.50    7.27   0
   6  -9  -3   20.63    7.41   0
   6  -9  -3   21.25    8.07   0
  -6   9   3   35.35    9.44   0
   5  -9  -3   81.77    7.52   0
  -5   9   3   79.20    7.96   0
   5  -9  -3   77.39    8.04   0
   4  -9  -3   10.54    7.80   0
  -4   9   3   41.57    8.08   0
   4  -9  -3    5.12    7.97   0
   3  -9  -3  193.11    9.05   0
  -3   9   3  205.83    8.92   0
   3  -9  -3  202.37   10.18   0
  -2   9   3  266.20    9.26   0
   2  -9  -3  259.60    8.89   0
   2  -9  -3  260.29    9.66   0
   1  -9  -3    4.37    8.09   0
   1  -9  -3   17.52    9.69   0
  -1   9   3   -1.24    8.83   0
   0   9   3  713.18   11.00   0
   0  -9  -3  757.13   11.80   0
   0  -9  -3  756.85   12.01   0
  -1  -9  -3   97.21    8.42   0
  -1  -9  -3   87.55    9.19   0
   1   9   3  109.71    8.80   0
   2   9   3   10.05    8.37   0
  -2  -9  -3   12.85    8.79   0
  -2  -9  -3   10.75    7.69   0
  -3  -9  -3  194.90    8.08   0
   3   9   3  188.53    8.78   0
  -3  -9  -3  179.20    8.79   0
  -4  -9  -3    9.15    7.29   0
  -4  -9  -3    6.01    9.78   0
   4   9   3    1.14    7.89   0
  -5  -9  -3   41.97    7.29   0
   5   9   3   25.18    7.47   0
  -5  -9  -3    8.37    7.89   0
   6   9   3   22.12    7.47   0
  -6  -9  -3   23.50    8.77   0
  -6  -9  -3   32.52    7.78   0
  -7  -9  -3   -4.92    6.93   0
  -7  -9  -3    6.60    6.98   0
  -5  10   3    6.69    7.48   0
   5 -10  -3   -2.65    7.44   0
   5 -10  -3   -1.93    7.58   0
   4 -10  -3    9.95    7.65   0
  -4  10   3   21.63    9.52   0
   4 -10  -3   10.21    9.55   0
   3 -10  -3   91.04    7.99   0
   3 -10  -3   90.87    8.15   0
  -3  10   3  110.43    8.12   0
   2 -10  -3  111.73    8.97   0
  -2  10   3  111.69    8.29   0
   2 -10  -3  111.85    7.91   0
  -1  10   3  286.12    8.90   0
   1 -10  -3  263.79    8.46   0
   1 -10  -3  284.78    9.35   0
   0 -10  -3  249.62    8.65   0
   0 -10  -3  257.55    9.50   0
   0  10   3  234.87    8.75   0
  -1 -10  -3   12.01    7.06   0
  -1 -10  -3    5.09    7.19   0
   1  10   3    2.75    8.25   0
  -1 -10  -3   19.60    8.72   0
   2  10   3   39.83    7.94   0
  -2 -10  -3   38.80    8.53   0
  -2 -10  -3   58.46    8.90   0
  -3 -10  -3   11.25    8.27   0
   3  10   3   32.43    7.97   0
  -3 -10  -3    7.19    7.25   0
  -4 -10  -3   10.96    8.15   0
  -4 -10  -3   21.31    7.24   0
   4  10   3   13.64    7.79   0
  -5 -10  -3   -8.40    7.08   0
  -5 -10  -3   17.21    7.43   0
   5  10   3    9.92    7.34   0
   6  10   3   -5.51    7.89   0
  -6 -10  -3   -3.42    6.85   0
  -6 -10  -3   -7.36    7.87   0
  -4  11   3    8.62    7.45   0
   4 -11  -3    4.34    7.67   0
   4 -11  -3   -7.45    7.59   0
   3 -11  -3   12.54    7.47   0
  -3  11   3   -2.62    7.47   0
   3 -11  -3    7.47    9.15   0
  -2  11   3  293.72    8.64   0
   2 -11  -3  300.25    8.77   0
   2 -11  -3  275.69    8.88   0
  -1  11   3   24.76    7.76   0
   1 -11  -3   24.60    7.30   0
   1 -11  -3   17.87    8.31   0
   0 -11  -3   83.99    7.16   0
   0  11   3   89.62    9.55   0
   0 -11  -3   83.32    8.49   0
  -1 -11  -3  180.84    8.11   0
   1  11   3  168.16    8.30   0
  -1 -11  -3  154.40    8.97   0
  -1 -11  -3  175.69    9.35   0
   2  11   3   14.15    7.52   0
  -2 -11  -3   29.45    8.34   0
  -2 -11  -3   17.39    8.03   0
   3  11   3   62.41    8.02   0
  -3 -11  -3   76.46    8.41   0
  -3 -11  -3   79.14    7.47   0
  -4 -11  -3   22.42    8.02   0
   4  11   3    1.43    7.63   0
  -4 -11  -3   14.50    7.12   0
  -5 -11  -3   19.79    6.99   0
   5  11   3    5.51    7.40   0
  -5 -11  -3   -0.65    7.41   0
   3 -12  -3   17.19    7.74   0
  -3  12   3   30.25    7.64   0
   3 -12  -3    9.63    7.43   0
   2 -12  -3   22.98    8.97   0
   2 -12  -3   14.29    7.93   0
  -2  12   3   35.85    7.74   0
  -1  12   3   19.93    7.46   0
   1 -12  -3   21.76    7.77   0
   1 -12  -3   26.53    8.74   0
   0 -12  -3   52.69    7.23   0
   0  12   3   20.06    7.52   0
   0 -12  -3   38.20    8.27   0
  -1 -12  -3   61.97    7.32   0
  -1 -12  -3   49.77    7.09   0
  -1 -12  -3   51.81    8.40   0
   1  12   3   43.23    7.69   0
   2  12   3   49.54    7.67   0
  -2 -12  -3   51.83    8.48   0
  -2 -12  -3   58.01    7.03   0
  -2 -12  -3   54.80    7.96   0
  -3 -12  -3   12.99    8.57   0
  -3 -12  -3    1.94    7.81   0
   3  12   3   19.50    7.19   0
   4  12   3    6.45    7.32   0
  -4 -12  -3   -7.19    7.01   0
  -4 -12  -3   12.18    7.68   0
   0  13   3   12.45    7.27   0
   0 -13  -3    5.94    6.84   0
   0 -13  -3   -0.49    8.14   0
   1  13   3   69.57    7.96   0
  -1 -13  -3  102.69    9.28   0
  -1 -13  -3  109.75    7.85   0
  -1 -13  -3   70.55    8.51   0
   1  10  -4    8.31    7.32   0
  -1 -10   4   23.64    8.10   0
  -1 -10   4   26.73    7.07   0
   0  10  -4   25.47    9.12   0
   0 -10   4   23.37   10.08   0
   0 -10   4   20.62    7.14   0
   3   9  -4    9.74    6.93   0
  -3  -9   4    0.03    9.58   0
  -3  -9   4   -2.20    6.57   0
   2   9  -4   10.81    7.26   0
  -2  -9   4   15.41    7.07   0
  -2  -9   4   19.79    9.77   0
   1   9  -4   75.37    7.68   0
  -1  -9   4   45.51    8.77   0
  -1  -9   4   53.79    7.29   0
   0  -9   4   11.71   10.10   0
   0   9  -4    9.90    7.20   0
   0  -9   4    3.46    6.84   0
  -1   9  -4   16.85    9.14   0
   1  -9   4   25.53    8.27   0
   1  -9   4   36.94    7.09   0
   2  -9   4    3.74    9.70   0
  -2   9  -4   13.97    9.14   0
   2  -9   4   -9.14    6.99   0
  -3   9  -4   25.69    9.10   0
   3  -9   4   22.57    9.56   0
   3  -9   4    8.61    6.94   0
  -5  -8   4   14.82    7.02   0
  -5  -8   4   14.18    7.14   0
  -5  -8   4    3.78    7.68   0
  -4  -8   4   -2.55    6.85   0
  -4  -8   4   15.66    8.61   0
  -4  -8   4   13.86    9.29   0
  -3  -8   4    8.83    9.68   0
   3   8  -4    3.68    6.77   0
  -3  -8   4   32.07    6.84   0
  -2  -8   4   67.41    8.47   0
   2   8  -4   75.64    7.88   0
  -2  -8   4   90.22    7.13   0
   1   8  -4    9.08    8.95   0
  -1  -8   4   12.18    8.47   0
  -1  -8   4    4.81    7.07   0
   0  -8   4   62.52    8.61   0
   0  -8   4   48.55    7.32   0
   0   8  -4   69.20    9.15   0
  -1   8  -4   30.94    9.16   0
   1  -8   4   24.95    8.51   0
   1  -8   4   36.65    7.16   0
   2  -8   4   24.40    7.16   0
  -2   8  -4   22.57    9.26   0
   2  -8   4   18.08    8.24   0
   3  -8   4   67.64    9.76   0
  -3   8  -4   68.20    9.61   0
   3  -8   4   57.21    7.39   0
  -4   8  -4   23.73    9.48   0
   4  -8   4   17.29    9.38   0
  -4   8  -4   15.56    6.63   0
   4  -8   4   21.24    6.94   0
  -6  -7   4   17.10    7.02   0
  -6  -7   4    2.53    7.24   0
  -5  -7   4    5.90    8.79   0
  -5  -7   4   16.97    6.73   0
  -5  -7   4    4.91    9.16   0
  -4  -7   4   55.34    7.37   0
  -4  -7   4   58.32    7.05   0
  -4  -7   4   33.67    7.66   0
   3   7  -4   29.01    7.48   0
  -3  -7   4   57.05    8.34   0
  -3  -7   4   48.37    8.21   0
  -2  -7   4   20.46    8.59   0
   2   7  -4   22.75    9.06   0
  -2  -7   4   38.79    7.01   0
  -1  -7   4  128.61   10.70   0
   1   7  -4  135.11    9.90   0
  -1  -7   4  133.40    7.98   0
   0  -7   4   23.15    8.95   0
   0  -7   4   23.92    7.54   0
   0   7  -4   23.41    7.31   0
  -1   7  -4  105.00    9.59   0
   1  -7   4   74.10    7.87   0
   1  -7   4   87.38    9.17   0
  -2   7  -4  464.82   11.38   0
   2  -7   4  413.60    9.21   0
   2  -7   4  429.00   11.90   0
   3  -7   4   18.64    9.75   0
  -3   7  -4   19.81    9.47   0
   3  -7   4   31.24    7.27   0
  -3   7  -4   12.16    8.65   0
   4  -7   4   18.85    7.43   0
   4  -7   4    1.65    9.31   0
  -4   7  -4   -5.74    8.71   0
  -4   7  -4   15.94    9.11   0
  -5   7  -4   66.41    8.57   0
   5  -7   4   65.73    9.56   0
  -5   7  -4   95.82   10.04   0
   5  -7   4   78.98    7.43   0
  -6  -6   4   -5.30    7.38   0
  -6  -6   4   16.22    6.98   0
  -5  -6   4   73.11    9.05   0
  -5  -6   4   37.85    7.89   0
  -4  -6   4   21.74    7.29   0
  -4  -6   4   21.49    7.05   0
  -4  -6   4   23.44    7.84   0
   3   6  -4    5.24    7.52   0
  -3  -6   4    3.38    8.27   0
  -3  -6   4    2.01    6.84   0
   2   6  -4  105.06    7.98   0
  -2  -6   4  123.61    7.70   0
  -2  -6   4  129.95    8.90   0
  -1  -6   4   -1.11   10.62   0
   1   6  -4    7.20    7.55   0
  -1  -6   4   27.88    9.47   0
   0   6  -4  249.15   10.85   0
   0  -6   4  252.53   12.25   0
   0  -6   4  249.05    8.99   0
  -1   6  -4  183.11    8.68   0
   1  -6   4  175.10   10.48   0
   1  -6   4  182.11    8.36   0
  -2   6  -4   32.15    7.26   0
  -2   6  -4   31.87    9.50   0
   2  -6   4   29.51    7.71   0
   2  -6   4   20.89   10.60   0
  -3   6  -4   81.94    7.61   0
   3  -6   4   82.47    7.96   0
   3  -6   4   99.63   10.05   0
  -3   6  -4   98.94    9.79   0
  -4   6  -4   61.37    9.83   0
   4  -6   4   55.09    9.70   0
  -4   6  -4   63.91    7.18   0
   4  -6   4   38.57    9.35   0
  -5   6  -4   36.45    8.15   0
  -5   6  -4   37.15    7.19   0
   5  -6   4   40.96    9.42   0
   5  -6   4   36.62    7.34   0
  -6   6  -4   46.72    9.91   0
  -6   6  -4   27.69    7.04   0
   6  -6   4   16.79    8.88   0
  -7  -5   4   10.75    7.21   0
  -7  -5   4   15.78    7.17   0
  -6  -5   4    9.74    7.26   0
  -6  -5   4   13.58    7.43   0
  -5  -5   4   25.36    7.57   0
  -5  -5   4   23.58    7.34   0
  -4  -5   4   -3.16    8.09   0
  -4  -5   4   28.89    7.83   0
  -3  -5   4  460.03    9.11   0
  -3  -5   4  371.07   10.33   0
  -2  -5   4   31.99    7.96   0
   2   5  -4   13.95    8.53   0
  -2  -5   4   23.23    9.54   0
   1   5  -4  239.09    9.22   0
  -1  -5   4  227.34   10.68   0
  -1  -5   4  253.91    8.98   0
   0  -5   4  725.38   14.48   0
   0  -5   4  684.35   10.71   0
   0   5  -4  697.07   11.21   0
  -1   5  -4  144.02    9.24   0
  -1   5  -4  167.01    9.09   0
   1  -5   4  164.00   12.68   0
   1  -5   4  153.62    9.53   0
  -2   5  -4  289.03    9.27   0
  -2   5  -4  285.22   11.99   0
   2  -5   4  267.08    9.62   0
   2  -5   4  293.82   13.18   0
   3  -5   4   82.58   10.72   0
  -3   5  -4   75.69   10.51   0
  -3   5  -4   76.52    7.97   0
   3  -5   4   61.98    8.39   0
  -4   5  -4    8.83    7.36   0
   4  -5   4    8.73    7.83   0
  -4   5  -4    7.59    9.54   0
   4  -5   4   -0.54    9.39   0
   5  -5   4  145.51    9.79   0
  -5   5  -4  183.91   10.60   0
  -5   5  -4  182.44    9.30   0
   5  -5   4  172.98    7.94   0
   6  -5   4   10.62    7.46   0
  -6   5  -4    4.82    9.46   0
  -6   5  -4    8.47    6.87   0
   7  -5   4   44.39    7.52   0
  -7   5  -4   39.87    9.66   0
  -7   5  -4   40.53    7.18   0
  -7  -4   4   56.41    9.50   0
  -7  -4   4   39.75    7.08   0
  -6  -4   4   49.76    7.82   0
  -6  -4   4   32.16    6.99   0
  -5  -4   4   14.73    7.87   0
  -5  -4   4    3.33    7.35   0
  -4  -4   4  625.09   10.79   0
  -4  -4   4  749.56   10.57   0
  -3  -4   4   54.34    8.42   0
  -3  -4   4   44.31   10.93   0
   2   4  -4    5.49   10.09   0
  -2  -4   4    1.07    8.63   0
  -2  -4   4   11.26   11.13   0
  -1  -4   4  561.37   12.54   0
   1   4  -4  559.94   10.73   0
  -1  -4   4  541.36   13.62   0
   0   4  -4   43.08    9.08   0
   0  -4   4   40.89    9.12   0
   0  -4   4   34.75   11.00   0
  -1   4  -4  254.71   11.77   0
  -1   4  -4  267.39    9.27   0
   1  -4   4  248.76   13.76   0
   1  -4   4  258.42    9.53   0
   2  -4   4   53.94    8.75   0
  -2   4  -4   67.44    8.54   0
  -2   4  -4   54.82   10.89   0
   2  -4   4   65.18   12.12   0
   3  -4   4  153.54   13.50   0
  -3   4  -4  138.18   11.88   0
  -3   4  -4  147.36    8.95   0
   3  -4   4  160.73    9.23   0
   4  -4   4    4.17   11.40   0
  -4   4  -4   16.88   10.37   0
  -4   4  -4   23.41    7.63   0
   4  -4   4    8.34    8.08   0
  -5   4  -4  137.84   10.37   0
  -5   4  -4  122.33    7.79   0
   5  -4   4  114.26    8.13   0
   6  -4   4  246.98    8.37   0
  -6   4  -4  236.71    9.43   0
  -6   4  -4  306.49   11.05   0
   7  -4   4   10.36    6.86   0
  -7   4  -4   17.06    6.96   0
  -7   4  -4    1.78    9.42   0
  -8  -3   4   23.68    7.21   0
  -8  -3   4    7.32    7.89   0
  -8  -3   4   17.70    7.31   0
  -7  -3   4  110.47    8.67   0
  -7  -3   4   87.97    7.78   0
  -6  -3   4  103.45    9.71   0
  -6  -3   4   67.35    7.81   0
  -5  -3   4   38.82    9.58   0
  -5  -3   4   36.23    7.98   0
  -4  -3   4  141.46    9.59   0
  -4  -3   4  110.69    8.91   0
  -3  -3   4   20.01    9.13   0
  -2  -3   4 1529.43   12.67   0
  -2  -3   4 1472.13   14.14   0
   1   3  -4    7.41    8.63   0
  -1  -3   4    6.65    8.95   0
  -1  -3   4    7.41    9.26   0
   0   3  -4 1916.56   18.06   0
   0   3  -4 1892.46   14.43   0
   0  -3   4 1847.43   14.06   0
   0  -3   4 1850.41   19.00   0
  -1   3  -4  272.65   12.57   0
  -1   3  -4  293.23    9.81   0
   1  -3   4  276.11   14.44   0
   1  -3   4  283.44   10.17   0
   2  -3   4  192.48   12.62   0
  -2   3  -4  195.99   11.50   0
  -2   3  -4  188.52   12.46   0
   2  -3   4  198.45    9.69   0
  -3   3  -4  897.93   15.62   0
  -3   3  -4  949.25   10.82   0
   3  -3   4  853.90   11.18   0
   3  -3   4  894.13   16.48   0
   4  -3   4   95.89   11.33   0
  -4   3  -4   93.68   12.01   0
  -4   3  -4   97.80    8.78   0
   5  -3   4   42.98    7.76   0
  -5   3  -4   65.03    7.50   0
  -5   3  -4   53.61   10.36   0
   6  -3   4  208.27    8.37   0
  -6   3  -4  217.38    8.12   0
  -6   3  -4  248.92   11.04   0
   7  -3   4   -2.42    7.20   0
  -7   3  -4    3.87    6.88   0
  -7   3  -4   -2.80    7.61   0
   8  -3   4   49.72    7.57   0
  -8   3  -4   33.13    9.95   0
  -8   3  -4   34.43    7.39   0
  -8  -2   4   29.50    7.29   0
  -8  -2   4   16.50    7.37   0
  -8  -2   4   27.66    7.77   0
  -7  -2   4   20.33    9.38   0
  -7  -2   4   -3.83    7.30   0
  -7  -2   4   29.80    7.35   0
  -6  -2   4  508.57   11.38   0
  -6  -2   4  620.35   10.45   0
  -5  -2   4    9.49   10.33   0
  -5  -2   4   26.31    8.12   0
  -4  -2   4    8.65   10.40   0
  -4  -2   4   -9.96    8.61   0
  -3  -2   4  885.69   11.85   0
  -3  -2   4  928.61   11.42   0
  -2  -2   4   24.82    8.48   0
  -2  -2   4   26.65    8.84   0
  -1  -2   4  730.66   12.44   0
  -1  -2   4  699.12   11.72   0
   0   2  -4  334.52   14.84   0
   0   2  -4  331.98   10.72   0
   0  -2   4  320.39   10.71   0
   0  -2   4  312.24   16.62   0
  -1   2  -4  336.43   15.10   0
   1  -2   4  330.11   10.55   0
  -1   2  -4  347.78   10.67   0
   1  -2   4  339.19   17.12   0
  -2   2  -4    3.05    9.30   0
  -2   2  -4    3.68   13.21   0
   2  -2   4    8.18    9.34   0
   2  -2   4    5.89   14.74   0
   3  -2   4   18.11   10.01   0
   3  -2   4   13.41   12.49   0
  -3   2  -4   13.07   12.07   0
  -3   2  -4   17.26    9.55   0
  -4   2  -4  619.81   14.13   0
  -4   2  -4  608.79   10.10   0
   4  -2   4  584.26   10.43   0
   5  -2   4   21.95    8.78   0
  -5   2  -4    0.04    8.30   0
  -5   2  -4   15.78   10.84   0
   6  -2   4   22.43    7.78   0
  -6   2  -4   34.93    7.56   0
  -6   2  -4   22.94    9.67   0
   7  -2   4  111.41    9.34   0
  -7   2  -4  119.99    7.68   0
  -7   2  -4  117.51    8.55   0
   8  -2   4    9.70    7.11   0
  -8   2  -4    4.93    8.76   0
  -8   2  -4    1.79    7.09   0
  -8   2  -4   20.18    9.38   0
  -8  -1   4   30.95    9.77   0
  -8  -1   4   34.96    7.15   0
  -8  -1   4   35.00    7.36   0
  -7  -1   4  109.22   10.05   0
  -7  -1   4   88.58    7.85   0
  -7  -1   4   78.45    7.80   0
  -6  -1   4  261.60   11.29   0
  -6  -1   4  240.78    8.62   0
  -6  -1   4  253.65    8.56   0
  -5  -1   4  291.77    9.43   0
  -5  -1   4  342.23   10.33   0
  -4  -1   4  140.15    9.55   0
  -4  -1   4  156.13   11.93   0
  -3  -1   4    2.76    8.73   0
  -3  -1   4    4.81    9.22   0
  -2  -1   4   14.37   10.76   0
  -2  -1   4   19.30   10.43   0
  -1  -1   4  456.64   10.96   0
  -1  -1   4  487.24   11.87   0
   0  -1   4  586.09   17.03   0
   0   1  -4  644.70   14.89   0
   0  -1   4  620.48   12.85   0
  -1   1  -4 3967.78   20.03   0
   1  -1   4 3850.18   20.13   0
   1  -1   4 3646.93   41.75   0
   2  -1   4   12.38   10.03   0
  -2   1  -4    9.79   11.72   0
  -2   1  -4    9.85   18.65   0
  -3   1  -4  925.18   17.54   0
  -3   1  -4  981.25   13.53   0
   3  -1   4  905.18   12.13   0
   4  -1   4  949.58   11.76   0
  -4   1  -4  981.54   16.22   0
  -4   1  -4  978.29   11.49   0
   5  -1   4  789.85   11.08   0
  -5   1  -4  821.59   13.72   0
  -5   1  -4  780.55   12.79   0
  -6   1  -4   70.74    9.85   0
   6  -1   4   86.04    7.92   0
  -6   1  -4   77.10    7.68   0
  -7   1  -4   66.07    8.19   0
   7  -1   4   89.41    7.72   0
  -7   1  -4   49.59    7.28   0
  -7   1  -4   61.25    7.20   0
   8  -1   4   16.72    7.06   0
  -8   1  -4   -4.67    7.41   0
  -8   1  -4    4.99    7.21   0
  -8   1  -4    8.79    6.76   0
  -8   0   4  104.26    7.67   0
  -8   0   4   56.43    7.63   0
  -8   0   4   70.74   10.27   0
  -7   0   4    8.72    9.45   0
  -7   0   4   22.63    7.12   0
  -7   0   4   -5.36    7.01   0
  -6   0   4  188.64    8.40   0
  -6   0   4  205.18   10.73   0
  -5   0   4  886.98   14.83   0
  -5   0   4  826.69   11.39   0
  -4   0   4   70.75   11.91   0
  -4   0   4   72.06    9.10   0
  -3   0   4 1597.97   17.32   0
  -2   0   4   80.74   13.86   0
  -1   0   4   70.23   12.16   0
   0   0   4  912.11   22.27   0
   0   0   4  960.83   21.95   0
   0   0  -4  957.38   14.84   0
   0   0   4  907.47   14.77   0
  -1   0  -4 3598.22   20.46   0
   1   0   4 3457.47   20.85   0
   2   0   4 2691.85   19.58   0
  -2   0  -4 2578.22   36.57   0
  -2   0  -4 2760.38   18.84   0
  -2   0  -4 2568.96   36.24   0
   3   0   4    4.73    9.94   0
  -3   0  -4   10.94   13.03   0
  -3   0  -4    0.75    9.61   0
  -3   0  -4   10.07   12.51   0
   4   0   4   12.39    9.33   0
  -4   0  -4   15.31   10.14   0
  -4   0  -4   25.20   12.88   0
  -4   0  -4   19.53    9.33   0
   5   0   4    7.51    9.01   0
  -5   0  -4   13.20   10.31   0
  -5   0  -4    1.72    9.81   0
  -5   0  -4    4.06    8.94   0
   6   0   4   30.76    8.12   0
  -6   0  -4   46.07    8.23   0
  -6   0  -4   36.95    9.35   0
  -6   0  -4   50.64    7.95   0
   7   0   4  183.79    8.19   0
  -7   0  -4  172.98    8.23   0
  -7   0  -4  157.10    7.98   0
  -7   0  -4  138.42    9.70   0
   8   0   4    9.11    7.10   0
  -8   0  -4    2.32    9.24   0
  -8   0  -4   15.17    9.02   0
  -8   0  -4   11.31    7.03   0
  -8   1   4  -11.64    7.18   0
  -8   1   4    9.34    9.11   0
   7  -1  -4   48.39    9.12   0
  -7   1   4   47.51    7.62   0
  -7   1   4   43.01    9.92   0
   6  -1  -4   85.86    9.30   0
  -6   1   4   79.43    8.12   0
  -6   1   4   79.47   10.08   0
  -5   1   4  702.46   14.34   0
  -5   1   4  697.65   10.67   0
  -4   1   4 1341.20   17.37   0
  -4   1   4 1229.76   12.87   0
  -3   1   4   90.06    9.69   0
  -3   1   4   94.04   12.31   0
  -2   1   4  726.28   13.21   0
  -2   1   4  709.53   20.23   0
  -2   1   4  728.18   20.16   0
  -1   1   4   53.50   11.02   0
  -1   1   4   60.87   14.89   0
   0   1   4 1112.36   20.28   0
   0  -1  -4 1203.64   18.98   0
   0   1   4 1139.15   18.35   0
   1   1   4 3440.77   21.64   0
  -1  -1  -4 3567.19   21.36   0
  -1  -1  -4 3486.79   50.51   0
   2   1   4 6912.69   26.94   0
  -2  -1  -4 7190.14   25.42   0
   3   1   4    0.36   10.07   0
  -3  -1  -4   13.13   11.19   0
  -3  -1  -4    3.63    9.79   0
   4   1   4  751.87   11.53   0
  -4  -1  -4  776.61   12.63   0
  -4  -1  -4  734.87   14.12   0
  -4  -1  -4  738.97   11.64   0
  -5  -1  -4  334.58    9.78   0
  -5  -1  -4  316.48   11.08   0
   5   1   4  314.32    9.69   0
  -5  -1  -4  351.35    9.98   0
   6   1   4   42.88    8.04   0
  -6  -1  -4   30.74    9.83   0
  -6  -1  -4   31.64    7.86   0
  -6  -1  -4   43.72    7.97   0
   7   1   4   38.73    7.77   0
  -7  -1  -4   32.76    9.49   0
  -7  -1  -4   25.81    9.24   0
  -7  -1  -4   46.74    7.39   0
   8   1   4   -7.86    7.10   0
  -8  -1  -4   13.13    7.13   0
  -8  -1  -4    4.70    8.49   0
  -8  -1  -4   -8.60    8.97   0
  -8   2   4    0.15    7.30   0
  -8   2   4   -2.50    7.31   0
   8  -2  -4    4.77    8.53   0
  -7   2   4   54.06    7.66   0
   7  -2  -4   59.16    8.96   0
  -7   2   4   48.11    9.72   0
  -6   2   4   16.42    7.89   0
   6  -2  -4   18.74    9.00   0
  -6   2   4   15.65    9.52   0
  -5   2   4  976.95   13.32   0
   5  -2  -4 1036.94   14.93   0
  -5   2   4  976.63   15.95   0
  -4   2   4  595.79   11.16   0
   4  -2  -4  603.21   15.05   0
  -4   2   4  573.35   14.11   0
  -3   2   4  926.45   12.48   0
  -3   2   4  943.46   22.18   0
  -2   2   4 1926.43   16.51   0
   2  -2  -4 1937.74   16.44   0
  -1   2   4  286.37   13.07   0
   1  -2  -4  306.61   15.06   0
  -1   2   4  282.71   30.76   0
   0  -2  -4 1472.68   20.28   0
   0   2   4 1481.67   21.33   0
   0  -2  -4 1502.00   22.28   0
   0   2   4 1432.95   20.99   0
  -1  -2  -4  255.82   12.73   0
   1   2   4  241.89   15.47   0
  -1  -2  -4  249.52   15.81   0
   1   2   4  262.96   18.50   0
  -2  -2  -4 3139.44   19.20   0
   2   2   4 3058.75   19.38   0
   2   2   4 3291.44   26.65   0
  -2  -2  -4 3027.73   24.65   0
  -3  -2  -4 1068.75   12.81   0
  -3  -2  -4 1027.43   15.92   0
   3   2   4 1059.66   12.79   0
   4   2   4  153.94    9.76   0
  -4  -2  -4  165.81   11.76   0
  -4  -2  -4  141.80    9.82   0
   5   2   4  378.52    9.89   0
  -5  -2  -4  378.27   10.45   0
  -5  -2  -4  383.27    9.90   0
   6   2   4   78.57    8.23   0
  -6  -2  -4   64.21    8.10   0
  -6  -2  -4   87.08    8.09   0
  -7  -2  -4   43.37    9.37   0
  -7  -2  -4   37.92    7.61   0
  -7  -2  -4   36.63    7.48   0
   7   2   4   47.76    7.72   0
   8   2   4   34.82    7.62   0
  -8  -2  -4   45.91    7.54   0
  -8  -2  -4   47.99    7.47   0
  -8  -2  -4   41.74    7.13   0
  -8   3   4    9.43    9.02   0
  -8   3   4    3.96    7.15   0
   8  -3  -4    9.12    8.47   0
  -7   3   4   -0.73    7.31   0
   7  -3  -4    4.12    8.82   0
  -7   3   4   -6.74    9.41   0
  -6   3   4   83.57    8.06   0
   6  -3  -4   75.80    9.21   0
  -6   3   4   67.50   10.07   0
   5  -3  -4  226.84   13.03   0
  -5   3   4  214.29   12.20   0
  -5   3   4  216.62    9.63   0
   4  -3  -4 1023.62   16.66   0
  -4   3   4  992.86   12.44   0
  -4   3   4 1046.73   17.70   0
  -3   3   4  440.99   11.09   0
   3  -3  -4  440.60   16.92   0
  -3   3   4  459.20   17.41   0
   3  -3  -4  465.11   10.80   0
   2  -3  -4   21.62   10.90   0
  -2   3   4   12.33   11.01   0
   1  -3  -4 2966.62   19.55   0
  -1   3   4 2959.77   21.85   0
   0   3   4 1021.22   17.90   0
   0  -3  -4 1016.82   17.63   0
   0   3   4 1045.05   18.75   0
   0  -3  -4 1063.70   18.32   0
   1   3   4   94.46   14.21   0
  -1  -3  -4   98.02   15.15   0
  -1  -3  -4   95.16   13.89   0
   1   3   4   95.39   15.31   0
   2   3   4  423.38   12.28   0
  -2  -3  -4  420.79   12.60   0
   2   3   4  449.14   14.14   0
  -2  -3  -4  428.79   12.38   0
   3   3   4  274.00   12.31   0
  -3  -3  -4  249.85   10.42   0
   3   3   4  248.52   10.49   0
  -3  -3  -4  257.50   10.38   0
  -4  -3  -4 1167.32   14.95   0
  -4  -3  -4 1243.22   12.53   0
   4   3   4 1243.64   12.66   0
  -5  -3  -4  779.64   11.05   0
   5   3   4  808.29   10.93   0
  -5  -3  -4  768.11   11.59   0
  -6  -3  -4    6.12    7.76   0
   6   3   4    2.69    7.66   0
  -6  -3  -4    4.40    7.69   0
   7   3   4   26.68    7.66   0
  -7  -3  -4   26.02    7.68   0
  -7  -3  -4   44.07    9.66   0
  -8  -3  -4   -8.74    7.47   0
   8   3   4    6.26    7.30   0
  -8  -3  -4   -3.58    9.21   0
  -8  -3  -4   -6.36    7.09   0
  -8   4   4    5.43    7.14   0
  -8   4   4   14.64    9.01   0
   8  -4  -4    2.67    8.63   0
   7  -4  -4   97.52    9.50   0
  -7   4   4   82.91    9.87   0
  -7   4   4   72.39    8.03   0
   6  -4  -4    1.89    8.91   0
  -6   4   4    3.82    7.62   0
  -6   4   4    7.81   10.64   0
   5  -4  -4    7.90   12.08   0
  -5   4   4   -4.63    9.13   0
  -5   4   4   -1.26   12.33   0
  -4   4   4  741.01   11.38   0
   4  -4  -4  705.12   10.87   0
  -4   4   4  750.57   16.10   0
   4  -4  -4  728.13   16.00   0
   3  -4  -4   19.11   13.99   0
  -3   4   4   13.81   11.81   0
  -3   4   4   19.14   10.04   0
   3  -4  -4   21.75    9.59   0
   2  -4  -4 2231.54   15.52   0
   2  -4  -4 2267.57   27.31   0
  -2   4   4 2233.62   15.72   0
   1  -4  -4 3720.45   29.38   0
  -1   4   4 3727.00   20.70   0
   1  -4  -4 3770.82   20.04   0
   0   4   4  113.61   12.42   0
   0  -4  -4  103.36   12.41   0
   0  -4  -4  102.04   12.45   0
  -1  -4  -4  109.25   12.78   0
   1   4   4  117.28   13.30   0
  -1  -4  -4  113.25   15.14   0
   1   4   4  114.90   11.80   0
  -2  -4  -4   -7.35   10.26   0
  -2  -4  -4    6.95   12.51   0
   2   4   4  -18.24   12.59   0
   2   4   4    9.34   10.08   0
   3   4   4 2228.77   16.05   0
  -3  -4  -4 2100.58   14.62   0
   3   4   4 2128.57   14.65   0
  -3  -4  -4 2099.57   16.95   0
   4   4   4  123.99    8.98   0
   4   4   4  136.13    9.64   0
  -4  -4  -4  125.72    9.28   0
  -4  -4  -4  123.71    9.47   0
   5   4   4  425.69    9.97   0
  -5  -4  -4  358.69   12.31   0
  -5  -4  -4  395.95    9.99   0
  -6  -4  -4  423.05    9.15   0
  -6  -4  -4  321.68   10.11   0
   6   4   4  411.83    9.07   0
  -7  -4  -4   49.23    9.22   0
  -7  -4  -4   73.46    7.65   0
   7   4   4   67.07    7.54   0
   8   4   4   22.56    6.83   0
  -8  -4  -4    4.32    8.72   0
  -8  -4  -4   -4.12    7.16   0
   8  -5  -4   15.51    8.75   0
  -8   5   4   14.37    9.00   0
  -8   5   4   24.28    7.48   0
   7  -5  -4   23.36    8.73   0
  -7   5   4   19.67    8.92   0
  -7   5   4   29.20    7.62   0
   6  -5  -4  126.41    9.83   0
  -6   5   4  127.05    9.69   0
  -6   5   4  122.89    8.39   0
   5  -5  -4    3.82   10.06   0
   5  -5  -4   -0.27    8.50   0
  -5   5   4    8.69    9.83   0
  -5   5   4  -10.28    8.89   0
   4  -5  -4    7.28   10.84   0
  -4   5   4    9.84    9.24   0
  -4   5   4   16.16   11.77   0
   4  -5  -4   -3.09    8.61   0
   3  -5  -4 1426.55   13.08   0
  -3   5   4 1374.05   13.24   0
   3  -5  -4 1436.47   18.32   0
   2  -5  -4  719.29   13.68   0
   2  -5  -4  770.24   16.45   0
  -2   5   4  736.95   12.22   0
   1  -5  -4   94.58   10.97   0
   1  -5  -4   97.33   13.34   0
  -1   5   4  115.28   11.30   0
   0  -5  -4  885.38   14.67   0
   0  -5  -4  913.06   16.29   0
   0   5   4  896.12   13.89   0
  -1  -5  -4   14.90   11.08   0
  -1  -5  -4   17.34    9.36   0
   1   5   4   18.01   10.93   0
  -2  -5  -4  418.83   12.56   0
  -2  -5  -4  418.74   11.60   0
   2   5   4  407.58   10.42   0
   2   5   4  455.56   11.45   0
  -3  -5  -4  459.30   10.88   0
   3   5   4  499.77   11.13   0
   3   5   4  465.76   10.45   0
  -3  -5  -4  457.51   12.45   0
   4   5   4    1.40    8.75   0
  -4  -5  -4   -0.23   10.62   0
   4   5   4   15.52    8.55   0
  -4  -5  -4   11.57    9.08   0
  -5  -5  -4  587.05   12.11   0
   5   5   4  601.15   10.45   0
  -5  -5  -4  574.49   10.72   0
  -6  -5  -4   88.16    8.26   0
   6   5   4   82.09    8.01   0
  -6  -5  -4   89.94    8.57   0
  -7  -5  -4   12.26    7.30   0
   7   5   4   14.21    7.20   0
  -7  -5  -4    7.83    8.94   0
  -8  -5  -4   43.72    7.29   0
  -8  -5  -4   38.11    7.40   0
   8   5   4   48.67    7.16   0
   8  -6  -4   27.47    9.01   0
  -8   6   4   -0.44    9.17   0
  -8   6   4   18.49    7.37   0
   7  -6  -4   44.18    9.05   0
  -7   6   4   40.73    8.86   0
  -7   6   4   53.39    9.19   0
   6  -6  -4  134.88    9.73   0
   6  -6  -4  108.84    7.88   0
  -6   6   4  129.16    9.72   0
  -6   6   4  130.51    9.89   0
   5  -6  -4    8.24    7.79   0
   5  -6  -4   12.45    9.10   0
  -5   6   4   15.62   10.28   0
  -5   6   4   26.94   10.09   0
  -4   6   4   17.34   11.98   0
  -4   6   4   26.68    9.58   0
   4  -6  -4   23.15    8.96   0
   4  -6  -4   18.41   12.71   0
   3  -6  -4   80.89    9.31   0
  -3   6   4   79.24    9.93   0
   3  -6  -4   63.92   11.05   0
   2  -6  -4  404.28   10.84   0
  -2   6   4  393.42   11.29   0
   2  -6  -4  383.82   12.83   0
  -1   6   4  711.31   12.35   0
   1  -6  -4  704.91   13.92   0
   1  -6  -4  723.35   12.17   0
   0   6   4   74.83   10.81   0
   0  -6  -4   73.30   10.70   0
   0  -6  -4   62.60   11.26   0
  -1  -6  -4 1098.60   15.21   0
   1   6   4 1136.91   13.54   0
  -1  -6  -4 1076.97   12.06   0
  -2  -6  -4  127.00   10.91   0
   2   6   4  139.48   10.67   0
  -2  -6  -4  139.05   10.06   0
  -3  -6  -4   86.20   10.37   0
  -3  -6  -4   87.64    9.47   0
   3   6   4   96.58    9.90   0
  -4  -6  -4  748.07   10.78   0
   4   6   4  694.60   10.63   0
  -4  -6  -4  719.12   11.95   0
   4   6   4  760.79   12.77   0
  -5  -6  -4    1.02    9.52   0
   5   6   4  -20.10    7.51   0
  -5  -6  -4   12.11    8.20   0
   5   6   4   13.92    7.70   0
   6   6   4   86.48    7.87   0
  -6  -6  -4   69.07    8.11   0
  -6  -6  -4   69.13    7.80   0
  -7  -6  -4   72.61    7.91   0
  -7  -6  -4   91.76    7.92   0
   7   6   4   92.50    7.84   0
  -8  -6  -4   19.68    7.23   0
  -8  -6  -4   16.11    7.45   0
   8   6   4   19.77    7.05   0
   7  -7  -4    9.00    8.88   0
  -7   7   4    8.06    8.71   0
  -7   7   4   20.55    7.47   0
   6  -7  -4   -6.28    9.11   0
   6  -7  -4   20.56    8.78   0
  -6   7   4   -1.05    9.87   0
  -6   7   4    4.67    7.74   0
   5  -7  -4  175.37    8.45   0
  -5   7   4  175.35    9.69   0
  -5   7   4  162.44    8.83   0
   5  -7  -4  185.69   10.32   0
   4  -7  -4  128.46   10.46   0
  -4   7   4  117.43    9.12   0
   4  -7  -4  122.25   10.51   0
   3  -7  -4  304.33   10.11   0
  -3   7   4  305.79   12.72   0
   3  -7  -4  287.65   11.95   0
  -2   7   4   55.98   12.15   0
   2  -7  -4   74.61   10.75   0
   2  -7  -4   65.93    9.74   0
  -1   7   4   22.76   10.09   0
   1  -7  -4   25.45    8.52   0
   1  -7  -4   28.18   10.42   0
   0   7   4  618.32   11.92   0
   0  -7  -4  641.75   12.15   0
   0  -7  -4  638.80   10.89   0
  -1  -7  -4  131.01   10.76   0
  -1  -7  -4  115.39    9.36   0
   1   7   4  124.47   12.86   0
  -2  -7  -4   48.23    9.23   0
  -2  -7  -4   56.84   10.23   0
   2   7   4   55.87    9.79   0
  -3  -7  -4  480.21   10.82   0
  -3  -7  -4  490.72    9.95   0
   3   7   4  509.13   12.46   0
   4   7   4   20.05    8.35   0
  -4  -7  -4   35.96    8.69   0
  -4  -7  -4   31.67   10.49   0
  -5  -7  -4    1.17    7.39   0
  -5  -7  -4   14.92    7.56   0
   5   7   4   14.66    7.51   0
  -6  -7  -4  106.42    7.83   0
  -6  -7  -4   90.95    9.62   0
  -7  -7  -4   27.52    7.27   0
  -7  -7  -4   21.80    8.84   0
  -8  -7  -4   16.55    7.14   0
  -8  -7  -4   -5.06    8.85   0
   7  -8  -4    6.76    8.94   0
  -7   8   4   13.75    9.27   0
   7  -8  -4    5.30    7.06   0
  -7   8   4   -1.57    8.89   0
   6  -8  -4   58.62    9.43   0
  -6   8   4   39.91    7.83   0
   6  -8  -4   55.09    7.31   0
  -6   8   4   24.65    8.84   0
   5  -8  -4   78.98    9.62   0
  -5   8   4   82.00    8.26   0
   5  -8  -4   77.02    7.87   0
   4  -8  -4  242.39    8.62   0
  -4   8   4  249.43    9.04   0
   4  -8  -4  256.27   11.29   0
  -3   8   4  101.83    9.21   0
   3  -8  -4  110.17    9.10   0
   3  -8  -4  104.81   10.66   0
  -2   8   4   16.85    9.68   0
   2  -8  -4    9.88    8.32   0
   2  -8  -4   -1.17    9.68   0
  -1   8   4  156.95   10.05   0
   1  -8  -4  155.33    9.05   0
   1  -8  -4  144.57   10.06   0
   0   8   4    6.25    9.50   0
   0  -8  -4    0.53    9.80   0
  -1  -8  -4  232.94   10.75   0
  -1  -8  -4  210.15   10.21   0
   1   8   4  249.21    9.69   0
  -2  -8  -4  462.19    9.67   0
  -2  -8  -4  470.02   11.14   0
   2   8   4  517.99   12.74   0
  -3  -8  -4    1.05   11.52   0
  -3  -8  -4   -9.13    8.18   0
   3   8   4   29.24   10.65   0
  -4  -8  -4  120.17    8.75   0
   4   8   4  150.68    8.35   0
  -4  -8  -4  156.63    7.99   0
  -5  -8  -4   56.49    7.67   0
   5   8   4   59.94    9.36   0
  -5  -8  -4   44.50    7.98   0
  -6  -8  -4    5.35    8.77   0
   6   8   4    7.76    7.26   0
  -6  -8  -4    3.04    7.51   0
  -7  -8  -4   34.61    7.35   0
  -7  -8  -4    4.61    7.57   0
   6  -9  -4    7.45    9.25   0
   6  -9  -4    6.69    8.75   0
  -6   9   4  -10.41    9.13   0
   5  -9  -4   53.17    7.56   0
  -5   9   4   43.53    8.06   0
   5  -9  -4   30.04    9.56   0
   4  -9  -4  130.40    8.39   0
  -4   9   4  140.10    8.51   0
   4  -9  -4  124.17   10.17   0
   3  -9  -4    4.44    8.39   0
  -3   9   4   21.52    8.40   0
   3  -9  -4   12.42    8.05   0
  -2   9   4  538.50   10.03   0
   2  -9  -4  540.00   10.21   0
   2  -9  -4  549.37   10.29   0
  -1   9   4   17.66    8.83   0
   1  -9  -4   14.35    9.59   0
   1  -9  -4   12.18    9.20   0
   0  -9  -4   15.99    8.41   0
   0  -9  -4    7.94    9.70   0
   0   9   4    0.79    9.23   0
  -1  -9  -4  353.34    9.48   0
  -1  -9  -4  324.08   10.14   0
   1   9   4  392.53    9.99   0
  -2  -9  -4   26.14    7.93   0
   2   9   4   16.04    8.55   0
  -2  -9  -4   27.44    8.97   0
  -3  -9  -4   38.30    8.42   0
  -3  -9  -4   52.17    9.22   0
   3   9   4   49.91    8.11   0
  -4  -9  -4   19.80    8.12   0
  -4  -9  -4    0.72    7.30   0
   4   9   4   10.92    7.80   0
  -5  -9  -4   38.90    7.74   0
  -5  -9  -4   26.18    7.41   0
   5   9   4   36.20    7.58   0
  -6  -9  -4   45.40    7.53   0
  -6  -9  -4   47.12    7.55   0
   6   9   4   33.88    9.01   0
  -7  -9  -4    8.78    7.02   0
  -7  -9  -4   11.38    6.95   0
   5 -10  -4    7.98    7.39   0
  -5  10   4   27.03    9.31   0
   5 -10  -4   11.90    7.73   0
   4 -10  -4   31.24    7.91   0
  -4  10   4    7.18    7.91   0
   4 -10  -4   23.95    8.01   0
   3 -10  -4  246.73    8.84   0
   3 -10  -4  204.08   10.23   0
  -3  10   4  247.05    8.69   0
  -2  10   4   17.59    8.07   0
   2 -10  -4    6.68    7.57   0
   2 -10  -4   10.13    8.43   0
  -1  10   4  168.46    9.01   0
   1 -10  -4  202.82    8.67   0
   1 -10  -4  206.19   11.07   0
   0 -10  -4  265.14    8.06   0
   0 -10  -4  242.51   11.08   0
   0  10   4  241.58    9.02   0
  -1 -10  -4  144.53    9.44   0
  -1 -10  -4  126.77    9.33   0
   1  10   4  141.66    8.38   0
  -2 -10  -4   86.63    7.35   0
   2  10   4   81.73    8.19   0
  -2 -10  -4   61.41    8.62   0
  -3 -10  -4   17.95    7.18   0
  -3 -10  -4    7.73    8.11   0
   3  10   4    8.38    9.64   0
  -4 -10  -4   31.55    6.77   0
   4  10   4   17.23    7.85   0
  -4 -10  -4   26.40    7.41   0
  -5 -10  -4  112.93    8.11   0
   5  10   4  109.39    8.08   0
  -5 -10  -4  132.49    9.23   0
  -6 -10  -4   23.28    7.55   0
  -6 -10  -4    5.69    7.26   0
   6  10   4    7.73    7.11   0
  -5  11   4   10.85    9.07   0
   5 -11  -4    4.40    9.46   0
   5 -11  -4   16.42    7.36   0
  -4  11   4   32.59    7.37   0
   4 -11  -4   32.32    7.62   0
   4 -11  -4   28.77    7.83   0
   3 -11  -4    6.57    7.65   0
  -3  11   4    9.76    7.50   0
   3 -11  -4    6.77    9.09   0
  -2  11   4   27.84    9.58   0
   2 -11  -4   42.93    7.50   0
   2 -11  -4   36.02    8.30   0
   1 -11  -4  328.56    9.08   0
   1 -11  -4  365.77    9.30   0
  -1  11   4  336.81   10.46   0
   0 -11  -4    7.64    8.92   0
   0 -11  -4   13.88    8.10   0
   0  11   4    5.51    7.71   0
  -1 -11  -4   27.61    8.86   0
  -1 -11  -4   10.95    7.45   0
   1  11   4    9.28    7.75   0
  -1 -11  -4   28.84    8.25   0
   2  11   4    7.79    7.64   0
  -2 -11  -4   -1.45    7.14   0
  -2 -11  -4    9.25    7.85   0
  -3 -11  -4    5.30    7.90   0
   3  11   4    5.99    7.81   0
  -3 -11  -4   17.20    6.93   0
  -4 -11  -4  108.99    7.29   0
   4  11   4  115.79    9.81   0
  -4 -11  -4   93.80    8.36   0
  -5 -11  -4   25.17    7.41   0
  -5 -11  -4   15.52    7.06   0
   5  11   4    7.56    7.38   0
   3 -12  -4   32.87    7.70   0
  -3  12   4   14.73    7.58   0
   3 -12  -4   16.80    7.47   0
  -2  12   4   61.23    9.23   0
   2 -12  -4   59.79    9.36   0
   2 -12  -4   47.62    7.88   0
  -1  12   4   -0.53    7.48   0
   1 -12  -4   13.33    7.51   0
   1 -12  -4   19.03    7.90   0
   0 -12  -4  183.17    9.17   0
   0 -12  -4  159.13    8.10   0
   0  12   4  163.74    8.58   0
   0 -12  -4  163.23    8.71   0
  -1 -12  -4   -5.65    8.12   0
  -1 -12  -4   19.22    6.96   0
   1  12   4   12.49    9.18   0
  -1 -12  -4   -4.36    8.65   0
  -2 -12  -4   -6.85    7.14   0
  -2 -12  -4   -3.84    7.83   0
   2  12   4    6.75    7.30   0
  -3 -12  -4   65.64    7.17   0
  -3 -12  -4   23.22    8.37   0
   3  12   4   44.80    7.85   0
  -4 -12  -4   19.63    7.03   0
  -4 -12  -4    7.90    7.54   0
   4  12   4   15.35    7.49   0
   1 -13  -4   12.12    7.32   0
  -1  13   4    6.43    7.40   0
   1 -13  -4   28.86    9.38   0
   0 -13  -4   41.06    7.18   0
   0 -13  -4   29.23    7.18   0
   0  13   4   22.52    7.77   0
   0 -13  -4   20.93    8.17   0
  -1 -13  -4   20.78    7.08   0
   1  13   4    3.17    7.56   0
  -1 -13  -4    8.85    6.90   0
  -1 -13  -4    2.36    8.01   0
  -2 -13  -4   31.64    7.46   0
  -2 -13  -4   45.64    7.36   0
   2  13   4   23.42    7.51   0
  -2 -13  -4   19.08    8.16   0
  -2  -9   5    9.40    8.11   0
   2   9  -5    7.16    7.28   0
  -2  -9   5   -5.40    6.72   0
   1   9  -5   55.64    9.61   0
  -1  -9   5   51.11   10.63   0
  -1  -9   5   88.84    7.62   0
   0  -9   5   30.00    9.75   0
   0  -9   5    7.76    7.03   0
   0   9  -5   -6.98    7.02   0
  -1   9  -5  -10.35    7.19   0
   1  -9   5    6.39    6.84   0
   1  -9   5    2.20    9.88   0
   2  -9   5   11.19    8.48   0
  -2   9  -5   -2.76    8.95   0
   2  -9   5   10.20    9.30   0
  -4  -8   5   19.40    7.11   0
  -4  -8   5    6.72    7.07   0
  -4  -8   5   20.06    7.52   0
  -3  -8   5    0.96    7.94   0
  -3  -8   5   26.14    6.69   0
  -2  -8   5   75.94   10.46   0
   2   8  -5   68.24    8.00   0
  -2  -8   5  109.15    7.33   0
  -1  -8   5   44.45   10.36   0
  -1  -8   5   41.50    7.01   0
   1   8  -5   21.91    7.19   0
   0  -8   5   12.58    7.84   0
   0   8  -5    7.63    7.22   0
   0  -8   5    0.34    6.86   0
   1  -8   5   56.98    7.31   0
  -1   8  -5   26.42    8.97   0
   1  -8   5   26.37    8.11   0
  -2   8  -5   17.36    8.90   0
   2  -8   5   19.86    7.06   0
   2  -8   5   25.79    9.76   0
   3  -8   5    3.72    9.40   0
  -3   8  -5   10.20    8.81   0
   3  -8   5    5.66    7.17   0
   4  -8   5    9.00    9.19   0
  -4   8  -5   15.27    6.94   0
  -4   8  -5   14.58    8.77   0
   4  -8   5   -5.27    7.10   0
  -5  -7   5   28.39    7.16   0
  -5  -7   5   32.32    6.86   0
  -5  -7   5   16.12    7.56   0
  -4  -7   5    5.32    7.10   0
  -4  -7   5   16.61    7.04   0
  -4  -7   5    4.40    9.28   0
  -3  -7   5  124.21    8.99   0
  -3  -7   5   80.50   10.71   0
  -2  -7   5   14.61    9.99   0
   2   7  -5   16.89    8.79   0
  -2  -7   5   15.61    7.06   0
  -1  -7   5   27.72    8.79   0
   1   7  -5   33.75    9.00   0
  -1  -7   5   42.72    7.23   0
   0   7  -5  137.81    9.80   0
   0  -7   5  127.89   11.53   0
   0  -7   5  134.99    7.85   0
   1  -7   5   -1.56   10.62   0
   1  -7   5   11.80    7.27   0
  -1   7  -5   -7.13    7.28   0
  -2   7  -5  198.54    9.87   0
   2  -7   5  165.70    7.64   0
   2  -7   5  182.53   10.49   0
   3  -7   5   11.76    9.30   0
  -3   7  -5   28.57    8.68   0
  -3   7  -5   24.92    8.56   0
   3  -7   5   14.50    7.60   0
  -4   7  -5   -7.92    6.54   0
  -4   7  -5   -0.03    8.75   0
   4  -7   5    2.46    9.13   0
   4  -7   5    3.21    8.59   0
  -5   7  -5   35.84    9.16   0
   5  -7   5   34.96    9.29   0
  -5   7  -5   17.77    7.05   0
   5  -7   5   26.67    7.14   0
  -6  -6   5   25.37    8.79   0
  -6  -6   5    3.61    6.70   0
  -6  -6   5   17.17    7.20   0
  -5  -6   5   13.62    7.16   0
  -5  -6   5   11.90    6.78   0
  -5  -6   5   12.66    7.16   0
  -4  -6   5   87.45    8.85   0
  -4  -6   5   73.38    8.83   0
  -4  -6   5   46.49    7.90   0
  -3  -6   5   91.12    7.61   0
  -3  -6   5   53.00    8.44   0
  -2  -6   5   28.70    8.16   0
  -2  -6   5   49.65    7.48   0
   2   6  -5   39.74    7.44   0
  -1  -6   5  146.46    7.58   0
   1   6  -5  128.75    9.36   0
  -1  -6   5  149.23    8.93   0
   0   6  -5   40.76    9.51   0
   0  -6   5   38.10    9.01   0
   0  -6   5   48.84    7.47   0
   1  -6   5  124.96   10.75   0
   1  -6   5  129.74    7.91   0
  -1   6  -5  140.38    9.58   0
  -2   6  -5   75.84    7.46   0
  -2   6  -5   78.48    9.19   0
   2  -6   5   55.24    7.81   0
   2  -6   5   73.54   10.27   0
   3  -6   5  100.06   10.12   0
  -3   6  -5  105.71    7.55   0
  -3   6  -5  101.87    9.65   0
   3  -6   5   85.98    7.74   0
   4  -6   5   47.74    9.55   0
  -4   6  -5   50.72    7.29   0
  -4   6  -5   58.99    9.22   0
   4  -6   5   48.83    7.52   0
  -5   6  -5    5.75    9.01   0
   5  -6   5    5.52    8.77   0
  -5   6  -5    2.42    6.90   0
   5  -6   5    6.67    7.09   0
  -6   6  -5    4.97    6.83   0
  -6   6  -5   15.03    9.39   0
   6  -6   5    6.45    7.70   0
  -6  -5   5    8.80    7.18   0
  -6  -5   5   23.97    9.07   0
  -5  -5   5   93.16    8.11   0
  -5  -5   5  143.41    9.74   0
  -5  -5   5  138.52    7.84   0
  -4  -5   5  167.16    7.85   0
  -4  -5   5  133.00   10.10   0
  -4  -5   5  184.58    7.82   0
  -3  -5   5   33.64    7.50   0
  -3  -5   5    2.70    8.49   0
  -2  -5   5  119.61    8.14   0
   2   5  -5   95.25    8.07   0
  -2  -5   5  107.64   10.72   0
  -1  -5   5   17.25   10.72   0
   1   5  -5   16.28    9.21   0
  -1  -5   5   25.73    8.05   0
   0  -5   5  238.80   10.83   0
   0   5  -5  248.24    9.15   0
   0  -5   5  253.06    8.95   0
  -1   5  -5  275.91    8.60   0
   1  -5   5  269.78   12.51   0
   1  -5   5  254.47   10.85   0
  -1   5  -5  250.31   10.98   0
  -2   5  -5   17.84    9.18   0
  -2   5  -5   23.54    7.49   0
   2  -5   5   14.92   11.96   0
   2  -5   5   16.01    7.68   0
   3  -5   5  252.85   12.66   0
  -3   5  -5  249.20    8.29   0
  -3   5  -5  278.87   10.82   0
   3  -5   5  272.46   10.40   0
   4  -5   5   54.60   10.73   0
  -4   5  -5   69.64   11.09   0
  -4   5  -5   59.04    7.52   0
   4  -5   5   68.71    7.84   0
  -5   5  -5   75.99   10.86   0
  -5   5  -5   78.77    7.54   0
   5  -5   5   72.88    9.27   0
   6  -5   5   13.24    7.22   0
  -6   5  -5   32.35    9.54   0
  -6   5  -5   28.95    6.96   0
  -7  -4   5   -2.08    7.28   0
  -7  -4   5   -7.82    6.82   0
  -6  -4   5   18.22    9.37   0
  -6  -4   5   18.68    7.37   0
  -5  -4   5   36.75    7.74   0
  -5  -4   5   38.20    7.67   0
  -4  -4   5   13.97    9.65   0
  -4  -4   5   43.92    9.24   0
  -4  -4   5   29.93    7.97   0
  -3  -4   5   32.41    8.58   0
  -3  -4   5   62.01    7.96   0
  -2  -4   5   76.93    9.05   0
  -2  -4   5   82.79    9.02   0
   1   4  -5  339.13   11.38   0
  -1  -4   5  371.80    9.53   0
  -1  -4   5  343.98   12.41   0
   0  -4   5  193.36   13.03   0
   0  -4   5  193.94    8.93   0
   0   4  -5  193.81   11.19   0
  -1   4  -5  120.52    8.63   0
   1  -4   5   99.28   13.24   0
   1  -4   5  106.42    8.96   0
  -1   4  -5   99.79   10.99   0
  -2   4  -5  413.99   14.13   0
  -2   4  -5  408.57    9.77   0
   2  -4   5  413.51    9.92   0
   2  -4   5  415.95   15.04   0
   3  -4   5   35.26   10.42   0
  -3   4  -5   19.12    7.77   0
   3  -4   5   30.05    8.24   0
  -3   4  -5   30.08    9.95   0
  -4   4  -5  129.42   10.00   0
   4  -4   5  111.13   11.69   0
  -4   4  -5  113.15    7.76   0
   4  -4   5  119.25    8.10   0
  -5   4  -5  167.15   11.49   0
  -5   4  -5  123.19    7.72   0
   5  -4   5  148.71    8.31   0
   6  -4   5   10.74    7.49   0
  -6   4  -5   26.95    9.16   0
  -6   4  -5   30.09    7.07   0
   7  -4   5   19.08    7.23   0
  -7   4  -5   18.20    9.69   0
  -7   4  -5   22.85    6.95   0
  -7  -3   5   28.97    9.33   0
  -7  -3   5   13.68    7.41   0
  -6  -3   5   11.00    9.14   0
  -6  -3   5    2.59    7.20   0
  -5  -3   5   20.10    7.63   0
  -5  -3   5   38.56    7.89   0
  -4  -3   5   28.93    8.07   0
  -4  -3   5   20.52    8.07   0
  -3  -3   5   78.40    8.39   0
  -3  -3   5   62.72    9.02   0
  -2  -3   5  905.97   14.36   0
  -2  -3   5  974.00   11.58   0
  -1  -3   5  274.26    9.67   0
  -1  -3   5  283.77   12.32   0
   0   3  -5   12.27   10.47   0
   0  -3   5    1.87   12.09   0
   0   3  -5    8.18    9.36   0
   0  -3   5   17.72    9.27   0
  -1   3  -5  297.15    9.73   0
  -1   3  -5  295.46   13.35   0
   1  -3   5  283.59   15.88   0
   1  -3   5  289.20    9.74   0
   2  -3   5   18.08   13.06   0
  -2   3  -5   13.05   12.11   0
  -2   3  -5   22.87   10.11   0
   2  -3   5   12.54    8.69   0
  -3   3  -5    4.31   12.60   0
   3  -3   5   12.03   12.51   0
  -3   3  -5   -6.65   10.33   0
   3  -3   5   -8.27    9.03   0
  -4   3  -5  348.21   11.69   0
  -4   3  -5  332.23    8.77   0
   4  -3   5  318.27    9.18   0
   5  -3   5  246.02   10.33   0
  -5   3  -5  268.11   11.37   0
  -5   3  -5  254.32    9.92   0
   6  -3   5  185.27    8.27   0
  -6   3  -5  197.76   10.41   0
  -6   3  -5  192.86    7.81   0
   7  -3   5   32.73    7.26   0
  -7   3  -5   44.56    6.86   0
  -7   3  -5   42.15    9.54   0
  -8  -2   5    4.64    9.40   0
  -8  -2   5   21.61    7.06   0
  -8  -2   5    2.75    7.37   0
  -7  -2   5   32.70    7.44   0
  -7  -2   5   54.07    9.48   0
  -7  -2   5   15.12    8.86   0
  -6  -2   5   75.94    9.83   0
  -6  -2   5   65.39    7.40   0
  -5  -2   5   21.97   10.22   0
  -5  -2   5    6.01    7.36   0
  -4  -2   5    0.06    8.35   0
  -4  -2   5    8.59    8.55   0
  -3  -2   5   35.03    8.95   0
  -3  -2   5   18.51    8.06   0
  -2  -2   5   76.14   10.42   0
  -2  -2   5   84.37   11.08   0
  -1  -2   5 1146.85   15.61   0
  -1  -2   5 1082.22   12.01   0
   0   2  -5  399.56   10.30   0
   0  -2   5  395.39    9.84   0
   0  -2   5  391.95   16.02   0
  -1   2  -5   34.18    9.65   0
  -1   2  -5   24.30   13.01   0
   1  -2   5   25.10   15.66   0
   1  -2   5   26.79    9.82   0
   2  -2   5  245.72   16.93   0
  -2   2  -5  235.11   15.16   0
  -2   2  -5  261.41    9.62   0
   2  -2   5  245.85    9.92   0
  -3   2  -5  134.11   15.48   0
  -3   2  -5  128.09   10.58   0
   3  -2   5  123.67    9.25   0
   4  -2   5  296.09    9.83   0
  -4   2  -5  305.02   14.76   0
  -4   2  -5  323.52   11.22   0
   5  -2   5  322.95    8.95   0
  -5   2  -5  434.46    8.65   0
  -5   2  -5  426.49   13.40   0
   6  -2   5    7.65    7.71   0
  -6   2  -5   -2.08    7.29   0
  -6   2  -5   19.91   10.77   0
   7  -2   5   23.91    7.42   0
  -7   2  -5   17.67    8.73   0
  -7   2  -5   20.90    9.24   0
   8  -2   5   38.48    7.43   0
  -8   2  -5   18.65    9.17   0
  -8   2  -5   20.93    7.11   0
  -8   2  -5   11.22    8.05   0
  -8  -1   5    4.50    7.28   0
  -8  -1   5   16.78    7.09   0
  -8  -1   5    4.99    7.12   0
  -7  -1   5  147.60   10.32   0
  -7  -1   5  166.08    8.05   0
  -7  -1   5  132.11    8.01   0
  -6  -1   5   38.45    9.64   0
  -6  -1   5    5.61    7.54   0
  -6  -1   5   20.54    9.02   0
  -5  -1   5   78.17   10.26   0
  -5  -1   5   86.83    8.05   0
  -4  -1   5  575.51   12.82   0
  -4  -1   5  494.93   11.75   0
  -3  -1   5   21.75   10.97   0
  -3  -1   5   23.77    8.51   0
  -3  -1   5   18.98    8.21   0
  -2  -1   5    7.49   10.36   0
  -2  -1   5   17.95   10.51   0
  -1  -1   5 1961.87   18.88   0
  -1  -1   5 1800.39   14.91   0
   0   1  -5 1087.49   12.63   0
   0  -1   5 1013.80   19.37   0
   0  -1   5 1063.72   14.12   0
  -1   1  -5  152.34    9.83   0
   1  -1   5  149.65    9.88   0
   1  -1   5  139.57   24.69   0
  -2   1  -5   16.60   11.40   0
   2  -1   5   23.10    9.66   0
  -3   1  -5  160.44   17.54   0
  -3   1  -5  164.69    9.18   0
   3  -1   5  158.27   10.25   0
   4  -1   5    6.40    9.35   0
  -4   1  -5    2.70    8.62   0
  -4   1  -5   -2.49   13.38   0
   5  -1   5   56.11   10.32   0
  -5   1  -5   63.00    8.07   0
  -5   1  -5   65.90   10.32   0
   6  -1   5  238.22    8.74   0
  -6   1  -5  234.31   11.25   0
  -6   1  -5  245.92    8.42   0
  -6   1  -5  254.38   10.55   0
  -7   1  -5   80.66    9.89   0
   7  -1   5   85.65    7.79   0
  -7   1  -5   50.38    9.21   0
  -7   1  -5   62.21    7.73   0
   8  -1   5   73.11    9.22   0
  -8   1  -5   51.91    9.15   0
  -8   1  -5   66.74    9.10   0
  -8   1  -5   61.61    9.58   0
  -8   0   5   23.40    7.23   0
  -8   0   5   14.61    7.31   0
  -8   0   5   29.62    9.55   0
  -7   0   5   71.04    9.74   0
  -7   0   5   75.33    7.54   0
  -7   0   5   59.60    7.20   0
  -6   0   5   73.16    9.86   0
  -6   0   5   76.62    7.91   0
  -6   0   5   50.05    7.50   0
  -5   0   5  128.83   11.44   0
  -5   0   5  119.34    8.80   0
  -4   0   5   66.35    8.90   0
  -4   0   5   73.34   10.68   0
  -3   0   5   83.69   13.26   0
  -3   0   5   92.58   11.37   0
  -2   0   5   60.13    8.77   0
  -2   0   5   53.80   11.17   0
  -1   0   5    9.21   12.10   0
  -1   0   5    5.61   11.00   0
  -1   0   5   14.46   11.84   0
   0   0   5 1448.43   22.29   0
   0   0   5 1530.66   23.78   0
   0   0  -5 1505.70   14.69   0
   0   0   5 1463.02   14.60   0
  -1   0  -5   34.01   10.03   0
   1   0   5   34.97   12.59   0
  -2   0  -5  153.68    9.84   0
   2   0   5  138.19   10.22   0
  -3   0  -5  740.60   18.24   0
   3   0   5  747.62   13.46   0
  -3   0  -5  784.36   11.23   0
  -3   0  -5  740.20   18.62   0
   4   0   5  128.77    9.29   0
  -4   0  -5  123.73   12.58   0
  -4   0  -5  134.88   13.38   0
  -4   0  -5  131.73    9.28   0
  -5   0  -5  255.73   13.00   0
  -5   0  -5  297.56   11.95   0
   5   0   5  282.06   10.06   0
  -5   0  -5  323.54    9.57   0
   6   0   5  223.87    8.46   0
  -6   0  -5  229.77   10.39   0
  -6   0  -5  187.46    9.80   0
  -6   0  -5  238.19    8.25   0
  -7   0  -5   30.52    7.24   0
   7   0   5   26.56    7.43   0
  -7   0  -5   18.86    7.20   0
  -7   0  -5   25.53    7.30   0
  -8   0  -5   63.52    8.01   0
   8   0   5   57.64    7.31   0
  -8   0  -5   62.08    7.45   0
  -8   0  -5   39.81    9.44   0
  -8   1   5   24.40    7.39   0
  -8   1   5   15.34    9.61   0
  -8   1   5   15.86    7.48   0
  -7   1   5   19.15    7.43   0
  -7   1   5    4.39    9.57   0
  -6   1   5  563.79   14.46   0
  -6   1   5  531.13    9.84   0
  -5   1   5   11.60   11.08   0
  -5   1   5   -6.01    8.76   0
  -4   1   5   80.14   12.99   0
  -4   1   5   76.51    9.15   0
  -3   1   5 1227.47   18.50   0
  -3   1   5 1229.73   13.90   0
  -2   1   5   67.57   11.37   0
  -2   1   5   66.05   14.80   0
  -1   1   5  192.44   12.68   0
   1  -1  -5  187.42   14.92   0
  -1   1   5  197.38   14.60   0
   0  -1  -5    9.75   11.75   0
   0   1   5    6.63    9.96   0
   0   1   5    8.35   14.91   0
  -1  -1  -5 1795.71   15.80   0
   1   1   5 1708.30   17.71   0
   2   1   5 2652.75   18.37   0
  -2  -1  -5 2763.83   45.67   0
  -2  -1  -5 2617.11   46.73   0
  -2  -1  -5 2883.22   16.90   0
   3   1   5   79.58    9.76   0
  -3  -1  -5   71.93   12.38   0
  -3  -1  -5   77.61   11.70   0
  -3  -1  -5   77.94   12.74   0
   4   1   5  -10.79    9.00   0
  -4  -1  -5    5.68   10.49   0
  -4  -1  -5    6.73   10.36   0
  -4  -1  -5  -10.71    8.78   0
   5   1   5   93.24    9.33   0
  -5  -1  -5  112.22   10.96   0
  -5  -1  -5   98.99   10.55   0
  -5  -1  -5  121.09    9.11   0
  -6  -1  -5   53.20    9.51   0
   6   1   5   86.69    7.70   0
  -6  -1  -5   46.62    9.16   0
  -6  -1  -5   64.55    9.66   0
   7   1   5  139.52    7.75   0
  -7  -1  -5   85.49    9.37   0
  -7  -1  -5   90.30    9.23   0
  -7  -1  -5  117.10    7.87   0
   8   1   5   10.31    7.21   0
  -8  -1  -5    9.79    9.09   0
  -8  -1  -5   -0.88    7.33   0
  -8  -1  -5   37.40    6.87   0
  -8   2   5    8.70    7.18   0
  -8   2   5   23.35   10.54   0
  -7   2   5   10.69    7.34   0
  -7   2   5   23.42   10.65   0
  -6   2   5  421.71    9.20   0
  -6   2   5  410.92   13.98   0
  -5   2   5  264.37    9.67   0
  -5   2   5  272.47   12.32   0
  -4   2   5  211.73    9.86   0
  -4   2   5  214.94   16.22   0
  -3   2   5  666.96   11.62   0
  -3   2   5  632.97   22.26   0
  -2   2   5    1.39    9.88   0
  -1   2   5  228.06   10.55   0
  -1   2   5  221.59   17.85   0
   1  -2  -5  295.26   12.82   0
   1  -2  -5  242.35   18.18   0
   0   2   5 1249.85   18.37   0
   0  -2  -5 1373.44   20.36   0
   0   2   5 1310.26   19.55   0
   0  -2  -5 1330.70   17.93   0
   1   2   5 3465.79   20.47   0
   1   2   5 3615.83   31.90   0
  -1  -2  -5 3697.46   21.41   0
  -1  -2  -5 3592.51   30.71   0
   2   2   5  466.65   13.64   0
  -2  -2  -5  462.84   19.08   0
   2   2   5  485.34   16.72   0
  -2  -2  -5  483.91   13.58   0
   3   2   5  812.38   11.88   0
  -3  -2  -5  803.80   15.79   0
  -3  -2  -5  820.83   11.98   0
  -4  -2  -5  281.87   11.94   0
   4   2   5  270.92   10.01   0
  -4  -2  -5  294.79   11.98   0
   5   2   5  292.61    9.96   0
  -5  -2  -5  295.34   11.77   0
  -5  -2  -5  270.54   11.32   0
   6   2   5  421.73    9.03   0
  -6  -2  -5  391.78    9.80   0
  -6  -2  -5  352.49   11.24   0
  -6  -2  -5  414.72    8.79   0
   7   2   5   17.20    7.53   0
  -7  -2  -5   22.92    9.61   0
  -7  -2  -5   10.45    7.44   0
  -7  -2  -5    6.92    7.55   0
   8   2   5   35.17    7.03   0
  -8  -2  -5   20.67    7.39   0
  -8  -2  -5    5.61    9.04   0
  -8  -2  -5   17.45    8.88   0
  -8   3   5   85.20    9.18   0
   8  -3  -5   95.93    9.32   0
  -8   3   5   71.23   11.24   0
  -7   3   5    9.16    7.18   0
   7  -3  -5    2.45    8.22   0
  -7   3   5   18.14    9.08   0
  -6   3   5  192.18   10.35   0
  -6   3   5  214.11   11.61   0
   6  -3  -5  245.44   11.73   0
   5  -3  -5  791.73   15.52   0
  -5   3   5  727.61   17.56   0
  -5   3   5  696.99   11.06   0
  -4   3   5   13.93    8.80   0
  -4   3   5    1.83   15.45   0
  -3   3   5  774.92   12.08   0
   3  -3  -5  821.81   11.78   0
  -2   3   5   61.42   10.23   0
   2  -3  -5   65.48    9.79   0
   1  -3  -5   63.44   12.53   0
   1  -3  -5   73.54   22.87   0
  -1   3   5   66.52   10.87   0
   0  -3  -5 2537.03   19.43   0
   0   3   5 2437.65   24.29   0
   0   3   5 2567.84   21.95   0
   0  -3  -5 2586.40   24.15   0
  -1  -3  -5  284.92   12.94   0
   1   3   5  256.46   10.73   0
  -1  -3  -5  270.32   14.86   0
   1   3   5  274.89   14.81   0
   2   3   5  240.77   12.76   0
  -2  -3  -5  233.20   13.20   0
   2   3   5  253.68   13.27   0
  -2  -3  -5  252.25   10.70   0
  -3  -3  -5  350.61   10.62   0
   3   3   5  356.58   13.45   0
   3   3   5  348.42   10.49   0
  -3  -3  -5  355.18   13.59   0
  -4  -3  -5  539.11   10.72   0
   4   3   5  529.06   10.62   0
  -4  -3  -5  534.27   12.86   0
  -5  -3  -5  104.35    9.02   0
   5   3   5  111.74    9.37   0
  -5  -3  -5   96.82    9.32   0
  -6  -3  -5   31.14    7.47   0
   6   3   5   37.62    7.69   0
  -6  -3  -5   25.82    7.84   0
   7   3   5   28.70    7.43   0
  -7  -3  -5   30.95    7.33   0
  -7  -3  -5   30.00    7.35   0
  -8  -3  -5   -0.18    7.17   0
   8   3   5   11.94    6.98   0
  -8  -3  -5    1.39    7.04   0
  -8  -3  -5    7.46    8.52   0
  -8   4   5   10.73    7.55   0
   8  -4  -5   39.18    9.83   0
  -8   4   5   16.64    8.95   0
  -7   4   5   42.42    8.00   0
   7  -4  -5   54.44    8.95   0
  -7   4   5   54.26   10.82   0
  -6   4   5    8.44    9.78   0
   6  -4  -5   10.30   10.37   0
  -6   4   5    7.66    9.59   0
  -5   4   5  780.25   11.13   0
   5  -4  -5  877.60   16.89   0
  -5   4   5  861.30   17.55   0
  -4   4   5  576.34   12.22   0
   4  -4  -5  582.04   18.52   0
   4  -4  -5  591.65   10.18   0
  -4   4   5  595.88   18.77   0
   3  -4  -5   16.71    9.63   0
  -3   4   5   41.60   11.86   0
   2  -4  -5 1014.46   12.61   0
  -2   4   5  966.37   13.28   0
   1  -4  -5  457.81   12.11   0
   1  -4  -5  439.30   20.16   0
  -1   4   5  459.58   14.96   0
   0  -4  -5   15.10   12.00   0
   0   4   5   19.91   11.94   0
   0   4   5   16.66   10.95   0
   0  -4  -5   15.34   10.41   0
  -1  -4  -5 1250.65   15.79   0
   1   4   5 1208.94   14.41   0
  -1  -4  -5 1288.40   16.59   0
   1   4   5 1251.66   15.16   0
   2   4   5  880.18   14.78   0
  -2  -4  -5  825.21   11.95   0
  -2  -4  -5  816.95   13.32   0
   2   4   5  806.01   13.68   0
   3   4   5   76.06   11.67   0
   3   4   5   66.25    9.74   0
  -3  -4  -5   69.68    9.82   0
  -3  -4  -5   65.94    9.96   0
  -4  -4  -5  984.06   11.40   0
   4   4   5  954.73   11.62   0
  -4  -4  -5  991.47   14.44   0
   4   4   5 1014.48   12.64   0
  -5  -4  -5   48.13    8.81   0
   5   4   5   44.22    9.03   0
  -5  -4  -5   20.68    9.04   0
  -6  -4  -5    3.76    7.67   0
  -6  -4  -5   15.72    9.34   0
   6   4   5   10.99    7.72   0
  -7  -4  -5   32.93    7.86   0
  -7  -4  -5   25.43    7.58   0
   7   4   5   48.90    7.51   0
  -8  -4  -5   15.66    8.83   0
   8   4   5   -6.91    7.22   0
  -8  -4  -5    8.70    7.02   0
   8  -5  -5   23.24    8.55   0
  -8   5   5   12.05   10.13   0
  -8   5   5  -13.32    7.65   0
   7  -5  -5   76.27   10.50   0
  -7   5   5   60.32   10.95   0
  -7   5   5   55.75    7.90   0
   6  -5  -5   85.55   10.67   0
  -6   5   5   79.00   11.25   0
  -6   5   5   91.02    9.88   0
   5  -5  -5  981.04   16.95   0
   5  -5  -5 1036.17   10.87   0
  -5   5   5 1016.96   17.84   0
  -5   5   5  971.08   11.26   0
   4  -5  -5   45.92   13.88   0
   4  -5  -5   36.36   10.98   0
  -4   5   5   48.18   13.67   0
  -4   5   5   37.10    9.21   0
   3  -5  -5  121.96   16.74   0
   3  -5  -5  126.50    9.43   0
  -3   5   5  136.69   10.59   0
   2  -5  -5 2501.30   15.59   0
  -2   5   5 2568.82   17.85   0
   2  -5  -5 2614.63   27.93   0
   2  -5  -5 2437.71   26.61   0
   1  -5  -5   34.23   12.76   0
  -1   5   5   32.92   10.47   0
   1  -5  -5   31.23   10.36   0
   0  -5  -5  648.38   14.31   0
   0   5   5  670.57   12.60   0
   0  -5  -5  658.32   12.33   0
   1   5   5  464.10   10.83   0
  -1  -5  -5  483.30   11.44   0
  -1  -5  -5  457.52   10.57   0
   1   5   5  485.84   11.60   0
   2   5   5  551.32   11.08   0
  -2  -5  -5  564.86   10.77   0
  -2  -5  -5  557.94   13.53   0
   2   5   5  576.39   12.16   0
  -3  -5  -5  442.66   11.31   0
  -3  -5  -5  431.32   10.90   0
   3   5   5  461.46   12.45   0
   3   5   5  412.55   12.60   0
  -4  -5  -5  103.38    8.98   0
   4   5   5  103.31    9.09   0
  -4  -5  -5   98.14   11.95   0
   4   5   5  123.08    9.54   0
  -5  -5  -5  248.17    9.20   0
   5   5   5  251.31    9.26   0
  -5  -5  -5  284.16    9.59   0
  -6  -5  -5    8.31    7.68   0
   6   5   5   12.10    7.72   0
  -6  -5  -5   -3.38    9.49   0
  -7  -5  -5   -1.48    7.35   0
   7   5   5   -4.41    7.27   0
  -7  -5  -5   -4.32    9.30   0
  -8  -5  -5   14.49    7.04   0
   8   5   5   23.22    7.01   0
  -8  -5  -5    8.89    7.52   0
   7  -6  -5   35.76    9.96   0
  -7   6   5   23.51    9.14   0
  -7   6   5   26.59    7.72   0
   6  -6  -5   80.81   10.66   0
  -6   6   5   72.93   10.60   0
  -6   6   5   69.57    7.94   0
   5  -6  -5   25.67   10.64   0
  -5   6   5   31.88    8.16   0
   5  -6  -5   35.56    7.49   0
  -5   6   5   25.18   11.44   0
   4  -6  -5  571.92   14.98   0
   4  -6  -5  553.10   10.19   0
  -4   6   5  549.76   12.63   0
   3  -6  -5  203.44    9.37   0
  -3   6   5  200.77   10.20   0
   3  -6  -5  213.47   15.37   0
   2  -6  -5  473.15   11.00   0
  -2   6   5  455.34   11.80   0
   2  -6  -5  475.69   14.36   0
   1  -6  -5 1402.46   16.56   0
   1  -6  -5 1411.51   16.69   0
  -1   6   5 1395.31   14.02   0
   1  -6  -5 1443.69   13.68   0
   0   6   5   21.84   10.57   0
   0  -6  -5   32.45   11.06   0
   0  -6  -5   33.00   10.95   0
  -1  -6  -5  215.07    9.19   0
  -1  -6  -5  268.60   13.07   0
   1   6   5  237.22   11.73   0
  -2  -6  -5 1364.80   14.02   0
  -2  -6  -5 1377.57   13.49   0
   2   6   5 1399.74   13.72   0
  -3  -6  -5    9.49   12.10   0
  -3  -6  -5   33.25    9.42   0
   3   6   5   20.50    9.14   0
   3   6   5   21.85   11.68   0
  -4  -6  -5  295.38    9.63   0
   4   6   5  308.45    9.63   0
   4   6   5  321.73    9.85   0
  -4  -6  -5  296.56   10.57   0
  -5  -6  -5  246.57    8.70   0
   5   6   5  252.37   10.54   0
   5   6   5  257.40    8.68   0
  -5  -6  -5  248.69   10.79   0
  -6  -6  -5   10.83    7.64   0
   6   6   5   18.26    9.39   0
  -6  -6  -5   22.65    7.63   0
  -7  -6  -5   43.36    7.59   0
   7   6   5   53.99    7.40   0
  -7  -6  -5   35.94    7.46   0
  -8  -6  -5   18.09    8.82   0
   8   6   5   15.44    7.17   0
  -8  -6  -5    3.06    7.48   0
   7  -7  -5   68.18    9.07   0
  -7   7   5   46.38    9.15   0
  -7   7   5   55.61    7.72   0
   6  -7  -5   11.96    9.01   0
   6  -7  -5    2.93    7.33   0
  -6   7   5    2.82    8.97   0
  -6   7   5    7.56    7.79   0
   5  -7  -5   70.87   11.44   0
   5  -7  -5   83.85    7.66   0
  -5   7   5   77.27    8.35   0
   4  -7  -5 1548.07   11.85   0
  -4   7   5 1498.06   12.40   0
   4  -7  -5 1563.85   17.33   0
   3  -7  -5   14.32    9.18   0
  -3   7   5    6.77   10.01   0
   3  -7  -5    9.38   10.70   0
   2  -7  -5  333.89   10.30   0
  -2   7   5  289.74   12.75   0
   2  -7  -5  314.59   13.93   0
   1  -7  -5  266.99   11.81   0
  -1   7   5  268.04   10.88   0
   1  -7  -5  253.52   11.61   0
   1  -7  -5  247.90   10.78   0
   0   7   5   23.71   10.20   0
   0  -7  -5   14.88   10.94   0
   0  -7  -5   12.34   12.89   0
  -1  -7  -5  451.18   10.14   0
  -1  -7  -5  461.40   12.05   0
   1   7   5  482.02   13.66   0
  -2  -7  -5   28.26    9.01   0
  -2  -7  -5   24.37    9.97   0
   2   7   5   23.09    9.68   0
  -3  -7  -5 1034.32   14.86   0
  -3  -7  -5 1003.33   11.01   0
   3   7   5 1083.53   14.15   0
  -4  -7  -5  115.34    9.16   0
  -4  -7  -5   94.55    8.72   0
   4   7   5  103.78    8.72   0
   4   7   5  105.29    8.50   0
  -5  -7  -5   10.60    7.48   0
   5   7   5   31.98    7.57   0
   5   7   5   10.11    7.83   0
  -5  -7  -5   11.67    8.10   0
  -6  -7  -5   82.40    7.84   0
   6   7   5   60.03    7.55   0
  -6  -7  -5   57.90    8.04   0
  -7  -7  -5   17.92    7.07   0
  -7  -7  -5    3.36    7.30   0
   7   7   5   22.89    6.98   0
  -7   8   5   16.39    8.84   0
  -7   8   5   -2.45    7.39   0
   7  -8  -5    5.39    8.72   0
   6  -8  -5   13.56   10.03   0
   6  -8  -5   -6.72    7.40   0
  -6   8   5    0.99    7.72   0
   5  -8  -5   30.90    7.43   0
  -5   8   5   41.29    7.93   0
   5  -8  -5   31.46   10.50   0
   4  -8  -5   93.92    8.38   0
  -4   8   5  128.26    8.71   0
   4  -8  -5  104.48    9.99   0
   3  -8  -5  666.48   10.29   0
  -3   8   5  675.91   12.43   0
   3  -8  -5  667.26   12.72   0
   2  -8  -5   28.45    9.47   0
  -2   8   5   42.00    9.78   0
   2  -8  -5   16.90   10.36   0
  -1   8   5   92.49    9.84   0
   1  -8  -5   75.05   10.54   0
   1  -8  -5   76.39   11.93   0
   0   8   5  413.49   10.72   0
   0  -8  -5  380.66   11.55   0
   0  -8  -5  388.14   10.78   0
  -1  -8  -5    8.42    8.62   0
  -1  -8  -5    2.87    9.74   0
   1   8   5   17.41    9.65   0
  -2  -8  -5  747.04   11.01   0
  -2  -8  -5  740.17   11.57   0
   2   8   5  795.06   11.06   0
   3   8   5  286.54    9.42   0
  -3  -8  -5  264.08    8.93   0
  -3  -8  -5  270.00   11.59   0
  -4  -8  -5   41.82   10.12   0
   4   8   5   13.75    7.76   0
  -4  -8  -5   25.90    7.19   0
  -5  -8  -5  217.65    8.29   0
   5   8   5  203.72    8.68   0
  -5  -8  -5  182.76    8.94   0
   6   8   5   15.79    7.25   0
  -6  -8  -5   27.06    6.98   0
  -6  -8  -5   17.92    7.48   0
  -7  -8  -5    2.22    7.06   0
  -7  -8  -5   16.07    7.30   0
   6  -9  -5   25.82    9.07   0
   6  -9  -5   21.31    7.54   0
  -6   9   5   16.79    7.95   0
   5  -9  -5    8.32    7.47   0
  -5   9   5   13.23    9.46   0
   5  -9  -5    5.58    8.87   0
   4  -9  -5  204.73    8.31   0
  -4   9   5  204.02    8.70   0
   4  -9  -5  183.72   11.64   0
   3  -9  -5  161.75    8.75   0
  -3   9   5  159.36    8.84   0
   3  -9  -5  159.03   10.35   0
  -2   9   5   54.99    8.48   0
   2  -9  -5   58.60    9.68   0
   2  -9  -5   58.25    8.13   0
  -1   9   5  563.61   10.43   0
   1  -9  -5  574.68   11.52   0
   1  -9  -5  580.77   10.54   0
   0   9   5   60.60    9.35   0
   0  -9  -5   35.95    9.51   0
   0  -9  -5   42.67   10.01   0
  -1  -9  -5  238.41   10.73   0
  -1  -9  -5  202.62    9.88   0
   1   9   5  232.07    9.60   0
  -2  -9  -5  218.95    8.52   0
   2   9   5  225.35    9.09   0
  -2  -9  -5  235.93    9.51   0
   3   9   5    0.53    7.81   0
  -3  -9  -5   15.19    7.60   0
  -3  -9  -5   -5.41   10.11   0
  -4  -9  -5  215.17    8.76   0
  -4  -9  -5  213.85    8.06   0
   4   9   5  210.73    8.64   0
  -5  -9  -5   11.95    9.60   0
  -5  -9  -5   10.71    7.03   0
   5   9   5   26.07    7.27   0
  -6  -9  -5   62.22    7.34   0
   6   9   5   65.05    7.89   0
  -6  -9  -5   50.89    7.45   0
  -7  -9  -5    5.81    7.01   0
  -7  -9  -5    9.71    7.18   0
   5 -10  -5   25.38    7.34   0
  -5  10   5   18.86    7.49   0
   5 -10  -5   15.36    9.13   0
   4 -10  -5   -3.64    7.75   0
  -4  10   5    6.84    7.97   0
   4 -10  -5    3.79    9.52   0
   3 -10  -5  132.85    8.27   0
  -3  10   5  110.62    8.45   0
   3 -10  -5  128.99    8.88   0
   2 -10  -5  155.08    9.77   0
  -2  10   5  179.41    8.90   0
   2 -10  -5  149.88    8.56   0
  -1  10   5   -2.42    8.22   0
   1 -10  -5   12.90    7.68   0
   1 -10  -5   -2.88    8.43   0
   0 -10  -5  314.92   10.53   0
   0 -10  -5  324.63    8.92   0
   0 -10  -5  335.23    9.37   0
   0  10   5  323.55    9.16   0
  -1 -10  -5   28.89    8.58   0
   1  10   5   18.08    7.97   0
  -1 -10  -5   28.79    7.44   0
  -2 -10  -5   18.29    7.21   0
   2  10   5   19.86    8.09   0
  -2 -10  -5    8.26    8.37   0
   3  10   5  245.15    8.85   0
  -3 -10  -5  262.16    8.16   0
  -3 -10  -5  223.94    9.11   0
  -4 -10  -5   33.13    7.72   0
  -4 -10  -5   33.53    7.36   0
   4  10   5   24.23    7.43   0
  -5 -10  -5   10.97    7.22   0
  -5 -10  -5    8.82    7.73   0
   5  10   5   17.56    7.61   0
  -6 -10  -5   20.33    7.76   0
  -6 -10  -5   25.89    9.05   0
   6  10   5   13.68    7.56   0
   5 -11  -5   16.29    7.25   0
  -5  11   5    4.11    7.76   0
   5 -11  -5   11.62    7.56   0
   4 -11  -5   18.54    7.51   0
  -4  11   5    6.68    7.60   0
   4 -11  -5    0.64    9.65   0
   3 -11  -5   54.22    8.05   0
  -3  11   5   59.69    7.99   0
   3 -11  -5   39.56    9.52   0
  -2  11   5    2.34    9.70   0
   2 -11  -5    2.20    9.11   0
   2 -11  -5   -7.65    8.04   0
  -1  11   5  154.27   10.04   0
   1 -11  -5  137.24    9.75   0
   1 -11  -5  132.85    8.57   0
   0 -11  -5  184.75    9.66   0
   0 -11  -5  190.27    8.39   0
   0 -11  -5  179.41    9.00   0
   0  11   5  172.58    8.47   0
  -1 -11  -5    8.60    7.16   0
   1  11   5   21.41    9.26   0
  -1 -11  -5   13.29    8.14   0
  -2 -11  -5   29.17    7.28   0
  -2 -11  -5   20.20    7.96   0
   2  11   5   27.54    7.60   0
  -3 -11  -5    7.05    6.83   0
  -3 -11  -5   16.78    7.56   0
   3  11   5    9.40    7.54   0
  -4 -11  -5   33.79    7.17   0
  -4 -11  -5   27.87    7.55   0
   4  11   5   51.06    7.47   0
  -5 -11  -5   48.57    7.29   0
  -5 -11  -5   18.53    7.66   0
   5  11   5   36.90    7.48   0
  -3  12   5    0.31    7.69   0
   3 -12  -5    0.84    9.41   0
   3 -12  -5    9.08    7.63   0
  -2  12   5   59.78    7.78   0
   2 -12  -5   77.53    7.92   0
   2 -12  -5   46.72    7.88   0
   1 -12  -5   38.43    7.46   0
   1 -12  -5   49.34    7.54   0
   1 -12  -5   43.89    8.06   0
  -1  12   5   29.16    7.83   0
   0 -12  -5   12.27    6.79   0
   0 -12  -5   -0.65    9.15   0
   0  12   5   24.85    7.55   0
   0 -12  -5   -8.12    7.72   0
  -1 -12  -5   39.97    7.23   0
  -1 -12  -5   45.23    7.45   0
   1  12   5   40.00    7.60   0
  -1 -12  -5   39.37    8.06   0
   2  12   5    1.70    7.48   0
  -2 -12  -5   -7.75    7.86   0
  -2 -12  -5   -2.19    7.15   0
  -3 -12  -5    8.46    8.44   0
  -3 -12  -5   11.33    7.86   0
   3  12   5    6.14    7.71   0
  -4 -12  -5   21.24    6.93   0
  -4 -12  -5   20.80    7.57   0
   4  12   5   18.85    7.51   0
   1 -13  -5    6.80    7.20   0
   1 -13  -5    6.36    7.51   0
  -1  13   5   16.32    7.59   0
   1 -13  -5   -7.66    7.92   0
   0 -13  -5   36.85    7.36   0
   0  13   5   14.77    7.47   0
   0 -13  -5   34.35    9.67   0
   0 -13  -5   22.27    7.37   0
  -1 -13  -5    4.50    8.47   0
   1  13   5   18.15    7.50   0
  -1 -13  -5    4.57    6.94   0
  -1 -13  -5    8.87    8.04   0
   2  13   5   32.05    8.01   0
  -2 -13  -5   24.60    6.98   0
  -2 -13  -5   26.38    7.22   0
  -2 -13  -5   19.15    7.74   0
  -2  -8   6   20.12   10.17   0
  -2  -8   6    6.64    7.08   0
  -1  -8   6    3.63    9.57   0
   1   8  -6   -4.97    6.76   0
  -1  -8   6   17.28    6.98   0
   0   8  -6   14.53    8.91   0
   0  -8   6    7.32   10.51   0
   0  -8   6    4.62    7.06   0
  -1   8  -6   48.01    9.12   0
   1  -8   6   39.87    7.16   0
   1  -8   6   25.17   10.07   0
  -2   8  -6    1.76    9.65   0
   2  -8   6   -3.39    7.09   0
   2  -8   6  -11.36    8.94   0
  -4  -7   6   15.49    6.89   0
  -4  -7   6   31.43    8.39   0
  -4  -7   6   15.74    9.44   0
  -3  -7   6   11.95    9.56   0
  -3  -7   6   17.58    8.50   0
  -2  -7   6   95.20   10.59   0
  -2  -7   6  121.10    7.63   0
   1   7  -6   21.80    8.87   0
  -1  -7   6   40.36   10.38   0
  -1  -7   6   33.07    8.73   0
   0   7  -6   20.02    8.59   0
   0  -7   6    6.01    8.34   0
   0  -7   6    3.85    6.98   0
  -1   7  -6   14.21    8.35   0
   1  -7   6   12.10    7.07   0
   1  -7   6   15.33    9.78   0
  -2   7  -6    7.65    8.33   0
   2  -7   6   15.78    7.27   0
   2  -7   6   16.61    9.26   0
  -3   7  -6   75.32    9.02   0
   3  -7   6   78.46   11.00   0
  -3   7  -6   68.71    7.48   0
   3  -7   6   66.28    7.63   0
   4  -7   6   -5.35    9.10   0
  -4   7  -6    4.28    8.66   0
  -4   7  -6   -3.80    6.83   0
   4  -7   6    7.19    7.23   0
  -5  -6   6    6.14    7.29   0
  -5  -6   6    6.24    6.76   0
  -5  -6   6   16.22    7.34   0
  -4  -6   6   76.32    9.06   0
  -4  -6   6   64.48    7.52   0
  -4  -6   6   39.76    9.59   0
  -3  -6   6   63.96    7.10   0
  -3  -6   6   31.75   10.22   0
  -2  -6   6   33.79    8.48   0
  -2  -6   6   42.95    7.32   0
  -1  -6   6   90.27   10.53   0
  -1  -6   6  101.53    7.76   0
   1   6  -6   66.69    9.21   0
   0   6  -6   34.16    8.72   0
   0  -6   6   22.91   10.68   0
   0  -6   6   43.31    7.31   0
  -1   6  -6   37.46    8.59   0
   1  -6   6   33.28   10.08   0
   1  -6   6   38.49    7.08   0
  -2   6  -6   97.47    7.33   0
  -2   6  -6   85.57    9.04   0
   2  -6   6   85.54    9.06   0
   2  -6   6   79.77    9.88   0
  -3   6  -6   -3.16    9.77   0
  -3   6  -6    6.80    7.13   0
   3  -6   6   -1.42   10.40   0
   3  -6   6   -0.83    7.17   0
   4  -6   6   46.21   10.24   0
  -4   6  -6   39.06    7.05   0
  -4   6  -6   49.65   10.42   0
   4  -6   6   32.45    7.52   0
  -5   6  -6    5.30    7.31   0
  -5   6  -6   16.44   10.38   0
   5  -6   6   19.58    9.27   0
  -6  -5   6   14.37    8.90   0
  -6  -5   6    5.26    6.88   0
  -6  -5   6   -5.43    6.83   0
  -5  -5   6   49.83    9.08   0
  -5  -5   6   13.78    7.72   0
  -5  -5   6   36.26    7.07   0
  -4  -5   6   52.83    7.62   0
  -4  -5   6   38.33    8.13   0
  -4  -5   6   52.43    7.44   0
  -3  -5   6   38.57    7.36   0
  -3  -5   6   16.97    8.34   0
  -2  -5   6  100.12    7.64   0
  -2  -5   6   85.67   10.24   0
  -1  -5   6   74.15   10.57   0
   1   5  -6   73.50    7.85   0
  -1  -5   6   96.42    8.06   0
   0  -5   6   12.42   10.22   0
   0  -5   6   19.70    7.12   0
   0   5  -6    3.41    8.53   0
  -1   5  -6  146.33    9.72   0
   1  -5   6  136.93   13.08   0
   1  -5   6  159.86    7.98   0
  -2   5  -6  113.19    7.72   0
  -2   5  -6   95.72   11.15   0
   2  -5   6   92.11    7.81   0
   2  -5   6  102.56   12.16   0
   3  -5   6   10.19   10.76   0
  -3   5  -6    1.75    7.22   0
  -3   5  -6    0.05    8.84   0
   3  -5   6   -1.41    7.60   0
   4  -5   6   86.56   10.87   0
  -4   5  -6   95.93    7.43   0
  -4   5  -6   96.96   11.25   0
   4  -5   6   91.17    7.88   0
  -5   5  -6   25.61    7.03   0
  -5   5  -6   35.03   10.20   0
   5  -5   6   39.75    7.37   0
  -6   5  -6   -0.53   10.36   0
  -6   5  -6    8.39    6.80   0
   6  -5   6   30.36    6.95   0
  -6  -4   6   19.76    7.39   0
  -6  -4   6    8.81    6.72   0
  -6  -4   6   17.41    7.24   0
  -5  -4   6   18.46    7.50   0
  -5  -4   6   11.51    9.27   0
  -5  -4   6    7.10    8.40   0
  -4  -4   6   54.48    7.90   0
  -4  -4   6   58.35    7.40   0
  -4  -4   6   65.60    9.46   0
  -3  -4   6  474.12    9.95   0
  -3  -4   6  617.88   10.42   0
  -2  -4   6   17.33    7.41   0
  -2  -4   6    2.63    9.79   0
  -1  -4   6  327.66    9.23   0
  -1  -4   6  321.80   11.85   0
   0  -4   6  332.60   12.80   0
   0   4  -6  340.00   11.23   0
   0  -4   6  319.48    9.36   0
  -1   4  -6   15.76    7.91   0
   1  -4   6   14.21   13.10   0
   1  -4   6   38.25    8.05   0
  -1   4  -6   10.44   10.58   0
   2  -4   6  232.53   13.77   0
  -2   4  -6  216.54    8.21   0
  -2   4  -6  233.42   12.35   0
   2  -4   6  214.93   10.18   0
   3  -4   6    2.12   11.31   0
  -3   4  -6    2.08   12.04   0
  -3   4  -6   10.52    7.08   0
   3  -4   6   11.01    7.57   0
  -4   4  -6   12.27    7.20   0
  -4   4  -6   16.91   10.49   0
   4  -4   6   13.60    7.70   0
  -5   4  -6  133.30   11.67   0
  -5   4  -6  133.79    7.63   0
   5  -4   6  117.83    8.16   0
   6  -4   6   13.72    7.28   0
  -6   4  -6   33.58   11.01   0
  -6   4  -6   28.36    7.08   0
  -7  -3   6   19.98    7.93   0
  -7  -3   6   12.30    7.03   0
  -7  -3   6   24.53    7.24   0
  -6  -3   6   28.23    9.29   0
  -6  -3   6   25.11    7.43   0
  -5  -3   6    8.07    9.07   0
  -5  -3   6   20.97    6.62   0
  -5  -3   6   16.09    7.36   0
  -4  -3   6  177.57    8.09   0
  -4  -3   6  188.76    7.78   0
  -4  -3   6  139.72    8.05   0
  -3  -3   6    6.95    8.02   0
  -3  -3   6   13.51    8.67   0
  -2  -3   6  162.43    9.04   0
  -2  -3   6  167.73    9.12   0
  -1  -3   6  601.15   10.42   0
  -1  -3   6  571.54   13.26   0
   0  -3   6   97.73   14.27   0
   0  -3   6   89.67    9.15   0
  -1   3  -6   90.45    8.32   0
   1  -3   6   82.67   16.02   0
  -1   3  -6   72.47   11.89   0
   1  -3   6   71.00    8.53   0
   2  -3   6   75.52   14.10   0
  -2   3  -6   72.69   12.78   0
  -2   3  -6   73.79    8.57   0
   2  -3   6   56.31    8.79   0
  -3   3  -6  219.34   14.71   0
  -3   3  -6  227.55    8.55   0
   3  -3   6  218.13   10.59   0
  -4   3  -6  175.35    7.93   0
   4  -3   6  165.19    8.30   0
  -4   3  -6  170.40   13.39   0
  -5   3  -6   44.71   11.07   0
  -5   3  -6   51.34    7.40   0
   5  -3   6   36.84    7.65   0
   6  -3   6   76.97    7.60   0
  -6   3  -6  111.06   11.11   0
  -6   3  -6   77.86    8.95   0
   7  -3   6   10.97    7.04   0
  -7   3  -6    1.20    9.80   0
  -7   3  -6    6.98   10.85   0
  -7   3  -6    5.28    6.86   0
  -7  -2   6   34.55    7.87   0
  -7  -2   6   22.07    7.15   0
  -7  -2   6   40.23    7.29   0
  -6  -2   6   10.72    7.34   0
  -6  -2   6   15.59    9.28   0
  -6  -2   6   18.92    6.98   0
  -5  -2   6  135.66    8.02   0
  -5  -2   6  154.12    9.81   0
  -4  -2   6   14.87    9.55   0
  -4  -2   6    5.93    9.34   0
  -4  -2   6    9.23    7.38   0
  -3  -2   6    3.56   10.60   0
  -3  -2   6   20.84    9.32   0
  -2  -2   6  698.67   12.23   0
  -2  -2   6  641.63   12.92   0
  -1  -2   6  161.61   11.55   0
  -1  -2   6  179.13    9.22   0
   0  -2   6 1613.11   19.39   0
   0   2  -6 1777.40   13.61   0
   0  -2   6 1680.01   13.54   0
  -1   2  -6   62.08   10.83   0
   1  -2   6   54.64   18.37   0
   1  -2   6   40.56    9.39   0
  -2   2  -6  128.42   20.77   0
  -2   2  -6  135.94   10.59   0
   2  -2   6  111.61    9.23   0
  -3   2  -6  390.89   19.65   0
  -3   2  -6  375.33    9.39   0
   3  -2   6  365.84    9.96   0
  -4   2  -6   69.84   13.07   0
  -4   2  -6   79.81    7.57   0
   4  -2   6   75.58    8.41   0
   5  -2   6  242.85    8.76   0
  -5   2  -6  283.20   12.82   0
  -5   2  -6  281.97    8.43   0
   6  -2   6   84.53    7.73   0
  -6   2  -6   52.50   10.67   0
  -6   2  -6   77.98   11.78   0
  -6   2  -6   62.42    7.43   0
   7  -2   6    8.19    7.03   0
  -7   2  -6    7.36    9.59   0
  -7   2  -6   12.83    6.89   0
  -7   2  -6    9.58   10.39   0
  -7  -1   6   13.46    9.24   0
  -7  -1   6   -0.85    6.76   0
  -7  -1   6    8.37    6.95   0
  -6  -1   6  113.43    7.86   0
  -6  -1   6  126.34   10.68   0
  -6  -1   6  107.23    7.73   0
  -5  -1   6   29.72    9.17   0
  -5  -1   6   22.73    7.64   0
  -5  -1   6    1.67    9.36   0
  -4  -1   6   58.06   10.41   0
  -4  -1   6   42.05    7.95   0
  -4  -1   6   53.56    9.68   0
  -3  -1   6  340.79   11.15   0
  -3  -1   6  314.62    9.76   0
  -2  -1   6   -3.06    8.45   0
  -2  -1   6    3.92    8.70   0
  -1  -1   6  824.40   12.12   0
  -1  -1   6  857.18   14.73   0
   0   1  -6 1069.47   13.60   0
   0  -1   6  995.36   19.87   0
   0  -1   6 1031.37   13.61   0
  -1   1  -6   34.12    9.37   0
   1  -1   6   41.18    9.04   0
  -2   1  -6  175.41    9.67   0
   2  -1   6  158.33   10.07   0
  -3   1  -6   -2.94    8.41   0
   3  -1   6  -12.37   10.61   0
   4  -1   6  524.21   10.51   0
  -4   1  -6  474.92   17.08   0
  -4   1  -6  520.97   16.80   0
  -4   1  -6  559.38    9.93   0
  -5   1  -6  330.03   13.17   0
   5  -1   6  384.02    9.25   0
  -5   1  -6  389.68    8.88   0
  -5   1  -6  414.18   13.78   0
   6  -1   6   20.78    7.59   0
  -6   1  -6   12.20    9.75   0
  -6   1  -6   19.28    7.24   0
  -6   1  -6   14.90   10.75   0
   7  -1   6   58.90    7.42   0
  -7   1  -6   36.27    8.89   0
  -7   1  -6   41.41    7.33   0
  -7   1  -6   62.18    9.29   0
  -8   0   6   16.08    7.14   0
  -8   0   6    8.87    7.00   0
  -8   0   6    1.52    9.17   0
  -7   0   6   41.15    9.88   0
  -7   0   6   33.22    7.35   0
  -7   0   6   44.25    7.07   0
  -6   0   6   -1.20    8.96   0
  -6   0   6    2.92    7.45   0
  -6   0   6   -2.08    7.39   0
  -5   0   6   30.75    9.87   0
  -5   0   6   39.39    7.81   0
  -5   0   6   31.89    9.05   0
  -4   0   6  144.85   11.60   0
  -4   0   6  112.19    8.54   0
  -4   0   6  144.13   12.54   0
  -3   0   6   78.79   11.10   0
  -3   0   6   74.63    8.86   0
  -3   0   6   68.10   10.69   0
  -2   0   6  935.46   14.22   0
  -2   0   6  973.98   14.56   0
  -2   0   6  897.92   12.56   0
  -1   0   6    7.01   11.16   0
  -1   0   6   20.96   11.02   0
  -1   0   6   10.31   11.23   0
   0   0   6   32.08   14.31   0
   0   0  -6   49.17    8.79   0
   0   0   6   38.16   14.34   0
   0   0   6   40.60    9.22   0
  -1   0  -6 2228.08   14.79   0
   1   0   6 2137.51   16.47   0
  -2   0  -6   62.17    9.47   0
   2   0   6   46.24    9.74   0
   3   0   6  729.02   11.26   0
  -3   0  -6  794.30   10.92   0
   4   0   6  509.24   10.46   0
  -4   0  -6  498.67   16.59   0
  -4   0  -6  538.57    9.95   0
  -4   0  -6  549.84   18.73   0
   5   0   6   55.56    8.17   0
  -5   0  -6   35.82   10.67   0
  -5   0  -6   28.53    7.65   0
  -5   0  -6   38.16   11.42   0
  -6   0  -6  148.62   11.63   0
   6   0   6  127.73    8.31   0
  -6   0  -6   94.09   10.88   0
  -6   0  -6  148.33    8.00   0
  -7   0  -6   33.63    9.06   0
   7   0   6   21.55    7.54   0
  -7   0  -6   14.41    8.66   0
  -7   0  -6   47.86    7.36   0
  -8   0  -6    5.50    9.17   0
   8   0   6   14.01    7.13   0
  -8   0  -6    6.01    9.02   0
  -8   0  -6    0.45    6.94   0
  -8   1   6   18.83    7.19   0
  -8   1   6    8.40    7.09   0
  -8   1   6   10.16   11.55   0
  -7   1   6    7.18    6.97   0
  -7   1   6    5.44    9.01   0
  -6   1   6   11.95   11.43   0
  -6   1   6    3.67    7.39   0
  -5   1   6  105.74   12.18   0
  -5   1   6   96.14    8.39   0
  -4   1   6   70.99   13.03   0
  -4   1   6   58.99    9.23   0
  -3   1   6  497.01   15.06   0
  -3   1   6  467.28   12.39   0
  -3   1   6  503.52   15.82   0
  -2   1   6  241.91   14.34   0
  -2   1   6  233.07   10.18   0
  -1   1   6   95.76   11.86   0
   1  -1  -6  104.28   11.53   0
  -1   1   6  104.15   13.42   0
   0  -1  -6  400.20   12.64   0
   0   1   6  375.74   13.28   0
   0   1   6  381.62   17.34   0
  -1  -1  -6   12.08    8.75   0
   1   1   6   21.39   10.93   0
   2   1   6  848.40   11.53   0
  -2  -1  -6  898.28   11.28   0
  -3  -1  -6  661.68   24.54   0
  -3  -1  -6  679.75   24.08   0
   3   1   6  653.58   11.29   0
  -3  -1  -6  736.81   11.19   0
   4   1   6   59.51    9.14   0
  -4  -1  -6   54.01   12.71   0
  -4  -1  -6   47.18   12.44   0
  -4  -1  -6   49.74    9.04   0
   5   1   6  168.73    8.74   0
  -5  -1  -6  180.51   11.95   0
  -5  -1  -6  167.61   11.64   0
  -5  -1  -6  194.12    8.56   0
   6   1   6  209.89    8.39   0
  -6  -1  -6  181.63   11.40   0
  -6  -1  -6  161.95   10.04   0
  -6  -1  -6  180.79    8.05   0
   7   1   6   78.73    7.69   0
  -7  -1  -6   80.01    9.38   0
  -7  -1  -6   72.06    9.25   0
  -7  -1  -6   70.12    9.04   0
  -8  -1  -6   34.84    9.38   0
   8   1   6   24.99    7.40   0
  -8  -1  -6   29.77    9.44   0
  -8  -1  -6   42.33    7.37   0
  -8   2   6   14.96    6.95   0
  -8   2   6   -2.55   10.53   0
  -7   2   6   58.04    9.16   0
  -7   2   6   55.61   10.14   0
  -6   2   6   31.37    7.67   0
  -6   2   6   35.55   11.47   0
  -5   2   6    7.25    8.01   0
  -5   2   6    7.00   13.02   0
  -4   2   6  350.67    9.59   0
  -4   2   6  338.07   18.61   0
  -3   2   6    4.54   21.55   0
  -3   2   6   -2.67    9.55   0
  -3   2   6    6.05   20.51   0
  -2   2   6  451.98   12.39   0
  -2   2   6  473.34   21.70   0
  -2   2   6  453.69   22.68   0
  -1   2   6  948.52   15.27   0
   1  -2  -6  972.33   17.94   0
  -1   2   6  919.44   18.45   0
   0   2   6   39.75   12.33   0
   0  -2  -6   49.10   11.82   0
   0   2   6   44.47   15.33   0
   0  -2  -6   46.33   13.39   0
   1   2   6  253.69   12.54   0
  -1  -2  -6  278.86   16.69   0
   1   2   6  266.68   19.43   0
  -1  -2  -6  270.12   10.17   0
   2   2   6  394.76   10.57   0
  -2  -2  -6  417.06   20.35   0
  -2  -2  -6  446.26   12.32   0
  -3  -2  -6  138.26   15.04   0
   3   2   6  149.05    9.78   0
  -3  -2  -6  162.28   11.90   0
   4   2   6  351.56    9.97   0
  -4  -2  -6  352.04   14.25   0
  -4  -2  -6  347.24    9.86   0
   5   2   6  140.71    8.77   0
  -5  -2  -6  124.46   10.46   0
  -5  -2  -6  116.46   10.29   0
  -5  -2  -6  118.60   10.54   0
  -6  -2  -6  100.50    9.50   0
  -6  -2  -6  109.58    9.82   0
   6   2   6  116.24    8.22   0
  -6  -2  -6  110.70    8.43   0
   7   2   6   84.75    7.78   0
  -7  -2  -6   81.03    9.35   0
  -7  -2  -6   89.12    7.63   0
  -7  -2  -6   78.12    9.36   0
   8   2   6   13.66    7.01   0
  -8  -2  -6   -3.38    8.90   0
  -8  -2  -6  -11.62    7.20   0
  -8  -2  -6    3.62    7.42   0
  -8   3   6   22.01    7.52   0
  -8   3   6   24.75   11.21   0
  -7   3   6   38.35    8.99   0
  -7   3   6   26.31   10.94   0
  -6   3   6   12.11    7.58   0
  -6   3   6    3.72   11.10   0
  -5   3   6  128.69    8.64   0
  -5   3   6  163.61   15.20   0
  -4   3   6   95.54    8.88   0
  -3   3   6   90.73   10.14   0
  -2   3   6  499.35   10.68   0
   2  -3  -6  495.92   12.05   0
  -1   3   6    6.73   17.99   0
   1  -3  -6    1.18   10.93   0
   1  -3  -6   10.25   17.19   0
  -1   3   6   20.14   12.18   0
   0   3   6 1104.85   17.53   0
   0   3   6 1185.67   18.05   0
   0  -3  -6 1202.40   18.46   0
   0  -3  -6 1169.75   16.37   0
   1   3   6  820.84   12.92   0
  -1  -3  -6  888.45   17.65   0
  -1  -3  -6  894.61   14.24   0
   1   3   6  852.19   16.62   0
   2   3   6   65.93    9.41   0
  -2  -3  -6   66.02   13.19   0
   2   3   6   69.78   11.66   0
  -2  -3  -6   62.36   11.00   0
  -3  -3  -6   68.68   13.76   0
   3   3   6   60.37   12.12   0
  -3  -3  -6   87.83   11.78   0
   4   3   6   51.50    8.84   0
  -4  -3  -6   48.54   10.81   0
  -4  -3  -6   40.54    8.80   0
   5   3   6  248.03    9.00   0
  -5  -3  -6  234.96   11.49   0
  -5  -3  -6  251.96    9.04   0
   6   3   6  139.78    8.21   0
  -6  -3  -6  101.84   10.12   0
  -6  -3  -6  128.30    9.75   0
  -7  -3  -6    6.00    9.05   0
   7   3   6    5.70    7.61   0
  -7  -3  -6   -2.66    9.04   0
  -7  -3  -6    7.55    7.55   0
  -8  -3  -6   48.06    9.35   0
   8   3   6   28.23    7.41   0
  -8  -3  -6   27.15    9.13   0
  -8  -3  -6   38.23    7.50   0
  -8   4   6   22.15    7.82   0
  -8   4   6   27.59   11.87   0
  -7   4   6   23.61    7.54   0
  -7   4   6   24.86   12.01   0
  -6   4   6  438.96    9.56   0
  -6   4   6  485.91   15.96   0
  -5   4   6   -1.08    8.04   0
  -5   4   6    8.15   16.49   0
  -4   4   6  100.30   11.07   0
   3  -4  -6  228.72    9.72   0
  -3   4   6  237.23   10.32   0
   2  -4  -6  726.26   11.75   0
  -2   4   6  715.93   12.43   0
   1  -4  -6 2204.88   15.81   0
  -1   4   6 2247.02   17.89   0
   1  -4  -6 2190.21   31.09   0
   0   4   6  939.46   17.59   0
   0   4   6  958.98   16.02   0
   0  -4  -6  936.55   17.39   0
   0  -4  -6  957.79   13.16   0
  -1  -4  -6  125.62   11.75   0
   1   4   6  121.17   12.09   0
  -1  -4  -6  139.01   12.90   0
   1   4   6  137.16   13.50   0
  -2  -4  -6  152.85    9.44   0
   2   4   6  140.93   12.53   0
   2   4   6  139.39    9.27   0
  -2  -4  -6  147.13   12.50   0
  -3  -4  -6   30.09    9.72   0
  -3  -4  -6   30.83   12.20   0
   3   4   6   38.36    9.56   0
   3   4   6   23.41   11.31   0
  -4  -4  -6  106.19    9.15   0
   4   4   6  115.19    8.93   0
  -4  -4  -6   94.36   11.41   0
  -5  -4  -6   81.40    8.17   0
   5   4   6   63.44    8.59   0
  -5  -4  -6   63.15   10.31   0
   6   4   6   84.27    7.93   0
  -6  -4  -6   74.19    9.57   0
  -6  -4  -6   72.46    7.72   0
   7   4   6   90.74    7.79   0
  -7  -4  -6   69.68    8.24   0
  -7  -4  -6   79.60    9.28   0
   8   4   6   23.86    7.30   0
  -8  -4  -6    9.65    8.91   0
  -8  -4  -6   19.92    9.09   0
  -8  -4  -6    6.77    7.34   0
   8  -5  -6   -1.47    8.71   0
  -8   5   6   12.67   11.63   0
  -8   5   6   17.51    7.24   0
   7  -5  -6  125.15   12.02   0
  -7   5   6   99.99   11.53   0
  -7   5   6   98.27    7.89   0
   6  -5  -6  351.63   14.15   0
  -6   5   6  322.25   14.55   0
  -6   5   6  272.61    8.87   0
   5  -5  -6   29.24   13.66   0
  -5   5   6   35.36    8.00   0
   4  -5  -6   42.55   10.81   0
  -4   5   6   37.77    9.36   0
   3  -5  -6    8.00    8.86   0
  -3   5   6   12.80    9.57   0
   2  -5  -6  339.18   12.37   0
  -2   5   6  342.22   13.77   0
   1  -5  -6  622.11   10.74   0
   1  -5  -6  592.14   17.15   0
  -1   5   6  646.50   11.69   0
   0  -5  -6  209.84   12.35   0
   0  -5  -6  221.06   11.00   0
   0   5   6  227.59   12.93   0
  -1  -5  -6 1415.60   14.33   0
   1   5   6 1404.98   14.54   0
  -1  -5  -6 1476.37   14.78   0
   1   5   6 1512.78   16.89   0
  -2  -5  -6    4.98    8.90   0
   2   5   6   13.50   12.07   0
  -2  -5  -6   15.94   10.26   0
   2   5   6   13.80    8.71   0
  -3  -5  -6  163.46    9.86   0
  -3  -5  -6  146.02   12.28   0
   3   5   6  158.72    9.28   0
   3   5   6  144.65    9.78   0
  -4  -5  -6   67.83   11.14   0
   4   5   6   70.99    9.04   0
   4   5   6   81.34   10.38   0
  -4  -5  -6   89.03   11.44   0
  -5  -5  -6   73.22    7.81   0
   5   5   6   82.12    7.98   0
  -5  -5  -6   75.91    8.74   0
  -6  -5  -6  231.23   10.05   0
  -6  -5  -6  207.68   10.87   0
   6   5   6  281.09    8.68   0
   7   5   6   19.34    7.30   0
  -7  -5  -6   17.46    9.21   0
  -7  -5  -6   34.37    7.28   0
   8   5   6    3.87    7.08   0
  -8  -5  -6    9.61    7.30   0
  -8  -5  -6   16.04    6.93   0
   7  -6  -6    8.51   10.93   0
  -7   6   6   14.32   11.53   0
  -7   6   6   -1.14    7.37   0
   6  -6  -6  332.07   14.06   0
  -6   6   6  308.78   15.35   0
  -6   6   6  271.97    8.54   0
   5  -6  -6  781.62   18.47   0
   5  -6  -6  805.15    9.88   0
  -5   6   6  737.19   10.37   0
   4  -6  -6   52.41   15.90   0
   4  -6  -6   48.69    8.39   0
  -4   6   6   56.01    8.97   0
   3  -6  -6  284.88   20.22   0
   3  -6  -6  285.43    9.40   0
  -3   6   6  290.01   10.37   0
   3  -6  -6  287.30   18.90   0
   2  -6  -6   85.06    9.91   0
   2  -6  -6   78.32   14.04   0
  -2   6   6   83.76   10.96   0
   2  -6  -6   87.37   15.95   0
   1  -6  -6   18.72   11.96   0
  -1   6   6   19.21   10.36   0
   1  -6  -6   21.28    9.76   0
   0  -6  -6  840.70   14.37   0
   0   6   6  878.21   12.41   0
   0  -6  -6  902.21   14.68   0
  -1  -6  -6   20.90   11.05   0
  -1  -6  -6   28.57   12.07   0
   1   6   6   13.63    9.97   0
  -2  -6  -6  627.93   11.12   0
   2   6   6  619.47   12.47   0
  -2  -6  -6  617.36   11.94   0
   2   6   6  653.99   13.49   0
  -3  -6  -6  178.51    9.46   0
   3   6   6  185.58    9.42   0
   3   6   6  212.83   11.70   0
  -3  -6  -6  171.32   10.43   0
  -4  -6  -6   10.68    9.05   0
  -4  -6  -6   22.26    8.63   0
   4   6   6   18.50    8.52   0
   4   6   6    8.99    8.11   0
   5   6   6   62.33    9.87   0
  -5  -6  -6   51.18    7.65   0
   5   6   6   58.23    7.63   0
  -5  -6  -6   58.10    8.22   0
  -6  -6  -6    6.91    7.18   0
   6   6   6   16.06    7.25   0
  -6  -6  -6   11.86    7.52   0
  -7  -6  -6   15.18    7.10   0
   7   6   6   11.77    7.24   0
  -7  -6  -6   31.48    9.32   0
  -8  -6  -6   24.00    7.28   0
   8   6   6   -3.82    7.22   0
  -8  -6  -6   11.22    7.47   0
   7  -7  -6   22.51   11.04   0
  -7   7   6   25.63    7.56   0
   6  -7  -6  134.89   12.42   0
   6  -7  -6  116.39    7.78   0
  -6   7   6  123.03    8.06   0
   5  -7  -6  175.31   12.50   0
   5  -7  -6  158.31    8.01   0
  -5   7   6  152.47   10.21   0
   4  -7  -6  198.56   13.80   0
   4  -7  -6  214.78    8.33   0
  -4   7   6  219.93    8.77   0
   3  -7  -6  387.83   11.83   0
  -3   7   6  385.45   12.71   0
   3  -7  -6  393.03   14.97   0
   2  -7  -6    6.40    9.13   0
   2  -7  -6    5.57   11.88   0
  -2   7   6   19.32    9.83   0
   2  -7  -6   -1.62   12.51   0
  -1   7   6   73.46   10.67   0
   1  -7  -6   61.12   10.58   0
   1  -7  -6   53.58   12.67   0
   1  -7  -6   79.41    9.75   0
   0  -7  -6   86.38   10.94   0
   0   7   6   84.96   10.85   0
   0  -7  -6   80.69   10.61   0
  -1  -7  -6  437.26   11.19   0
  -1  -7  -6  406.98   10.29   0
   1   7   6  436.52   11.15   0
  -2  -7  -6  933.64   11.63   0
  -2  -7  -6  932.73   12.74   0
   2   7   6 1029.32   12.59   0
  -3  -7  -6    7.42    8.53   0
  -3  -7  -6   -0.31    9.68   0
   3   7   6   19.73   10.06   0
   3   7   6   14.60    9.04   0
  -4  -7  -6  370.88    9.93   0
  -4  -7  -6  345.24    9.06   0
   4   7   6  357.61    9.70   0
   4   7   6  323.19   10.65   0
  -5  -7  -6    4.54    9.08   0
   5   7   6    6.70    7.15   0
   5   7   6    9.52    7.27   0
  -5  -7  -6   15.13    9.69   0
  -6  -7  -6   23.82    8.84   0
   6   7   6   62.59    8.79   0
  -6  -7  -6   48.26    9.76   0
   7   7   6   45.27    6.92   0
  -7  -7  -6   21.89    8.77   0
  -7  -7  -6   39.99    7.92   0
   7  -8  -6    4.37    8.80   0
  -7   8   6    4.82    7.33   0
   6  -8  -6   -1.21   11.10   0
   6  -8  -6   17.07    7.08   0
  -6   8   6   -5.74    7.84   0
   5  -8  -6  452.48   13.24   0
   5  -8  -6  492.63    8.98   0
  -5   8   6  456.51    9.39   0
   4  -8  -6  203.80    8.62   0
  -4   8   6  231.79    8.96   0
   4  -8  -6  205.23   13.40   0
   3  -8  -6  201.34    8.70   0
  -3   8   6  198.77    8.97   0
   3  -8  -6  203.04   10.96   0
   2  -8  -6  604.84   10.45   0
   2  -8  -6  593.94   12.56   0
  -2   8   6  576.29   12.92   0
   2  -8  -6  619.40   12.93   0
   1  -8  -6  203.15   11.05   0
  -1   8   6  212.51   10.04   0
   1  -8  -6  207.21   11.04   0
   1  -8  -6  217.87   10.13   0
   0   8   6  174.61    9.83   0
   0  -8  -6  166.34   10.84   0
   0  -8  -6  183.74    9.88   0
  -1  -8  -6  419.59   11.99   0
  -1  -8  -6  417.20   10.59   0
   1   8   6  453.88   10.53   0
  -2  -8  -6   71.73    8.42   0
  -2  -8  -6   73.85    9.30   0
   2   8   6   73.76    8.93   0
   3   8   6  327.34    9.53   0
  -3  -8  -6  316.78    9.05   0
  -3  -8  -6  312.26    9.95   0
  -4  -8  -6   51.07    7.54   0
  -4  -8  -6   47.10    8.51   0
   4   8   6   42.50    8.26   0
  -5  -8  -6   14.89    7.66   0
  -5  -8  -6   20.57    8.87   0
   5   8   6   21.57    7.54   0
  -6  -8  -6    6.26    6.91   0
   6   8   6  -12.15    6.99   0
  -6  -8  -6    7.54    7.54   0
  -7  -8  -6   -4.29    7.10   0
   7   8   6    1.68    7.05   0
  -7  -8  -6   11.84    7.37   0
   6  -9  -6    4.67    9.94   0
   6  -9  -6    3.53    7.38   0
  -6   9   6   -2.50    7.91   0
   5  -9  -6   90.73    9.59   0
   5  -9  -6  102.19    9.43   0
  -5   9   6   93.58    8.35   0
   4  -9  -6  199.60    9.70   0
  -4   9   6  188.37    8.49   0
   4  -9  -6  195.75   11.61   0
   3  -9  -6  158.67    8.58   0
  -3   9   6  142.66    8.79   0
   3  -9  -6  142.80   11.56   0
   2  -9  -6  236.77    8.89   0
   2  -9  -6  237.56    9.85   0
  -2   9   6  242.98    9.08   0
   2  -9  -6  236.31   10.09   0
   1  -9  -6  116.12    9.70   0
   1  -9  -6  128.10    9.70   0
   1  -9  -6  129.45    8.81   0
  -1   9   6  129.39   10.89   0
   0   9   6   -0.76    9.10   0
   0  -9  -6    3.17    9.29   0
   0  -9  -6   -3.26    9.16   0
  -1  -9  -6   12.99    7.79   0
  -1  -9  -6   18.39    8.91   0
   1   9   6   12.93    8.33   0
   2   9   6  566.59   11.56   0
  -2  -9  -6  527.84    9.76   0
  -2  -9  -6  554.90   12.07   0
   3   9   6  154.46    8.70   0
  -3  -9  -6  151.00    9.83   0
  -3  -9  -6  142.81    8.82   0
  -4  -9  -6   27.75    8.82   0
  -4  -9  -6   14.43    7.88   0
   4   9   6   19.92    7.59   0
  -5  -9  -6   92.76    7.74   0
  -5  -9  -6   93.71    8.48   0
   5   9   6   89.29    7.84   0
  -6  -9  -6   16.30    7.35   0
  -6  -9  -6   -4.74    6.72   0
   6   9   6   -1.79    6.77   0
   5 -10  -6   21.37    7.42   0
  -5  10   6    0.73    8.02   0
   5 -10  -6   22.44   10.22   0
   4 -10  -6  228.92    8.63   0
  -4  10   6  201.27    8.76   0
   4 -10  -6  205.21   10.49   0
   3 -10  -6    2.59    9.14   0
  -3  10   6    9.31    7.82   0
   3 -10  -6   10.63    8.79   0
   2 -10  -6  302.87    8.95   0
  -2  10   6  300.76    8.98   0
   2 -10  -6  304.78   10.65   0
  -1  10   6  106.19    8.61   0
   1 -10  -6  121.41    9.52   0
   1 -10  -6  119.94    9.30   0
   1 -10  -6  105.79    8.47   0
   0 -10  -6    9.97    9.27   0
   0 -10  -6    7.01    9.13   0
   0 -10  -6    2.44   10.11   0
   0  10   6   11.10    7.92   0
  -1 -10  -6  201.43    8.56   0
  -1 -10  -6  189.66    8.60   0
   1  10   6  203.01    8.44   0
  -2 -10  -6    8.58    7.35   0
   2  10   6    0.62    9.75   0
  -2 -10  -6    3.36    8.26   0
   3  10   6  105.04    8.01   0
  -3 -10  -6  118.95    7.78   0
  -3 -10  -6  102.03    8.69   0
  -4 -10  -6   18.01    7.36   0
  -4 -10  -6   36.97    8.12   0
   4  10   6   14.70    7.66   0
  -5 -10  -6   21.35    7.03   0
  -5 -10  -6   16.11    9.27   0
   5  10   6   24.13    7.42   0
  -6 -10  -6   11.37    7.19   0
  -6 -10  -6   35.47    7.91   0
   6  10   6   16.69    9.22   0
   4 -11  -6   25.64    7.59   0
  -4  11   6   36.45    9.34   0
   4 -11  -6   12.38    9.53   0
   3 -11  -6   49.58    9.48   0
   3 -11  -6   37.62    7.75   0
  -3  11   6   29.18    7.99   0
  -2  11   6   19.65    7.99   0
   2 -11  -6   38.32    9.25   0
   2 -11  -6   42.58    7.88   0
  -1  11   6  122.90    8.17   0
   1 -11  -6  125.37    7.74   0
   1 -11  -6  106.95    9.48   0
   1 -11  -6  104.00    8.48   0
   0 -11  -6  157.28    9.46   0
   0 -11  -6  161.11    8.33   0
   0 -11  -6  149.73    8.71   0
   0  11   6  186.30    8.38   0
  -1 -11  -6   11.58    7.23   0
   1  11   6   -0.59    7.61   0
  -1 -11  -6    9.53    7.92   0
  -2 -11  -6   11.75    7.10   0
   2  11   6    7.33    7.49   0
  -2 -11  -6   13.62    7.81   0
   3  11   6   24.08    7.41   0
  -3 -11  -6   13.61    6.88   0
  -3 -11  -6   26.18    7.91   0
  -4 -11  -6   21.03    6.95   0
  -4 -11  -6   20.67    9.48   0
   4  11   6   19.38    9.20   0
  -5 -11  -6   65.41    7.53   0
  -5 -11  -6   71.05    9.77   0
   5  11   6   57.91    7.96   0
  -3  12   6   24.84    7.67   0
   3 -12  -6   20.53    7.84   0
   3 -12  -6   17.49    7.52   0
  -2  12   6    2.55    7.50   0
   2 -12  -6    1.29    8.58   0
   2 -12  -6    2.60    9.20   0
   2 -12  -6    0.20    7.64   0
   1 -12  -6  228.64    9.81   0
   1 -12  -6  221.95    8.60   0
   1 -12  -6  199.02    8.65   0
  -1  12   6  231.15    8.59   0
   0 -12  -6   11.44    7.06   0
   0 -12  -6    9.52    7.22   0
   0  12   6    5.36    9.45   0
   0 -12  -6   16.15    7.85   0
  -1 -12  -6   40.58    7.28   0
  -1 -12  -6   46.43    7.20   0
   1  12   6   60.64    7.61   0
  -1 -12  -6   29.72    7.91   0
  -2 -12  -6   31.22    7.28   0
   2  12   6   12.24    7.44   0
  -2 -12  -6   13.62    7.58   0
  -3 -12  -6   12.60    7.05   0
  -3 -12  -6   10.71    7.47   0
   3  12   6   -1.05    9.01   0
  -4 -12  -6   54.96    9.06   0
  -4 -12  -6   36.60    8.00   0
   4  12   6   42.46    7.89   0
   1 -13  -6   -6.00    7.28   0
   1 -13  -6    7.78    7.65   0
  -1  13   6   14.12    7.50   0
   1 -13  -6    3.08    7.54   0
   0 -13  -6   33.31    9.04   0
   0 -13  -6   27.00    9.31   0
   0  13   6   18.39    7.68   0
   0 -13  -6   25.91    7.72   0
  -1 -13  -6    4.68    6.87   0
  -1 -13  -6   12.50    7.34   0
   1  13   6    3.45    9.02   0
  -1 -13  -6   18.52    7.60   0
   2  13   6   16.26    7.24   0
  -2 -13  -6   10.57    8.38   0
  -2 -13  -6    1.42    7.60   0
  -3  -7   7  -12.71    8.02   0
  -3  -7   7   18.44    8.33   0
  -2  -7   7   22.76    8.09   0
  -2  -7   7   13.91    6.87   0
  -1  -7   7   -2.44    8.13   0
  -1  -7   7    6.43    6.89   0
   0  -7   7   12.33    9.96   0
   0  -7   7   24.60    7.17   0
   0   7  -7   15.97    8.93   0
   1  -7   7    9.34    6.66   0
   1  -7   7   13.72    9.37   0
  -1   7  -7   12.04    9.64   0
   2  -7   7   18.89   10.73   0
   2  -7   7   11.19    7.34   0
  -2   7  -7   24.54    8.73   0
  -4  -6   7    8.42    7.23   0
  -4  -6   7   21.91    6.90   0
  -4  -6   7   -5.40    7.93   0
  -3  -6   7   43.49    7.17   0
  -3  -6   7   20.93    7.95   0
  -2  -6   7    8.14    9.83   0
  -2  -6   7   26.49    6.79   0
  -1  -6   7   18.11    9.92   0
  -1  -6   7   -3.21    7.18   0
   0   6  -7   29.44    8.67   0
   0  -6   7   38.17   10.10   0
   0  -6   7   21.23    8.74   0
  -1   6  -7   -1.85    9.45   0
   1  -6   7    5.03    6.82   0
   1  -6   7   -1.88    9.46   0
   2  -6   7   62.83    9.96   0
  -2   6  -7   76.17    7.18   0
  -2   6  -7   72.19   10.41   0
   2  -6   7   78.65    6.89   0
   3  -6   7   85.73   11.30   0
  -3   6  -7   87.34   10.75   0
  -3   6  -7   87.15    7.42   0
   3  -6   7   68.58    7.82   0
  -4   6  -7   21.81    6.98   0
  -4   6  -7    2.60   10.03   0
   4  -6   7    8.01    7.62   0
  -5  -5   7   11.59    8.80   0
  -5  -5   7   17.16    7.33   0
  -5  -5   7    3.35    8.49   0
  -4  -5   7  112.12    9.29   0
  -4  -5   7   61.89    9.87   0
  -4  -5   7  107.84    7.58   0
  -3  -5   7   41.11    7.52   0
  -3  -5   7   25.36    7.85   0
  -2  -5   7   47.65    7.35   0
  -2  -5   7   26.51    9.78   0
  -1  -5   7    2.49    9.73   0
  -1  -5   7   -3.37    7.28   0
   0  -5   7   14.08    9.77   0
   0  -5   7   19.07    7.20   0
  -1   5  -7  209.28   11.24   0
   1  -5   7  206.19   13.17   0
   1  -5   7  187.94    8.17   0
   2  -5   7   14.20   11.26   0
  -2   5  -7    9.56    6.87   0
  -2   5  -7   11.02   10.12   0
   2  -5   7    3.44    6.94   0
   3  -5   7    5.80   10.53   0
  -3   5  -7    6.43   11.20   0
  -3   5  -7    2.80    7.03   0
   3  -5   7   16.54    8.95   0
  -4   5  -7   73.86    7.20   0
   4  -5   7   54.35    9.15   0
  -4   5  -7   82.79   13.05   0
  -5   5  -7    0.02    9.80   0
  -5   5  -7   23.87    8.48   0
   5  -5   7    8.85    7.37   0
  -6  -4   7    3.49    7.13   0
  -6  -4   7    8.82    7.36   0
  -6  -4   7    8.82    8.22   0
  -5  -4   7   34.69    7.52   0
  -5  -4   7   54.76    9.35   0
  -5  -4   7   59.34    8.71   0
  -4  -4   7   90.11    8.20   0
  -4  -4   7  126.24    7.63   0
  -4  -4   7  133.50    8.06   0
  -3  -4   7   40.36    7.85   0
  -3  -4   7   60.48    7.47   0
  -2  -4   7  205.74    8.08   0
  -2  -4   7  185.54   10.37   0
  -1  -4   7   50.24   10.08   0
  -1  -4   7   50.43    7.72   0
   0  -4   7   10.61   11.67   0
   0  -4   7   18.54    7.51   0
  -1   4  -7   50.35    7.69   0
   1  -4   7   46.35   12.24   0
   1  -4   7   52.39    7.86   0
   2  -4   7   29.34   12.64   0
  -2   4  -7   39.19    7.00   0
  -2   4  -7   32.23   11.36   0
   2  -4   7   29.55    7.81   0
  -3   4  -7  329.53   15.88   0
  -3   4  -7  349.71    8.49   0
   3  -4   7  293.47    8.81   0
  -4   4  -7   37.61   13.40   0
  -4   4  -7   54.80    7.23   0
   4  -4   7   34.20    7.53   0
  -5   4  -7   42.09    7.18   0
  -5   4  -7   29.84   12.50   0
   5  -4   7   51.18    9.04   0
   6  -4   7   33.85    7.40   0
  -6   4  -7   26.00    8.67   0
  -6   4  -7    1.02   11.20   0
  -6  -3   7   16.12    9.11   0
  -6  -3   7   27.06    6.88   0
  -6  -3   7   12.51    7.21   0
  -5  -3   7   33.71    7.56   0
  -5  -3   7   36.03    8.42   0
  -5  -3   7   26.32    7.34   0
  -4  -3   7   32.35    9.41   0
  -4  -3   7   35.23    8.79   0
  -4  -3   7   25.45    7.72   0
  -3  -3   7  118.14    7.89   0
  -3  -3   7  145.39    9.26   0
  -2  -3   7   27.71    7.87   0
  -2  -3   7   38.82    7.41   0
  -1  -3   7  308.19    8.87   0
  -1  -3   7  307.54   11.73   0
   0  -3   7    7.19   12.16   0
   0  -3   7    2.55    9.67   0
  -1   3  -7    8.29    7.42   0
   1  -3   7   26.53   15.49   0
   1  -3   7   26.22    9.59   0
   2  -3   7  249.78   19.54   0
  -2   3  -7  280.79    8.06   0
   2  -3   7  243.18    9.92   0
  -3   3  -7   -2.32    7.18   0
   3  -3   7    5.99    7.67   0
  -4   3  -7   25.29    7.18   0
  -4   3  -7   27.49   17.33   0
   4  -3   7   35.39    7.80   0
  -5   3  -7   33.25    7.31   0
  -5   3  -7   41.82   14.29   0
  -5   3  -7   25.29   13.22   0
   5  -3   7   25.44    7.61   0
   6  -3   7   17.91    7.22   0
  -6   3  -7    4.66   10.55   0
  -6   3  -7   11.78    6.94   0
  -6   3  -7   11.36   10.81   0
  -7  -2   7   20.55    9.36   0
  -7  -2   7   25.16    6.99   0
  -7  -2   7   31.18    8.60   0
  -7  -2   7    5.00    7.11   0
  -6  -2   7    4.73    7.36   0
  -6  -2   7    6.36    6.93   0
  -6  -2   7   18.33    8.55   0
  -6  -2   7   11.23    8.55   0
  -5  -2   7  133.41   10.01   0
  -5  -2   7   96.02    9.36   0
  -5  -2   7   71.83    7.81   0
  -5  -2   7  125.50    9.13   0
  -4  -2   7  114.46    9.41   0
  -4  -2   7   88.76    7.76   0
  -4  -2   7  116.76    9.17   0
  -3  -2   7    2.13    9.18   0
  -3  -2   7    6.61    9.17   0
  -2  -2   7  306.32   11.12   0
  -2  -2   7  369.56    8.88   0
  -1  -2   7  938.14   16.76   0
  -1  -2   7 1008.17   11.79   0
   0  -2   7    5.55   13.41   0
   0   2  -7   11.47   10.60   0
   0  -2   7    5.83    9.02   0
  -1   2  -7  195.16    9.26   0
   1  -2   7  190.58    9.38   0
   1  -2   7  172.70   20.00   0
  -2   2  -7   19.17    9.63   0
   2  -2   7   -3.46    8.28   0
  -3   2  -7   72.94    7.72   0
   3  -2   7   63.24    8.12   0
  -4   2  -7  319.05    8.47   0
   4  -2   7  273.70    8.75   0
   5  -2   7   60.02    7.65   0
  -5   2  -7   76.46   14.81   0
  -5   2  -7   87.49    7.40   0
  -5   2  -7   54.80   14.08   0
   6  -2   7   87.98    7.85   0
  -6   2  -7  121.12   12.99   0
  -6   2  -7  105.87    7.60   0
  -6   2  -7   71.80   11.88   0
  -7   2  -7    4.62    9.19   0
   7  -2   7   -3.77    7.33   0
  -7   2  -7    0.61    9.20   0
  -7   2  -7   -0.11    6.89   0
  -7  -1   7   24.57    9.72   0
  -7  -1   7   10.84    6.91   0
  -7  -1   7   10.15    7.04   0
  -6  -1   7   37.24    9.34   0
  -6  -1   7   18.37    8.92   0
  -6  -1   7   47.47    8.36   0
  -6  -1   7   21.17    7.53   0
  -5  -1   7   75.23    9.34   0
  -5  -1   7   69.65    7.72   0
  -5  -1   7   77.89    8.60   0
  -5  -1   7   70.95    7.76   0
  -4  -1   7   -4.80    8.82   0
  -4  -1   7   -2.32    7.53   0
  -4  -1   7    5.31    8.94   0
  -4  -1   7   -0.65    7.43   0
  -3  -1   7  308.65   11.22   0
  -3  -1   7  392.39   11.19   0
  -3  -1   7  328.20    9.46   0
  -2  -1   7  108.79    8.67   0
  -2  -1   7  128.58   10.32   0
  -1  -1   7  131.77   11.60   0
  -1  -1   7  132.13    8.50   0
  -1  -1   7  122.16   11.49   0
   0   1  -7  661.21   10.84   0
   0  -1   7  637.82   12.67   0
   0  -1   7  612.50   18.84   0
   0  -1   7  607.82   16.79   0
  -1   1  -7   78.59    9.09   0
   1  -1   7   73.07   11.19   0
  -2   1  -7   72.63    8.59   0
   2  -1   7   92.48   10.98   0
  -3   1  -7   70.40   10.03   0
   3  -1   7   79.95    8.70   0
   4  -1   7  109.95    8.04   0
  -4   1  -7  136.90    7.66   0
   5  -1   7   86.07    8.17   0
  -5   1  -7  105.88   15.07   0
  -5   1  -7   86.89   13.43   0
  -5   1  -7  108.13    7.63   0
   6  -1   7   18.07    7.35   0
  -6   1  -7    9.88   10.05   0
  -6   1  -7   15.51   11.98   0
  -6   1  -7   14.39    6.85   0
   7  -1   7   19.06    7.14   0
  -7   1  -7   -8.11    9.75   0
  -7   1  -7   -0.36   10.29   0
  -7   1  -7    3.41    7.07   0
  -7   0   7   50.72   10.10   0
  -7   0   7   60.79    7.56   0
  -7   0   7   86.92    7.46   0
  -6   0   7   18.26    9.47   0
  -6   0   7   21.15    7.43   0
  -6   0   7   16.55    7.32   0
  -5   0   7    6.62    7.16   0
  -5   0   7    1.57   11.18   0
  -5   0   7   11.19    7.61   0
  -5   0   7    6.74   10.24   0
  -4   0   7  448.95   11.70   0
  -4   0   7  392.51    9.65   0
  -4   0   7  449.34   11.44   0
  -4   0   7  389.30   10.89   0
  -3   0   7  140.43    8.62   0
  -3   0   7  131.67   11.05   0
  -3   0   7  149.15   11.45   0
  -3   0   7  158.31   11.18   0
  -2   0   7   90.24   10.22   0
  -2   0   7   88.81   10.04   0
  -2   0   7   98.08   10.70   0
  -1   0   7  580.39   13.80   0
  -1   0   7  588.66   12.76   0
  -1   0   7  543.90   14.00   0
   0   0   7  355.28   16.92   0
   0   0   7  351.77   16.69   0
   0   0  -7  374.35   10.08   0
   0   0   7  336.08   10.61   0
  -1   0  -7  310.95    9.66   0
   1   0   7  294.64    9.83   0
  -2   0  -7  366.69   10.00   0
   2   0   7  351.07   10.35   0
   3   0   7    4.90    8.47   0
  -3   0  -7    4.05   10.09   0
   4   0   7   60.14    8.27   0
  -4   0  -7   76.85    8.11   0
   5   0   7   37.22    7.82   0
  -5   0  -7   42.22   12.90   0
  -5   0  -7   33.01   13.30   0
  -5   0  -7   33.34    7.59   0
   6   0   7    4.77    7.06   0
  -6   0  -7    4.13    7.09   0
  -6   0  -7   -0.66   10.83   0
  -6   0  -7   -3.84   10.78   0
   7   0   7   39.69    7.58   0
  -7   0  -7   38.56    8.83   0
  -7   0  -7   32.29   10.32   0
  -7   0  -7   68.46   10.94   0
  -7   1   7   99.70    7.84   0
  -7   1   7   88.31    7.26   0
  -7   1   7   70.93   10.83   0
  -6   1   7    1.71   11.27   0
  -6   1   7   -6.11    8.60   0
  -5   1   7  125.91   12.18   0
  -5   1   7  116.04    9.86   0
  -5   1   7  149.72   11.48   0
  -4   1   7  122.09   13.49   0
  -4   1   7  106.00    8.81   0
  -4   1   7  117.36   12.90   0
  -3   1   7   31.05    9.19   0
  -3   1   7   32.87   14.31   0
  -3   1   7   29.19   12.34   0
  -2   1   7  942.10   12.47   0
  -2   1   7 1015.38   17.00   0
  -1   1   7  295.95   14.24   0
   1  -1  -7  313.05   12.41   0
  -1   1   7  297.20   13.87   0
   0  -1  -7  254.52   11.96   0
   0   1   7  221.44   14.43   0
   0   1   7  232.16   16.26   0
   0   1   7  216.14   12.47   0
  -1  -1  -7   15.35    8.72   0
   1   1   7   21.04   10.90   0
   2   1   7  735.16   11.28   0
  -2  -1  -7  772.59   11.19   0
   3   1   7  878.42   12.95   0
  -3  -1  -7  947.93   10.92   0
   4   1   7   -8.74    8.93   0
  -4  -1  -7   -5.66    8.63   0
  -4  -1  -7    1.19   17.16   0
  -4  -1  -7   -0.30   17.31   0
  -5  -1  -7  103.14   12.92   0
   5   1   7   98.03    9.49   0
  -5  -1  -7   88.24   13.03   0
  -5  -1  -7  104.06    7.75   0
  -6  -1  -7   40.96    9.27   0
   6   1   7   36.54    7.53   0
  -6  -1  -7   38.02    9.53   0
  -6  -1  -7   33.98    7.50   0
  -7  -1  -7   23.77    9.19   0
  -7  -1  -7   19.33    8.97   0
   7   1   7   26.74    7.32   0
  -7  -1  -7   13.20    7.30   0
  -7   2   7   11.46    7.09   0
  -7   2   7    3.30   11.95   0
  -6   2   7   45.53    9.21   0
  -6   2   7   61.03   12.82   0
  -5   2   7   17.75    7.13   0
  -5   2   7   17.62   13.90   0
  -5   2   7    7.68   14.18   0
  -4   2   7   86.00    9.21   0
  -4   2   7   84.04   17.42   0
  -4   2   7   68.19   18.70   0
  -3   2   7  831.12   26.77   0
  -3   2   7  819.38   13.81   0
  -3   2   7  884.10   27.74   0
  -2   2   7  163.86    9.95   0
  -2   2   7  149.36   17.32   0
   1  -2  -7  652.31   15.54   0
  -1   2   7  584.96   14.75   0
  -1   2   7  610.10   14.14   0
   0   2   7  225.70   12.86   0
   0  -2  -7  242.07   12.13   0
   0   2   7  231.23   15.50   0
   1   2   7   56.25   11.55   0
   1   2   7   49.92   18.06   0
  -1  -2  -7   46.04    9.16   0
   2   2   7 1122.11   13.93   0
  -2  -2  -7 1189.65   12.32   0
   3   2   7  197.89    9.66   0
  -3  -2  -7  214.53   20.51   0
  -3  -2  -7  204.52   21.96   0
  -3  -2  -7  208.71    9.35   0
   4   2   7  121.37    9.25   0
  -4  -2  -7  127.08   13.75   0
  -4  -2  -7  119.55    8.96   0
  -4  -2  -7  120.53   15.80   0
   5   2   7  139.03    9.78   0
  -5  -2  -7  138.64   11.55   0
  -5  -2  -7  135.68   11.77   0
  -5  -2  -7  154.27    8.03   0
   6   2   7    3.61    7.54   0
  -6  -2  -7    1.93   10.13   0
  -6  -2  -7   -0.24    8.60   0
  -6  -2  -7    7.56    7.33   0
   7   2   7    5.89    7.30   0
  -7  -2  -7   17.71    8.94   0
  -7  -2  -7    6.28    8.95   0
  -7  -2  -7   22.28    7.19   0
  -8  -2  -7    3.95    9.11   0
   8   2   7   -4.85    7.21   0
  -8  -2  -7    6.88    9.25   0
  -8  -2  -7    6.19    6.95   0
  -7   3   7   29.06    7.54   0
  -7   3   7   20.20   13.17   0
  -6   3   7   45.14    7.49   0
  -6   3   7   36.43   15.42   0
  -5   3   7   12.39    7.89   0
  -4   3   7  400.87    9.86   0
  -3   3   7   77.91   11.59   0
  -2   3   7  287.48   10.59   0
  -1   3   7  269.19   15.94   0
   1  -3  -7  286.84   12.57   0
   1  -3  -7  291.68   16.46   0
  -1   3   7  294.23   13.33   0
   0   3   7  199.47   12.66   0
   0  -3  -7  213.44   12.45   0
   0   3   7  211.25   13.72   0
   0  -3  -7  206.20   13.95   0
  -1  -3  -7 1247.40   17.96   0
   1   3   7 1187.20   14.01   0
  -1  -3  -7 1309.42   15.27   0
   1   3   7 1230.95   19.01   0
   2   3   7   -1.74    9.02   0
   2   3   7    7.05   12.27   0
  -2  -3  -7    7.59   12.92   0
  -2  -3  -7    9.97    8.94   0
   3   3   7  130.74    9.67   0
  -3  -3  -7  139.42   14.55   0
  -3  -3  -7  147.06   11.21   0
  -4  -3  -7  299.81   13.76   0
   4   3   7  297.94    9.68   0
  -4  -3  -7  309.51    8.93   0
   5   3   7  111.64    8.23   0
  -5  -3  -7  134.72   10.47   0
  -5  -3  -7  146.57    8.08   0
   6   3   7  119.63    8.10   0
  -6  -3  -7  119.12    9.65   0
  -6  -3  -7  111.53    9.95   0
  -6  -3  -7  134.60    7.96   0
   7   3   7    6.95    7.19   0
  -7  -3  -7    9.19    8.54   0
  -7  -3  -7   15.27    8.55   0
  -7  -3  -7    1.46    7.00   0
   8   3   7   32.91    7.47   0
  -8  -3  -7   28.48    9.17   0
  -8  -3  -7   15.32    9.16   0
  -8  -3  -7   13.03    7.39   0
  -7   4   7   29.94    7.24   0
  -7   4   7   35.54   15.92   0
  -6   4   7    9.43    7.15   0
  -5   4   7   16.40    7.76   0
  -4   4   7   45.94    8.68   0
   3  -4  -7  407.18    9.93   0
  -3   4   7  389.51   10.85   0
   2  -4  -7   47.37   10.90   0
  -2   4   7   52.61   10.03   0
   1  -4  -7  146.86   11.77   0
   1  -4  -7  159.75   17.71   0
  -1   4   7  146.19   12.57   0
   0  -4  -7 2533.79   19.20   0
   0   4   7 2348.64   21.89   0
   0   4   7 2477.43   20.36   0
   0  -4  -7 2513.94   21.90   0
   1   4   7   72.85   12.11   0
  -1  -4  -7   73.71   12.09   0
  -1  -4  -7   76.39   11.81   0
   1   4   7   75.25   13.04   0
   2   4   7   60.79   11.21   0
   2   4   7   49.69    9.12   0
  -2  -4  -7   56.23   11.59   0
  -2  -4  -7   73.25    9.23   0
   3   4   7  275.49   10.11   0
   3   4   7  280.95   13.93   0
  -3  -4  -7  290.30   12.71   0
  -3  -4  -7  297.00    9.96   0
  -4  -4  -7   11.29   10.84   0
   4   4   7   11.66    8.60   0
  -4  -4  -7    2.62    8.56   0
   5   4   7  318.88    8.98   0
  -5  -4  -7  329.40   12.60   0
  -5  -4  -7  337.00    8.70   0
   6   4   7  150.36    8.25   0
  -6  -4  -7  144.01   10.66   0
  -6  -4  -7  147.76    9.63   0
   7   4   7   16.54    6.98   0
  -7  -4  -7    5.35    8.97   0
  -7  -4  -7   21.18    7.19   0
   8   4   7    2.49    7.11   0
  -8  -4  -7    6.43    8.92   0
  -8  -4  -7   -0.42    9.18   0
  -8  -4  -7   -2.55    7.01   0
  -7   5   7    2.77    7.35   0
  -6   5   7  102.37    7.84   0
  -5   5   7   33.73    7.73   0
   4  -5  -7   33.30    7.95   0
  -4   5   7   34.23    8.59   0
   3  -5  -7   41.95    8.17   0
  -3   5   7   33.39    9.06   0
   2  -5  -7   96.84   11.42   0
  -2   5   7  103.34   12.46   0
   1  -5  -7  890.62   13.66   0
  -1   5   7  869.58   14.62   0
   1  -5  -7  847.79   21.84   0
   0  -5  -7  445.67   14.30   0
   0   5   7  443.81   13.11   0
   0   5   7  457.54   12.26   0
   0  -5  -7  487.99   13.62   0
  -1  -5  -7   87.32   11.86   0
   1   5   7   90.65   11.70   0
  -1  -5  -7   94.25   12.65   0
   1   5   7  101.80   12.79   0
  -2  -5  -7   52.43   11.52   0
   2   5   7   62.65   10.99   0
   2   5   7   63.77   11.52   0
  -2  -5  -7   68.85   12.18   0
  -3  -5  -7   79.83    9.15   0
   3   5   7   91.03    8.95   0
   3   5   7   81.58   10.88   0
  -3  -5  -7   89.71    9.97   0
  -4  -5  -7  154.25    8.80   0
  -4  -5  -7  159.59   10.84   0
   4   5   7  146.61    8.69   0
   4   5   7  141.09   10.78   0
  -5  -5  -7   42.78    7.58   0
   5   5   7   61.61    7.59   0
  -5  -5  -7   47.73   10.03   0
   6   5   7  143.59    8.10   0
  -6  -5  -7  122.64    9.80   0
  -6  -5  -7  121.49    8.18   0
   7   5   7   44.52    7.39   0
  -7  -5  -7   54.44    7.94   0
  -7  -5  -7   50.29    7.53   0
  -7   6   7   15.24    7.59   0
  -6   6   7   78.21    7.88   0
   5  -6  -7  160.23    7.99   0
  -5   6   7  148.96   10.05   0
   4  -6  -7    8.68    9.24   0
  -4   6   7   15.11   10.16   0
   3  -6  -7   17.85   10.17   0
  -3   6   7   22.07    8.99   0
   2  -6  -7  467.23   11.98   0
  -2   6   7  449.20   11.03   0
   1  -6  -7  134.95    9.98   0
   1  -6  -7  131.09   13.15   0
  -1   6   7  137.41   10.74   0
   0  -6  -7  250.57   13.07   0
   0   6   7  272.34   10.73   0
   0  -6  -7  265.67   10.35   0
  -1  -6  -7  329.56   12.07   0
   1   6   7  343.53   11.87   0
  -1  -6  -7  352.58   13.40   0
   1   6   7  355.78   13.22   0
  -2  -6  -7   26.55    8.95   0
   2   6   7   15.63    8.80   0
   2   6   7   28.49   11.11   0
  -2  -6  -7   29.74    9.35   0
  -3  -6  -7  305.37    9.63   0
   3   6   7  299.42    9.70   0
  -3  -6  -7  316.87   12.14   0
   3   6   7  312.07   11.41   0
  -4  -6  -7   16.76    7.98   0
  -4  -6  -7   12.43    8.83   0
   4   6   7   21.53    7.89   0
   4   6   7    6.87    7.78   0
  -5  -6  -7   19.37    9.80   0
  -5  -6  -7   43.16    9.10   0
   5   6   7   33.94    7.41   0
  -6  -6  -7   83.55    9.01   0
   6   6   7   85.32    7.72   0
  -6  -6  -7   94.89   10.00   0
   7   6   7   -5.92    7.00   0
  -7  -6  -7   25.02    9.36   0
  -7  -6  -7   17.20    6.89   0
  -7   7   7   13.70    7.71   0
  -6   7   7  105.20    8.10   0
   5  -7  -7    7.90    7.40   0
  -5   7   7   -2.91    7.84   0
   4  -7  -7   48.67    7.51   0
  -4   7   7   46.20    8.19   0
  -3   7   7  282.20    9.48   0
   3  -7  -7  263.81    8.78   0
   2  -7  -7   10.03    8.56   0
  -2   7   7    2.23    9.27   0
   2  -7  -7    8.67   14.10   0
   2  -7  -7    1.68   13.76   0
   1  -7  -7  138.68    9.74   0
   1  -7  -7  121.02   12.92   0
   1  -7  -7  134.65   12.73   0
  -1   7   7  142.69   10.38   0
   0  -7  -7  261.92   11.97   0
   0   7   7  296.97   12.66   0
   0  -7  -7  293.28   11.80   0
  -1  -7  -7  343.05   11.89   0
  -1  -7  -7  376.68   10.93   0
   1   7   7  368.03   13.03   0
  -2  -7  -7   39.46    9.03   0
   2   7   7   26.96   11.82   0
  -2  -7  -7   18.81   12.44   0
  -3  -7  -7    9.93    8.06   0
   3   7   7   14.00    7.71   0
  -3  -7  -7   11.10   10.80   0
   3   7   7   11.88    8.35   0
  -4  -7  -7  126.10   10.11   0
   4   7   7  126.18    8.22   0
  -4  -7  -7  129.66    8.73   0
   4   7   7  125.26    7.80   0
  -5  -7  -7   13.57    7.50   0
  -5  -7  -7   30.95    7.94   0
   5   7   7    0.52    7.51   0
   5   7   7   11.88    7.54   0
  -6  -7  -7    4.27    7.14   0
   6   7   7   20.23    6.93   0
  -6  -7  -7   -9.93    7.65   0
  -7  -7  -7   42.35    7.49   0
   7   7   7   31.26    7.50   0
  -7  -7  -7   29.49    7.65   0
   6  -8  -7    1.35   13.19   0
   6  -8  -7   26.77    6.99   0
  -6   8   7   10.31    7.62   0
   5  -8  -7   19.95   14.79   0
   5  -8  -7   33.96    7.41   0
  -5   8   7   35.64    7.76   0
   4  -8  -7   99.71   14.34   0
   4  -8  -7   93.01    7.67   0
   4  -8  -7  106.83   14.91   0
  -4   8   7   91.61    8.25   0
   3  -8  -7   78.62    7.80   0
   3  -8  -7   58.62   12.87   0
  -3   8   7   46.72    8.47   0
   3  -8  -7   61.69   13.12   0
   2  -8  -7  239.09    8.82   0
   2  -8  -7  220.84   11.92   0
  -2   8   7  214.79   11.41   0
   2  -8  -7  228.29   12.46   0
   1  -8  -7    2.19   11.49   0
  -1   8   7   15.13    9.27   0
   1  -8  -7   10.54   11.57   0
   1  -8  -7   17.26    8.72   0
   0   8   7   12.52    9.12   0
   0  -8  -7    9.34   10.24   0
   0  -8  -7    3.00    8.97   0
  -1  -8  -7  622.97   10.36   0
  -1  -8  -7  653.97   11.81   0
   1   8   7  673.45   11.65   0
  -2  -8  -7    7.38    8.21   0
   2   8   7   -6.62   10.49   0
  -2  -8  -7   -6.93   11.06   0
   3   8   7  167.86   10.00   0
  -3  -8  -7  178.27    8.43   0
  -3  -8  -7  158.75    9.11   0
  -4  -8  -7  136.62    8.02   0
  -4  -8  -7  139.67    8.98   0
   4   8   7  143.06    8.17   0
   4   8   7  139.09    8.38   0
  -5  -8  -7   37.24    7.93   0
  -5  -8  -7   27.58    8.12   0
   5   8   7   39.98    7.24   0
   5   8   7   27.44    8.97   0
  -6  -8  -7   31.14    7.05   0
  -6  -8  -7   19.59    7.95   0
   6   8   7   27.55    7.20   0
  -7  -8  -7   17.27    7.18   0
   7   8   7   15.05    7.02   0
  -7  -8  -7   18.37    7.64   0
   6  -9  -7   -0.12   10.56   0
   6  -9  -7   18.76    7.42   0
  -6   9   7    1.13    7.84   0
   5  -9  -7  105.70   12.21   0
   5  -9  -7  118.47    7.71   0
  -5   9   7  108.30    7.83   0
   4  -9  -7    7.01    7.38   0
  -4   9   7   15.11    7.80   0
   4  -9  -7    2.60   11.73   0
   3  -9  -7  153.04    8.13   0
   3  -9  -7  152.71   11.15   0
  -3   9   7  153.16    8.52   0
   3  -9  -7  158.88   11.63   0
   2  -9  -7   44.26    7.73   0
   2  -9  -7   31.16    9.21   0
  -2   9   7   30.27    8.29   0
   2  -9  -7   32.09   10.83   0
  -1   9   7   49.71    8.21   0
   1  -9  -7   47.18    8.98   0
   1  -9  -7   36.99    8.16   0
   1  -9  -7   39.96   10.64   0
   0   9   7  120.38    8.96   0
   0  -9  -7  109.99    9.54   0
   0  -9  -7  117.41    8.86   0
  -1  -9  -7    8.57    7.51   0
  -1  -9  -7   -7.81    8.35   0
   1   9   7   13.61    8.19   0
  -2  -9  -7  462.95   10.49   0
   2   9   7  503.52   10.13   0
  -2  -9  -7  499.74   10.59   0
   3   9   7   46.95    7.89   0
  -3  -9  -7   36.67    7.58   0
  -3  -9  -7   35.00   10.22   0
  -4  -9  -7    0.76    7.03   0
  -4  -9  -7    4.15    9.75   0
   4   9   7   10.92    7.62   0
  -5  -9  -7   26.42    7.43   0
  -5  -9  -7    0.48    7.85   0
   5   9   7   17.91    9.11   0
  -6  -9  -7    5.61    6.98   0
  -6  -9  -7   -2.92    7.48   0
   6   9   7    6.92    7.01   0
   5 -10  -7   71.67   10.77   0
   5 -10  -7   83.55    9.36   0
  -5  10   7   64.84    8.19   0
   4 -10  -7   26.28    7.33   0
  -4  10   7   33.94    7.69   0
   4 -10  -7   25.86   10.49   0
   3 -10  -7   27.43    7.57   0
   3 -10  -7   15.79    9.84   0
  -3  10   7   16.02    7.87   0
   3 -10  -7   28.56   11.03   0
   2 -10  -7   30.06    7.76   0
  -2  10   7   26.19   10.00   0
   2 -10  -7   34.79    8.71   0
   2 -10  -7   27.31   10.17   0
  -1  10   7  204.07    8.90   0
   1 -10  -7  210.80    9.65   0
   1 -10  -7  223.71   10.06   0
   1 -10  -7  214.80    8.61   0
   0 -10  -7    6.80    8.92   0
   0 -10  -7   12.15    8.06   0
   0  10   7   15.89    8.04   0
  -1 -10  -7  120.15    9.33   0
  -1 -10  -7  127.25    8.62   0
   1  10   7  128.58    8.24   0
  -2 -10  -7  183.74    8.12   0
   2  10   7  200.54    8.43   0
  -2 -10  -7  176.96   10.37   0
   3  10   7   33.18    7.77   0
  -3 -10  -7   42.35    9.11   0
  -3 -10  -7   24.51    8.21   0
  -4 -10  -7  133.44    7.50   0
  -4 -10  -7   92.13    8.53   0
   4  10   7   98.18    9.60   0
  -5 -10  -7    5.05    7.08   0
  -5 -10  -7   -1.48    8.76   0
   5  10   7    1.80    6.97   0
  -6 -10  -7   21.06    8.64   0
  -6 -10  -7   15.39    7.55   0
   6  10   7    6.50    7.08   0
   4 -11  -7   40.18    7.48   0
  -4  11   7   18.32    7.86   0
   4 -11  -7   25.66   10.73   0
   3 -11  -7   16.67    7.40   0
  -3  11   7   -3.68    9.51   0
   3 -11  -7    9.30    8.30   0
   3 -11  -7    2.94    9.05   0
   2 -11  -7   99.90    8.07   0
  -2  11   7  112.73    8.31   0
   2 -11  -7  114.84    8.92   0
   2 -11  -7  123.12    9.68   0
  -1  11   7    6.35    7.65   0
   1 -11  -7   19.33    8.86   0
   1 -11  -7    7.12    9.34   0
   1 -11  -7   19.70    7.28   0
   0 -11  -7  131.70    9.54   0
   0 -11  -7  131.77    7.93   0
   0 -11  -7  126.50    8.11   0
   0  11   7  139.27    9.82   0
  -1 -11  -7  143.98    7.84   0
   1  11   7  139.96    8.37   0
  -1 -11  -7  139.92    8.59   0
  -2 -11  -7   -2.14    7.18   0
   2  11   7   16.56    7.64   0
  -2 -11  -7   -0.08    7.98   0
   3  11   7   40.13    7.72   0
  -3 -11  -7   19.21    7.08   0
  -3 -11  -7   34.51    7.95   0
  -4 -11  -7    8.57    6.86   0
  -4 -11  -7   -1.87    7.51   0
   4  11   7   11.98    7.34   0
  -5 -11  -7   38.71    6.87   0
  -5 -11  -7   13.63    7.63   0
   5  11   7   25.92    7.68   0
   3 -12  -7   16.94    7.68   0
  -3  12   7   38.47    8.02   0
   3 -12  -7   16.03    8.50   0
   3 -12  -7   27.75    9.60   0
   2 -12  -7   -9.82    7.59   0
  -2  12   7    2.02    9.33   0
   2 -12  -7    0.95    8.70   0
   2 -12  -7   -0.81    7.43   0
  -1  12   7   39.85    7.73   0
   1 -12  -7   50.61    8.83   0
   1 -12  -7   39.99    9.08   0
   1 -12  -7   41.72    7.61   0
   0 -12  -7   81.98    7.60   0
   0 -12  -7   73.97    7.90   0
   0 -12  -7   80.75    7.89   0
   0  12   7   69.52    7.93   0
  -1 -12  -7   15.66    8.70   0
   1  12   7    7.78    7.38   0
  -1 -12  -7    3.98    7.75   0
  -2 -12  -7   80.39    7.78   0
   2  12   7   75.29    8.03   0
  -2 -12  -7   70.61    8.01   0
   3  12   7   19.31    7.15   0
  -3 -12  -7   15.16    8.49   0
  -3 -12  -7   -4.43    7.65   0
  -4 -12  -7    3.50    6.73   0
  -4 -12  -7   -3.86    7.75   0
   4  12   7   -1.49    7.26   0
   1 -13  -7    7.77    9.21   0
   1 -13  -7    5.94    7.86   0
  -1  13   7   27.28    7.55   0
   1 -13  -7   18.59    7.36   0
   0 -13  -7   -5.84    7.34   0
   0 -13  -7   17.04    7.50   0
   0  13   7   17.39    7.39   0
   0 -13  -7    3.99    7.60   0
  -1 -13  -7   31.96    7.33   0
  -1 -13  -7   26.00    7.31   0
   1  13   7   29.30    7.51   0
  -1 -13  -7   34.19    9.16   0
  -2 -13  -7    8.59    7.50   0
   2  13   7    6.03    7.32   0
  -2 -13  -7   13.34    7.64   0
  -2  -6   8   14.68    9.80   0
  -2  -6   8   32.80    8.54   0
  -1  -6   8    8.44   10.19   0
  -1  -6   8   11.62    7.03   0
   0  -6   8   42.81   11.56   0
   0  -6   8   49.72    7.25   0
   1  -6   8   14.12    7.18   0
   1  -6   8   33.88   11.46   0
   2  -6   8    4.81   12.84   0
   2  -6   8    4.76    7.01   0
  -4  -5   8    3.23    8.95   0
  -4  -5   8   17.85    6.92   0
  -4  -5   8   10.76    9.17   0
  -3  -5   8   48.84    8.79   0
  -3  -5   8   16.90    7.79   0
  -2  -5   8    2.49    9.37   0
  -2  -5   8    3.96    7.13   0
  -1  -5   8    9.83    9.78   0
  -1  -5   8    7.62    7.17   0
   0  -5   8   38.30   11.95   0
   0  -5   8   53.16    7.20   0
   1  -5   8    9.52    6.86   0
   1  -5   8    1.09   10.98   0
   2  -5   8   70.85   13.46   0
  -2   5  -8   81.66    7.28   0
   2  -5   8   70.13    7.50   0
  -3   5  -8   28.70    7.09   0
   3  -5   8   21.49    7.24   0
  -4   5  -8    9.32    6.58   0
   4  -5   8   10.95    6.84   0
  -5  -4   8   11.82    8.87   0
  -5  -4   8   10.69    7.43   0
  -5  -4   8   -3.92    8.41   0
  -4  -4   8   16.47    7.36   0
  -4  -4   8    8.45    7.53   0
  -4  -4   8    6.85    8.46   0
  -3  -4   8   18.48    7.72   0
  -3  -4   8   33.43    7.41   0
  -2  -4   8   18.91    7.31   0
  -2  -4   8   12.45    9.56   0
  -1  -4   8   17.15    9.52   0
  -1  -4   8    9.22    7.24   0
   0  -4   8   31.88   11.49   0
   0  -4   8   36.50    7.30   0
  -1   4  -8  141.24    9.62   0
   1  -4   8  121.33    8.08   0
   1  -4   8  131.18   13.76   0
   2  -4   8  138.60   21.24   0
  -2   4  -8  149.87    9.13   0
   2  -4   8  134.16    8.10   0
  -3   4  -8   35.63    6.95   0
   3  -4   8   30.07    8.82   0
  -4   4  -8   11.64    6.84   0
   4  -4   8   30.79    7.13   0
  -5   4  -8    2.57    6.88   0
   5  -4   8   16.23    7.15   0
  -5  -3   8   57.50    9.40   0
  -5  -3   8   74.46    8.92   0
  -5  -3   8   45.17    7.70   0
  -4  -3   8   -9.51    7.19   0
  -4  -3   8    1.96    7.16   0
  -4  -3   8   12.34    8.12   0
  -3  -3   8   14.83    9.26   0
  -3  -3   8   21.71    6.95   0
  -2  -3   8   38.71    9.41   0
  -2  -3   8   64.69    7.65   0
  -1  -3   8    3.64    7.16   0
  -1  -3   8    9.24   11.13   0
   0  -3   8  103.21   12.61   0
   0  -3   8  105.55    9.78   0
  -1   3  -8  122.35    7.72   0
   1  -3   8  101.18    8.09   0
   1  -3   8  110.06   17.93   0
  -2   3  -8   11.23    7.02   0
   2  -3   8    4.03    7.31   0
  -3   3  -8   16.74    8.47   0
   3  -3   8   15.83    7.25   0
  -4   3  -8   51.48    7.22   0
   4  -3   8   73.42    7.63   0
   5  -3   8   19.07    7.17   0
  -5   3  -8   30.30    6.95   0
  -6  -2   8   36.14    9.60   0
  -6  -2   8   20.15    7.20   0
  -6  -2   8   12.63    8.73   0
  -6  -2   8   36.70    9.04   0
  -5  -2   8   34.63    9.19   0
  -5  -2   8   42.64    7.32   0
  -5  -2   8   48.67    9.01   0
  -5  -2   8   33.50    7.39   0
  -4  -2   8  150.48    9.78   0
  -4  -2   8   96.15    7.74   0
  -4  -2   8  146.13    9.32   0
  -4  -2   8   98.96    7.76   0
  -3  -2   8   12.31    8.60   0
  -3  -2   8   13.30    7.25   0
  -2  -2   8   49.30    9.65   0
  -2  -2   8   41.46    9.40   0
  -1  -2   8   27.22    9.46   0
  -1  -2   8   40.35    7.74   0
   0  -2   8    6.07   13.99   0
   0  -2   8    5.31   12.38   0
   0   2  -8   -3.79    7.48   0
   0  -2   8    8.94    7.72   0
  -1   2  -8  120.86    9.65   0
   1  -2   8  105.70    8.49   0
  -2   2  -8   32.57    9.15   0
   2  -2   8   23.65    8.04   0
  -3   2  -8  152.78    7.68   0
   3  -2   8  144.86    8.08   0
  -4   2  -8  113.99    7.37   0
   4  -2   8   85.20    7.72   0
   5  -2   8   43.16    7.47   0
  -5   2  -8   30.13    8.49   0
   6  -2   8   11.83    7.09   0
  -6   2  -8    1.72    6.90   0
  -6  -1   8    4.00    9.33   0
  -6  -1   8   11.05    7.12   0
  -6  -1   8    9.02    9.97   0
  -6  -1   8    7.60    6.85   0
  -5  -1   8  122.21    9.79   0
  -5  -1   8   95.49    8.08   0
  -5  -1   8  136.59    9.47   0
  -5  -1   8   81.93    8.15   0
  -4  -1   8  112.69    8.13   0
  -4  -1   8  151.52   10.23   0
  -4  -1   8   84.21   10.00   0
  -4  -1   8  166.97    9.42   0
  -3  -1   8    5.93    7.20   0
  -3  -1   8    1.70    9.22   0
  -3  -1   8   12.52    8.54   0
  -2  -1   8   78.39    7.87   0
  -2  -1   8   65.54    9.86   0
  -2  -1   8   85.10    9.68   0
  -1  -1   8   10.31   11.92   0
  -1  -1   8    5.29   10.10   0
  -1  -1   8    8.32    7.83   0
   0  -1   8   87.94   16.36   0
   0  -1   8   93.82   14.03   0
   0   1  -8  108.86    8.70   0
   0  -1   8   84.00    8.74   0
  -1   1  -8  237.24    8.90   0
   1  -1   8  219.24    9.51   0
  -2   1  -8   20.68    7.50   0
   2  -1   8    3.97    8.18   0
  -3   1  -8  105.40    7.85   0
   3  -1   8  112.86    8.16   0
   4  -1   8   15.10    7.31   0
  -4   1  -8    1.31    7.03   0
   5  -1   8   57.76    7.65   0
  -5   1  -8  110.97    7.72   0
   6  -1   8    4.57    7.30   0
  -6   1  -8   26.31    6.83   0
  -7   0   8   -0.51    9.22   0
  -7   0   8    2.87    7.22   0
  -7   0   8   -6.70    7.11   0
  -7   0   8    5.49   10.08   0
  -6   0   8   38.48    7.23   0
  -6   0   8   34.72   11.08   0
  -6   0   8   50.41    7.42   0
  -6   0   8   54.56   10.48   0
  -5   0   8   30.27   10.37   0
  -5   0   8   32.58    8.72   0
  -5   0   8   29.70   10.49   0
  -5   0   8   32.99    7.22   0
  -4   0   8   75.27   11.18   0
  -4   0   8   71.09    7.73   0
  -4   0   8   77.51   10.05   0
  -4   0   8   64.38    7.34   0
  -3   0   8  249.83   10.37   0
  -3   0   8  266.13    8.89   0
  -3   0   8  309.94   10.55   0
  -2   0   8   33.93   10.49   0
  -2   0   8   43.99   10.27   0
  -2   0   8   39.45   10.07   0
  -1   0   8  301.61   12.39   0
  -1   0   8  280.03   13.87   0
  -1   0   8  304.86   11.63   0
   0   0  -8   87.70    8.99   0
   0   0   8   70.45   16.04   0
   0   0   8   74.43    9.02   0
   0   0   8   70.89   17.10   0
  -1   0  -8   21.66    8.76   0
   1   0   8   14.99   11.22   0
  -2   0  -8  334.04    9.33   0
   2   0   8  312.32   10.23   0
   3   0   8   11.64    7.90   0
  -3   0  -8   14.73    7.36   0
   4   0   8  199.36    8.29   0
  -4   0  -8  192.43    7.99   0
   5   0   8  114.91    7.75   0
  -5   0  -8  150.23    7.52   0
   6   0   8   -2.50    7.37   0
  -6   0  -8    6.95   14.80   0
  -6   0  -8   10.30   14.57   0
  -6   0  -8   18.91    7.22   0
   7   0   8   -4.39    7.41   0
  -7   0  -8   -0.04    9.86   0
  -7   0  -8   -0.73   11.18   0
  -7   0  -8   19.76    7.09   0
  -7   1   8   15.95    6.74   0
  -7   1   8    6.99    7.12   0
  -7   1   8   14.36   11.37   0
  -7   1   8    7.83   10.92   0
  -6   1   8   -0.40   12.25   0
  -6   1   8    4.22    7.06   0
  -6   1   8    9.75   11.38   0
  -6   1   8   15.33    6.92   0
  -5   1   8    4.69   12.26   0
  -5   1   8    2.69    9.21   0
  -5   1   8   10.40   11.78   0
  -4   1   8  231.67   14.25   0
  -4   1   8  202.60   10.54   0
  -4   1   8  246.09   13.80   0
  -3   1   8  250.52    9.23   0
  -3   1   8  319.27   13.20   0
  -3   1   8  312.91   13.04   0
  -2   1   8  256.70   11.08   0
  -2   1   8  273.68   12.05   0
  -1   1   8  477.13   13.42   0
  -1   1   8  444.54   13.28   0
  -1   1   8  483.65   13.32   0
   0   1   8   64.41   14.45   0
   0  -1  -8   69.95    8.59   0
   0   1   8   60.27   15.70   0
   0   1   8   62.23   10.93   0
  -1  -1  -8   29.45    8.44   0
   1   1   8   38.45    9.00   0
   2   1   8  102.10   11.53   0
  -2  -1  -8   82.96    8.92   0
   3   1   8  270.81    9.32   0
  -3  -1  -8  327.08    8.99   0
   4   1   8  202.95    8.39   0
  -4  -1  -8  269.73    8.21   0
   5   1   8   17.29    7.46   0
  -5  -1  -8   11.46    7.29   0
   6   1   8   54.76    7.63   0
  -6  -1  -8   41.62   12.07   0
  -6  -1  -8   54.50    7.33   0
  -6  -1  -8   50.51   12.56   0
   7   1   8    7.84    7.16   0
  -7  -1  -8    0.41   10.51   0
  -7  -1  -8    8.24    6.88   0
  -7  -1  -8    5.79    9.97   0
  -7   2   8   14.05    6.87   0
  -7   2   8    3.79   13.44   0
  -7   2   8    7.53   13.84   0
  -6   2   8   -1.38    7.05   0
  -6   2   8    9.25   14.99   0
  -6   2   8   16.71   14.84   0
  -5   2   8   94.13    7.90   0
  -5   2   8  125.24   19.59   0
  -5   2   8  107.93   19.95   0
  -4   2   8   31.10    9.74   0
  -3   2   8  540.61   10.97   0
  -3   2   8  552.41   21.77   0
  -3   2   8  543.78   22.45   0
  -2   2   8  312.23   11.49   0
  -2   2   8  317.27   16.01   0
   1  -2  -8  244.06   13.55   0
  -1   2   8  222.47   12.23   0
  -1   2   8  209.80   13.96   0
   0   2   8  389.58   13.15   0
   0  -2  -8  420.68   12.25   0
   0   2   8  420.44   16.68   0
   1   2   8  144.83    9.48   0
  -1  -2  -8  153.78    9.34   0
   2   2   8   76.60   11.63   0
  -2  -2  -8   88.38    9.28   0
   3   2   8  368.51   10.16   0
  -3  -2  -8  383.57    9.81   0
   4   2   8   52.89    8.15   0
  -4  -2  -8   69.44    7.64   0
  -5  -2  -8   54.58   13.95   0
  -5  -2  -8   44.74   13.34   0
   5   2   8   39.07    7.59   0
  -5  -2  -8   59.83    7.44   0
  -6  -2  -8    8.29   10.65   0
   6   2   8   14.09    7.35   0
  -6  -2  -8    8.62   10.98   0
  -6  -2  -8   15.27    7.11   0
  -7  -2  -8   14.93   10.63   0
   7   2   8   15.52    7.24   0
  -7  -2  -8    6.02   10.06   0
  -7  -2  -8   -5.04    7.03   0
  -7   3   8   42.49    7.50   0
  -6   3   8    7.94    7.05   0
  -5   3   8   21.91    7.46   0
  -4   3   8  125.12    8.50   0
  -3   3   8  192.85    9.74   0
  -2   3   8  451.03   10.90   0
  -1   3   8  313.60   16.46   0
   1  -3  -8  376.84   15.85   0
  -1   3   8  344.56   12.95   0
   0   3   8  230.04   12.50   0
   0  -3  -8  256.07   12.02   0
   0   3   8  244.74   15.27   0
   0  -3  -8  264.52   13.23   0
   1   3   8  208.54   11.53   0
  -1  -3  -8  215.61   14.78   0
   1   3   8  217.22   16.28   0
  -1  -3  -8  225.35   10.99   0
   2   3   8  209.61    9.76   0
  -2  -3  -8  231.09   17.95   0
   2   3   8  205.93   18.14   0
  -2  -3  -8  253.84   11.38   0
   3   3   8   31.63    9.20   0
  -3  -3  -8    7.13   17.01   0
  -3  -3  -8   21.96    8.42   0
   4   3   8   63.11    8.16   0
  -4  -3  -8   89.73   15.01   0
  -4  -3  -8  100.15    9.85   0
  -5  -3  -8   98.30   12.06   0
   5   3   8   73.76    7.98   0
  -5  -3  -8   89.36   12.50   0
  -5  -3  -8   86.47    7.82   0
   6   3   8   51.59    7.52   0
  -6  -3  -8   60.06    9.67   0
  -6  -3  -8   59.98   10.91   0
  -6  -3  -8   54.03    7.26   0
   7   3   8   32.57    7.51   0
  -7  -3  -8   22.48   10.12   0
  -7  -3  -8   21.80    9.21   0
  -7  -3  -8   12.31    7.43   0
  -7   4   8   56.38    7.28   0
  -6   4   8    8.76    7.19   0
  -5   4   8   97.59    7.92   0
  -4   4   8   55.85    7.56   0
  -3   4   8  161.74    9.88   0
   2  -4  -8  546.54   12.48   0
  -2   4   8  565.01   13.62   0
  -1   4   8   36.62   15.79   0
   1  -4  -8   38.08    8.44   0
   1  -4  -8   36.44   16.29   0
  -1   4   8   28.27   11.89   0
   0   4   8 1137.98   17.88   0
   0  -4  -8 1272.73   15.68   0
   0   4   8 1249.64   17.26   0
   0  -4  -8 1237.76   15.92   0
  -1  -4  -8  362.25   13.94   0
   1   4   8  318.41   12.22   0
  -1  -4  -8  367.17   11.86   0
   1   4   8  339.79   13.43   0
   2   4   8   14.20   11.00   0
  -2  -4  -8    7.31   13.01   0
   2   4   8   13.37   12.86   0
  -2  -4  -8   19.69   10.85   0
   3   4   8   67.65   11.06   0
   3   4   8   77.17   12.38   0
  -3  -4  -8   94.54   13.20   0
  -3  -4  -8   95.56   11.10   0
  -4  -4  -8    4.40    9.82   0
   4   4   8    1.41    7.58   0
  -4  -4  -8   11.30    8.13   0
  -5  -4  -8  152.96   12.38   0
   5   4   8  141.23    8.14   0
  -5  -4  -8  156.26    7.90   0
   6   4   8  100.99    7.54   0
  -6  -4  -8   83.09    9.83   0
  -6  -4  -8   89.48    7.56   0
   7   4   8   23.27    7.03   0
  -7  -4  -8    4.05    8.48   0
  -7  -4  -8    1.07    8.93   0
  -7  -4  -8    7.20    7.14   0
  -7   5   8   16.37    7.22   0
  -6   5   8  111.62    8.00   0
  -5   5   8   31.93    7.86   0
  -4   5   8   67.33    8.07   0
   3  -5  -8   50.74    8.01   0
  -3   5   8   65.86    8.57   0
   2  -5  -8   61.34    9.21   0
  -2   5   8   62.88   10.23   0
   1  -5  -8  636.59   12.76   0
  -1   5   8  596.70   14.10   0
   1  -5  -8  619.17   22.45   0
   0  -5  -8  363.90   11.97   0
   0   5   8  335.02   14.72   0
   0   5   8  372.36   12.90   0
   0  -5  -8  336.34   12.86   0
   1   5   8  335.35   12.11   0
   1   5   8  361.69   13.20   0
  -1  -5  -8  378.95   11.89   0
  -1  -5  -8  398.64   12.75   0
   2   5   8  316.00    9.72   0
   2   5   8  362.79   14.63   0
  -2  -5  -8  367.85   13.04   0
  -2  -5  -8  370.44   11.49   0
   3   5   8   15.31   10.62   0
   3   5   8   19.97   10.64   0
  -3  -5  -8   17.78   13.36   0
  -3  -5  -8   17.42    8.79   0
   4   5   8   91.25    9.74   0
  -4  -5  -8   99.51   10.64   0
  -4  -5  -8  103.80    8.35   0
  -5  -5  -8   45.19    9.85   0
   5   5   8   69.19    7.63   0
  -5  -5  -8   47.49    9.24   0
   6   5   8    0.54    7.23   0
  -6  -5  -8    4.48    6.97   0
  -6  -5  -8    7.78    9.14   0
   7   5   8   40.68    8.90   0
  -7  -5  -8   35.95    9.82   0
  -7  -5  -8   60.75    7.22   0
  -7   6   8   14.21    7.38   0
  -6   6   8   19.15    7.65   0
  -5   6   8   92.84    8.20   0
   4  -6  -8  350.06    8.88   0
  -4   6   8  338.48    9.04   0
   3  -6  -8  140.50    8.23   0
  -3   6   8  133.22    9.21   0
   2  -6  -8  304.60   11.48   0
  -2   6   8  295.70   10.69   0
   1  -6  -8  712.77   11.44   0
  -1   6   8  697.26   12.46   0
   1  -6  -8  695.65   19.25   0
   0  -6  -8  120.68   11.41   0
   0   6   8  101.16   10.40   0
   0  -6  -8   97.97   12.99   0
  -1  -6  -8  767.74   13.28   0
   1   6   8  733.93   13.40   0
  -1  -6  -8  821.90   13.48   0
   1   6   8  833.30   13.97   0
  -2  -6  -8   20.33   11.15   0
   2   6   8    8.88    8.33   0
   2   6   8   12.33   10.94   0
  -2  -6  -8   11.67    9.13   0
  -3  -6  -8  144.50    8.79   0
   3   6   8  123.92    8.85   0
  -3  -6  -8  157.33   11.47   0
   3   6   8  149.27   10.88   0
  -4  -6  -8  113.48    8.55   0
   4   6   8  115.71    9.66   0
   4   6   8  115.20    8.24   0
  -4  -6  -8  115.19    9.09   0
  -5  -6  -8   12.72    7.33   0
  -5  -6  -8   -2.33   10.07   0
   5   6   8    4.93    7.30   0
  -6  -6  -8   42.10    9.90   0
   6   6   8   41.99    9.03   0
  -6  -6  -8   52.27    7.33   0
   7   6   8    4.13    6.92   0
  -7  -6  -8   -0.24    7.02   0
  -7  -6  -8   -6.39    7.93   0
  -6   7   8   29.35    7.58   0
   5  -7  -8   63.90    9.03   0
  -5   7   8   34.51    7.79   0
   4  -7  -8   25.31    9.10   0
  -4   7   8   32.12    7.94   0
   3  -7  -8  347.21    8.90   0
  -3   7   8  296.58    9.76   0
   2  -7  -8   60.92    8.37   0
  -2   7   8   33.53    9.22   0
   1  -7  -8   83.63   13.15   0
   1  -7  -8   90.35    9.29   0
  -1   7   8   76.90   10.03   0
   0  -7  -8  498.93   14.32   0
   0   7   8  546.37   13.92   0
   0  -7  -8  514.67   10.96   0
  -1  -7  -8   14.80   10.56   0
  -1  -7  -8   -0.77   11.77   0
   1   7   8   11.93   11.26   0
  -2  -7  -8  243.07    8.91   0
   2   7   8  224.22    9.03   0
   2   7   8  246.89    9.36   0
  -2  -7  -8  254.13    9.73   0
  -3  -7  -8  263.52   10.20   0
   3   7   8  272.37   10.33   0
  -3  -7  -8  294.88    9.60   0
   3   7   8  295.24    9.38   0
  -4  -7  -8   12.94    7.51   0
   4   7   8   -1.55    7.93   0
  -4  -7  -8    6.61    8.21   0
   4   7   8    9.92    9.22   0
  -5  -7  -8  188.56    8.27   0
  -5  -7  -8  202.62   10.92   0
   5   7   8  175.79    9.89   0
   5   7   8  201.68    8.38   0
  -6  -7  -8   26.86    7.04   0
  -6  -7  -8   17.27    7.57   0
   6   7   8   -3.36    8.47   0
  -7  -7  -8    8.23    9.41   0
   7   7   8    7.17    6.97   0
  -7  -7  -8    3.66    7.04   0
  -6   8   8   -0.97    7.85   0
   5  -8  -8   30.62    7.33   0
  -5   8   8   30.09    7.81   0
   4  -8  -8  135.96    7.72   0
  -4   8   8   95.86    8.24   0
   3  -8  -8  277.32    8.70   0
  -3   8   8  280.45    9.14   0
   2  -8  -8   12.01   13.90   0
   2  -8  -8   22.96    9.96   0
  -2   8   8   13.79    8.36   0
   2  -8  -8   20.73   13.73   0
   1  -8  -8  260.29   10.81   0
   1  -8  -8  246.60   12.32   0
  -1   8   8  258.95    9.66   0
   1  -8  -8  265.88   12.58   0
   0  -8  -8    8.98    9.36   0
   0   8   8   -0.54   10.83   0
   0  -8  -8  -11.52    8.52   0
  -1  -8  -8  123.48    8.34   0
  -1  -8  -8  139.37   10.75   0
   1   8   8  140.04    9.20   0
  -2  -8  -8  355.14   10.59   0
   2   8   8  388.57   11.59   0
  -2  -8  -8  400.36    9.70   0
   3   8   8   16.60    7.87   0
  -3  -8  -8    5.47    7.80   0
  -3  -8  -8   -0.39    7.81   0
  -4  -8  -8  160.94    8.07   0
   4   8   8  177.12    8.42   0
   4   8   8  150.00    9.60   0
  -4  -8  -8  210.64   10.61   0
   5   8   8   17.37    8.00   0
  -5  -8  -8   24.95    7.24   0
  -5  -8  -8    8.81    9.71   0
   5   8   8   16.78    7.25   0
  -6  -8  -8   -0.50    7.02   0
  -6  -8  -8   24.55    9.57   0
   6   8   8   13.92    6.97   0
   5  -9  -8    2.55    6.71   0
  -5   9   8   25.84    7.39   0
   4  -9  -8   14.18    7.43   0
  -4   9   8   11.27    7.29   0
   3  -9  -8   62.58    7.77   0
   3  -9  -8   50.73   13.97   0
  -3   9   8   60.94    8.23   0
   3  -9  -8   55.28   14.30   0
   2  -9  -8  222.18    8.37   0
   2  -9  -8  199.86   12.66   0
  -2   9   8  207.79    8.87   0
   2  -9  -8  214.64   12.40   0
   1  -9  -8   47.63    9.43   0
  -1   9   8   55.35    8.32   0
   1  -9  -8   47.41   10.93   0
   1  -9  -8   60.06    7.96   0
   0   9   8  138.63    9.56   0
   0  -9  -8  124.38    9.77   0
   0  -9  -8  135.38    8.78   0
  -1  -9  -8   30.42    7.61   0
  -1  -9  -8   43.08   10.26   0
   1   9   8   30.54    8.83   0
  -2  -9  -8    4.64    7.49   0
   2   9   8    5.06    8.13   0
  -2  -9  -8    5.30    8.27   0
   3   9   8  299.95    9.40   0
  -3  -9  -8  251.21   10.37   0
  -3  -9  -8  308.73    9.52   0
  -4  -9  -8   15.81    7.07   0
  -4  -9  -8   17.29    7.87   0
   4   9   8   -0.07    7.59   0
  -5  -9  -8  -12.96    7.29   0
  -5  -9  -8   -1.03    8.01   0
   5   9   8    4.10    7.51   0
  -6  -9  -8   62.56    7.56   0
  -6  -9  -8   55.85    8.50   0
   6   9   8   39.44    7.71   0
   5 -10  -8    9.14    6.88   0
  -5  10   8   -2.77    7.85   0
   4 -10  -8   14.21    7.14   0
   4 -10  -8    4.52   11.63   0
  -4  10   8    4.61    7.39   0
   4 -10  -8    7.88   13.22   0
   3 -10  -8  130.49    7.65   0
   3 -10  -8  108.07   11.74   0
  -3  10   8  131.71    8.12   0
   3 -10  -8  117.92   11.56   0
   2 -10  -8    2.42    7.54   0
   2 -10  -8    3.55   10.15   0
  -2  10   8  -11.21    7.55   0
   2 -10  -8    6.10    9.10   0
  -1  10   8   76.59    9.99   0
   1 -10  -8   72.65    8.96   0
   1 -10  -8   64.32    8.92   0
   1 -10  -8   72.94    8.19   0
   0  10   8  247.54    8.61   0
   0 -10  -8  225.05    8.78   0
   0 -10  -8  258.18    8.72   0
  -1 -10  -8    8.76    9.08   0
   1  10   8    8.40    9.78   0
  -1 -10  -8   -3.56    7.93   0
  -2 -10  -8   33.52    8.08   0
   2  10   8   42.57    9.54   0
  -2 -10  -8   32.60    8.05   0
   3  10   8   40.20    9.36   0
  -3 -10  -8   40.64    7.61   0
  -3 -10  -8   41.73    8.01   0
  -4 -10  -8    6.41    8.47   0
  -4 -10  -8    7.41    9.62   0
   4  10   8   13.99    9.14   0
  -5 -10  -8   25.17    7.26   0
  -5 -10  -8   23.53    7.96   0
   5  10   8   20.17    7.17   0
   4 -11  -8   10.86    7.31   0
   4 -11  -8    3.08    8.66   0
  -4  11   8    7.08    9.43   0
   4 -11  -8    0.64    8.84   0
   3 -11  -8    5.52    7.07   0
   3 -11  -8    5.36    9.99   0
  -3  11   8   19.11    7.60   0
   3 -11  -8    4.03   10.15   0
   2 -11  -8   58.93    9.01   0
  -2  11   8   45.11    7.66   0
   2 -11  -8   50.13    8.52   0
   2 -11  -8   42.14    9.24   0
  -1  11   8   32.73    7.85   0
   1 -11  -8   22.07    8.50   0
   1 -11  -8   25.76    8.74   0
   1 -11  -8   42.36    7.68   0
   0 -11  -8   32.02    8.93   0
   0 -11  -8   36.15    9.08   0
   0 -11  -8   32.13    7.94   0
   0  11   8   49.94    8.01   0
  -1 -11  -8  302.64   10.27   0
   1  11   8  320.00   10.79   0
  -1 -11  -8  292.82    9.21   0
  -2 -11  -8   10.67    7.09   0
   2  11   8   15.90    9.12   0
  -2 -11  -8    5.74    7.69   0
   3  11   8    0.44    7.21   0
  -3 -11  -8   13.85    7.47   0
  -3 -11  -8   17.74    9.50   0
  -4 -11  -8   22.75    7.09   0
  -4 -11  -8   29.47    9.47   0
   4  11   8   21.81    7.49   0
   3 -12  -8   28.86    7.23   0
  -3  12   8   34.19    7.66   0
   3 -12  -8   30.53    8.58   0
   3 -12  -8   28.19   10.53   0
   2 -12  -8    2.36    6.99   0
  -2  12   8    5.69    7.47   0
   2 -12  -8   -1.25    8.47   0
   2 -12  -8    5.88    9.14   0
  -1  12   8   21.90    7.61   0
   1 -12  -8    2.42    8.63   0
   1 -12  -8    5.08    7.19   0
   1 -12  -8    6.10    8.83   0
   0 -12  -8  106.60    9.55   0
   0 -12  -8  117.19    9.85   0
   0  12   8  121.30    9.50   0
   0 -12  -8   95.88    8.01   0
  -1 -12  -8   34.91    7.67   0
   1  12   8   28.09    9.49   0
  -1 -12  -8   43.29    8.00   0
  -2 -12  -8   18.41    7.25   0
   2  12   8   11.87    7.50   0
  -2 -12  -8   28.52    7.57   0
   3  12   8    3.63    7.45   0
  -3 -12  -8   11.15    7.19   0
  -3 -12  -8   19.48    7.72   0
   1 -13  -8   23.89    9.24   0
   1 -13  -8   35.00    9.34   0
  -1  13   8   43.74    7.98   0
   1 -13  -8   14.13    7.53   0
   0 -13  -8   -4.11    7.53   0
   0 -13  -8    3.68    7.44   0
   0  13   8    0.03    7.03   0
   0 -13  -8   -0.29    7.28   0
  -1 -13  -8   29.02    9.35   0
  -1 -13  -8   38.77    9.47   0
   1  13   8   25.01    7.94   0
  -1 -13  -8   38.75    7.77   0
  -2  -5   9    5.18    9.61   0
  -2  -5   9    3.36    7.23   0
  -1  -5   9   28.08   11.39   0
  -1  -5   9   39.20    7.32   0
   0  -5   9    1.59   11.35   0
   0  -5   9   25.84    8.72   0
   1  -5   9   15.19    6.85   0
   1  -5   9    3.36   13.12   0
  -2   5  -9   86.20    7.44   0
   2  -5   9   49.49    7.56   0
  -4  -4   9   12.37    7.54   0
  -4  -4   9    5.85    7.36   0
  -4  -4   9   26.83    8.62   0
  -3  -4   9   14.72    9.09   0
  -3  -4   9   13.31    9.50   0
  -2  -4   9   22.24    9.11   0
  -2  -4   9   38.01    9.50   0
  -1  -4   9   51.79   11.64   0
  -1  -4   9   66.37    9.14   0
   0  -4   9    4.63   12.78   0
   0  -4   9   17.90    8.58   0
   1  -4   9   68.92   18.79   0
   1  -4   9   68.84    7.68   0
  -2   4  -9   23.60    7.04   0
   2  -4   9   17.25    7.26   0
  -3   4  -9    1.90    6.86   0
   3  -4   9  -16.11    7.21   0
  -4   4  -9   18.45    6.68   0
   4  -4   9   -1.47    6.75   0
  -4  -3   9   -4.62    6.98   0
  -4  -3   9   21.80    7.47   0
  -4  -3   9    6.88    6.78   0
  -4  -3   9   12.21    8.46   0
  -3  -3   9   15.67    9.54   0
  -3  -3   9   30.01    8.47   0
  -2  -3   9   60.42    8.89   0
  -2  -3   9   39.19    9.43   0
  -1  -3   9    6.68   10.88   0
  -1  -3   9   13.99    7.30   0
   0  -3   9  120.86   14.76   0
   0  -3   9  158.61   14.71   0
   0  -3   9  143.54    8.39   0
  -1   3  -9   38.25    8.87   0
   1  -3   9   18.98    7.35   0
  -2   3  -9   16.10    7.12   0
   2  -3   9    4.98    9.08   0
  -3   3  -9  115.08    7.47   0
   3  -3   9  112.30    7.96   0
  -4   3  -9   13.41    8.10   0
   4  -3   9   11.78    6.88   0
  -5  -2   9    8.89    9.36   0
  -5  -2   9   13.19    9.07   0
  -5  -2   9   19.89    9.14   0
  -5  -2   9    7.28    8.88   0
  -4  -2   9   14.16    8.72   0
  -4  -2   9   10.18    7.09   0
  -4  -2   9   19.20    8.71   0
  -4  -2   9    5.06    7.32   0
  -3  -2   9   33.01    7.56   0
  -3  -2   9   27.97    7.34   0
  -3  -2   9   41.20    8.81   0
  -2  -2   9   53.94    9.86   0
  -2  -2   9   63.05   10.12   0
  -2  -2   9   60.89    9.32   0
  -1  -2   9  105.21   10.63   0
  -1  -2   9  118.79    7.92   0
  -1  -2   9  107.76   12.10   0
   0  -2   9  414.85   18.79   0
   0  -2   9  433.58   18.27   0
   0  -2   9  431.70    9.46   0
  -1   2  -9   10.71    7.16   0
   1  -2   9   17.04    7.47   0
  -2   2  -9  232.03    9.55   0
   2  -2   9  194.61   10.07   0
  -3   2  -9   33.00    7.17   0
   3  -2   9   15.60    7.38   0
  -4   2  -9   19.91    8.81   0
   4  -2   9    7.85    7.12   0
   5  -2   9   23.82    7.37   0
  -5   2  -9   -6.06    6.77   0
  -6  -1   9   21.61    9.16   0
  -6  -1   9    2.68    7.20   0
  -6  -1   9   -7.90    7.15   0
  -6  -1   9   23.00   10.18   0
  -5  -1   9   55.61    9.13   0
  -5  -1   9   40.64    9.06   0
  -5  -1   9   42.54    7.41   0
  -5  -1   9   78.76   10.20   0
  -4  -1   9   -0.91    8.72   0
  -4  -1   9    8.91    8.80   0
  -4  -1   9   -2.09    7.06   0
  -4  -1   9    7.61    8.62   0
  -3  -1   9    8.21    8.61   0
  -3  -1   9    5.35    8.72   0
  -3  -1   9    0.31    9.10   0
  -2  -1   9   19.11    8.80   0
  -2  -1   9   12.26    8.84   0
  -2  -1   9   31.18    9.44   0
  -1  -1   9    9.40   11.16   0
  -1  -1   9   11.54   11.60   0
  -1  -1   9    4.19    9.17   0
   0  -1   9  162.18   18.65   0
   0  -1   9  153.00   18.45   0
   0   1  -9  169.96    9.84   0
   0  -1   9  151.30    8.42   0
  -1   1  -9  383.13   10.35   0
   1  -1   9  348.10   11.19   0
  -2   1  -9   17.21    7.34   0
   2  -1   9   15.50    7.90   0
  -3   1  -9   29.90    7.11   0
   3  -1   9   42.43    9.35   0
   4  -1   9   35.66    9.01   0
  -4   1  -9   59.53    7.01   0
   5  -1   9   13.18    7.14   0
  -5   1  -9    9.24    8.41   0
   6  -1   9   42.12    7.87   0
  -6   1  -9   15.76    7.28   0
  -6   0   9   30.36   11.03   0
  -6   0   9   22.74    8.87   0
  -6   0   9   12.03    7.31   0
  -6   0   9   31.92   10.67   0
  -5   0   9   75.88   11.05   0
  -5   0   9   57.36    9.29   0
  -5   0   9   66.60    8.75   0
  -5   0   9   84.15   11.04   0
  -4   0   9    0.65    7.75   0
  -4   0   9    8.12    9.31   0
  -4   0   9    7.01    7.31   0
  -4   0   9   14.97   10.33   0
  -3   0   9   64.24    9.09   0
  -3   0   9   71.08    7.69   0
  -3   0   9   84.47   10.89   0
  -2   0   9  132.82    9.82   0
  -2   0   9  115.97   10.08   0
  -2   0   9  152.31    9.74   0
  -1   0   9  158.95   11.92   0
  -1   0   9  172.73   10.30   0
  -1   0   9  135.84   11.91   0
   0   0  -9  154.34    8.40   0
   0   0   9  136.34   18.58   0
   0   0   9  133.11   19.54   0
   0   0   9  133.89    8.76   0
  -1   0  -9  350.46    9.22   0
   1   0   9  306.14    9.43   0
  -2   0  -9  101.67    9.83   0
   2   0   9  105.64    8.33   0
   3   0   9  141.35    8.18   0
  -3   0  -9  165.72    7.70   0
   4   0   9   16.86    7.44   0
  -4   0  -9   59.60    8.82   0
   5   0   9   45.23    7.43   0
  -5   0  -9   72.72    7.16   0
   6   0   9   14.22    7.18   0
  -6   0  -9    0.77    6.80   0
  -6   1   9   19.67   13.75   0
  -6   1   9   -7.39    8.45   0
  -6   1   9   19.87    7.20   0
  -6   1   9   33.88   13.04   0
  -5   1   9   18.81   13.16   0
  -5   1   9   38.11    7.71   0
  -5   1   9   14.38    7.60   0
  -5   1   9   28.47   12.88   0
  -4   1   9  114.55   10.12   0
  -4   1   9  145.40   13.21   0
  -4   1   9  105.67    7.70   0
  -4   1   9  150.11   12.97   0
  -3   1   9   14.70    9.32   0
  -3   1   9   11.00   10.95   0
  -3   1   9   10.48    7.15   0
  -3   1   9   18.11   10.79   0
  -2   1   9  124.42   10.21   0
  -2   1   9  121.40    9.96   0
  -2   1   9  134.80   11.57   0
  -1   1   9   16.32   11.04   0
  -1   1   9   14.36    9.85   0
  -1   1   9    6.76   11.49   0
   0  -1  -9   16.73    9.37   0
   0   1   9   12.20   15.44   0
   0   1   9   13.03   15.35   0
   0   1   9   26.42   10.46   0
  -1  -1  -9  144.85    8.16   0
   1   1   9  120.25   10.43   0
   2   1   9   50.66    8.45   0
  -2  -1  -9   49.03    8.09   0
   3   1   9  192.81   10.40   0
  -3  -1  -9  226.71    8.73   0
   4   1   9  279.21    8.78   0
  -4  -1  -9  326.96    9.88   0
   5   1   9   -5.79    6.79   0
  -5  -1  -9   15.69    8.58   0
   6   1   9   14.48    7.15   0
  -6  -1  -9   22.09    7.01   0
  -6   2   9    6.96    7.19   0
  -5   2   9  128.65    8.05   0
  -4   2   9   93.64    8.30   0
  -3   2   9   -5.23    9.92   0
  -3   2   9    2.16   15.36   0
  -3   2   9    6.99   15.38   0
  -2   2   9  449.92   11.85   0
  -2   2   9  449.48   15.59   0
  -1   2   9    6.60   11.14   0
  -1   2   9   -0.00   10.36   0
   0   2   9   18.72   10.91   0
   0   2   9   24.96   15.04   0
   0  -2  -9   26.68   11.60   0
   1   2   9   95.96    9.09   0
  -1  -2  -9  104.13    8.54   0
   2   2   9   -3.20   10.13   0
  -2  -2  -9   16.69    7.81   0
   3   2   9  373.66    9.54   0
  -3  -2  -9  432.64    9.35   0
   4   2   9  145.46    8.31   0
  -4  -2  -9  169.48    8.06   0
   5   2   9   18.03    7.26   0
  -5  -2  -9   21.68    6.94   0
   6   2   9   10.79    7.19   0
  -6  -2  -9    3.04   14.85   0
  -6  -2  -9    2.36   14.34   0
  -6  -2  -9   23.46    6.91   0
  -7  -2  -9    0.97   11.52   0
   7   2   9    0.44    7.09   0
  -7  -2  -9   -4.39    7.06   0
  -7  -2  -9    5.95   11.20   0
  -6   3   9   20.66    8.89   0
  -5   3   9   21.24    7.48   0
  -4   3   9  161.96    8.62   0
  -3   3   9  202.12    8.57   0
  -2   3   9   30.91   22.78   0
  -2   3   9   34.82   10.72   0
  -1   3   9  587.14   16.99   0
   1  -3  -9  700.02   16.47   0
  -1   3   9  625.77   14.46   0
   0   3   9  156.86   11.87   0
   0   3   9  169.40   14.78   0
   0  -3  -9  181.73   11.29   0
   1   3   9   12.04   10.67   0
   1   3   9    7.87   16.26   0
  -1  -3  -9   14.84    9.58   0
   2   3   9  446.42   10.04   0
  -2  -3  -9  496.57   11.36   0
   3   3   9   12.06    8.31   0
  -3  -3  -9   21.82    7.72   0
   4   3   9   84.48    8.19   0
  -4  -3  -9  109.90    8.13   0
  -5  -3  -9  258.88   16.91   0
   5   3   9  192.55    8.42   0
  -5  -3  -9  256.14   18.20   0
  -5  -3  -9  263.80    8.10   0
  -6  -3  -9   12.19   11.26   0
   6   3   9   24.59    7.05   0
  -6  -3  -9   10.78   13.10   0
  -6  -3  -9   10.37    6.87   0
  -7  -3  -9    7.71    9.51   0
  -7  -3  -9   -2.05    8.71   0
   7   3   9   -6.64    7.17   0
  -7  -3  -9    7.57    7.00   0
  -6   4   9   15.50    7.29   0
  -5   4   9    9.52    7.85   0
  -4   4   9  297.77   10.75   0
  -3   4   9  114.18   10.80   0
  -2   4   9  125.48    9.15   0
  -1   4   9  305.87   16.96   0
   1  -4  -9  355.10   12.15   0
   1  -4  -9  361.74   16.21   0
  -1   4   9  366.44   13.31   0
   0   4   9  138.65   11.69   0
   0  -4  -9  152.62   12.59   0
   0   4   9  167.74   14.98   0
   0  -4  -9  176.50   12.65   0
   1   4   9  276.45   10.45   0
  -1  -4  -9  312.71   13.60   0
   1   4   9  304.80   15.87   0
  -1  -4  -9  303.12   11.07   0
  -2  -4  -9  155.03   13.73   0
   2   4   9  135.18   10.73   0
   2   4   9  142.97   13.63   0
  -2  -4  -9  148.83   10.36   0
   3   4   9    4.73    8.37   0
  -3  -4  -9   -7.43    7.62   0
  -3  -4  -9    2.02   13.70   0
   4   4   9   73.94    9.95   0
  -4  -4  -9  113.18   13.15   0
  -4  -4  -9   98.91    8.08   0
   5   4   9   42.74    7.54   0
  -5  -4  -9   32.63   11.47   0
  -5  -4  -9   40.25    9.18   0
  -6  -4  -9   67.47   11.32   0
   6   4   9   65.52    7.52   0
  -6  -4  -9   54.17   10.62   0
  -6  -4  -9   65.75    7.60   0
  -7  -4  -9   -0.96   10.68   0
   7   4   9   18.53    7.12   0
  -7  -4  -9    1.89   10.08   0
  -7  -4  -9  -11.54    7.09   0
  -6   5   9   13.03    7.17   0
  -5   5   9   86.20    8.16   0
  -4   5   9    7.44    7.75   0
  -3   5   9  300.18   11.49   0
   2  -5  -9   38.76    7.93   0
  -2   5   9   32.42    9.13   0
   1  -5  -9   70.17   10.05   0
   1  -5  -9   78.45   17.16   0
  -1   5   9   76.80    9.87   0
   0  -5  -9  963.04   13.97   0
   0   5   9  799.56   16.27   0
   0   5   9  940.11   15.39   0
   0  -5  -9  941.76   14.43   0
  -1  -5  -9   17.40   12.18   0
   1   5   9    8.51   10.77   0
  -1  -5  -9    8.26   10.49   0
   1   5   9    6.31   11.86   0
   2   5   9   68.74   11.92   0
   2   5   9   76.89   10.38   0
  -2  -5  -9   80.20    9.83   0
  -2  -5  -9   73.66   10.26   0
   3   5   9   48.03    8.30   0
   3   5   9   45.31   11.78   0
  -3  -5  -9   63.79   12.38   0
  -3  -5  -9   49.40    7.86   0
   4   5   9   22.40    9.27   0
  -4  -5  -9    9.33   11.61   0
  -4  -5  -9    6.45    9.04   0
   5   5   9   59.14    9.83   0
  -5  -5  -9   76.43   11.69   0
  -5  -5  -9   77.86    7.70   0
  -6  -5  -9   18.31   11.18   0
   6   5   9   26.03    7.39   0
  -6  -5  -9   22.36    7.22   0
  -7  -5  -9    7.93   11.01   0
   7   5   9   10.86    7.20   0
  -7  -5  -9    8.06    8.76   0
  -7  -5  -9   -9.82    8.39   0
  -6   6   9   29.26    7.37   0
  -5   6   9   55.81    9.22   0
  -4   6   9  145.96   10.36   0
   3  -6  -9  139.25    8.39   0
  -3   6   9  124.76    9.60   0
   2  -6  -9   -2.27    7.83   0
  -2   6   9   -9.16   10.74   0
   1  -6  -9  841.72   12.37   0
  -1   6   9  789.25   13.29   0
   1  -6  -9  846.44   23.20   0
   0  -6  -9  453.41   11.91   0
   0   6   9  464.20   11.20   0
   0  -6  -9  462.49   13.56   0
   1   6   9   99.62   10.91   0
   1   6   9  124.22    9.63   0
  -1  -6  -9  112.20   10.59   0
  -1  -6  -9  114.83   10.81   0
   2   6   9  183.00   10.93   0
   2   6   9  229.55   10.90   0
  -2  -6  -9  243.64   10.86   0
  -2  -6  -9  216.75   10.51   0
   3   6   9   16.38    7.44   0
   3   6   9   17.51    9.66   0
  -3  -6  -9   16.85    9.83   0
  -3  -6  -9   26.15    9.75   0
   4   6   9   15.87    7.47   0
  -4  -6  -9   38.61    9.70   0
   4   6   9   32.92    9.30   0
  -4  -6  -9   27.22    9.12   0
   5   6   9   36.94    7.74   0
  -5  -6  -9   27.87    9.69   0
  -5  -6  -9   33.08    6.96   0
  -6  -6  -9   22.10    9.33   0
   6   6   9    7.55    7.22   0
  -6  -6  -9   20.53    7.08   0
  -6   7   9   25.11    9.04   0
  -5   7   9   67.38    9.57   0
   4  -7  -9   58.97    7.72   0
  -4   7   9   29.75    9.92   0
   3  -7  -9   97.04    7.69   0
  -3   7   9   99.22    8.42   0
   2  -7  -9  344.19    8.49   0
  -2   7   9  332.72   11.32   0
   1  -7  -9   20.79    7.86   0
  -1   7   9    7.00    8.74   0
   1  -7  -9    9.02   14.08   0
   0  -7  -9  427.88   11.33   0
   0   7   9  389.84   10.34   0
   0  -7  -9  379.52   12.49   0
  -1  -7  -9  129.41    9.98   0
   1   7   9  150.41   10.97   0
  -1  -7  -9  128.82   10.44   0
  -2  -7  -9   -0.82    9.67   0
   2   7   9   19.87    9.17   0
   2   7   9   11.94   10.07   0
  -2  -7  -9    2.66   10.28   0
  -3  -7  -9  225.45    9.04   0
   3   7   9  205.52    8.75   0
  -3  -7  -9  225.71   10.88   0
   3   7   9  223.54    8.66   0
  -4  -7  -9   11.45    7.47   0
   4   7   9   11.99    7.12   0
  -4  -7  -9   11.61    8.41   0
   4   7   9    7.03    9.77   0
   5   7   9   11.74    7.20   0
  -5  -7  -9   18.87    9.74   0
  -5  -7  -9   21.60    7.09   0
  -6  -7  -9   34.62    9.71   0
   6   7   9   26.95    7.39   0
  -6  -7  -9   50.39    7.13   0
  -6   8   9   21.58    7.87   0
   5  -8  -9   25.76    6.80   0
  -5   8   9    9.82    7.40   0
   4  -8  -9   17.23    7.13   0
  -4   8   9   -9.20    9.42   0
   3  -8  -9  219.94    8.49   0
  -3   8   9  233.76    8.91   0
   2  -8  -9  382.48    8.93   0
  -2   8   9  364.58    9.31   0
   1  -8  -9   28.75   12.21   0
   1  -8  -9   28.06    9.95   0
  -1   8   9   16.57    8.59   0
   1  -8  -9   27.46   12.48   0
   0  -8  -9  153.38   10.94   0
   0   8   9  177.69   10.60   0
   0  -8  -9  179.97   10.32   0
  -1  -8  -9  102.65    9.80   0
   1   8   9  118.13   10.33   0
  -1  -8  -9  134.47   10.17   0
  -2  -8  -9   40.83    7.85   0
   2   8   9   47.24    7.92   0
  -2  -8  -9   50.36    8.17   0
  -3  -8  -9   52.38    9.57   0
   3   8   9   65.45    7.88   0
  -3  -8  -9   45.25   10.32   0
   3   8   9   61.75    7.94   0
  -4  -8  -9   14.38    7.15   0
   4   8   9   11.27    8.77   0
   4   8   9   20.83    7.30   0
  -4  -8  -9   24.32    9.71   0
  -5  -8  -9   52.19    8.77   0
   5   8   9   35.08    7.11   0
  -5  -8  -9   38.32   10.08   0
   5   8   9   29.20    8.01   0
  -6  -8  -9    1.58    7.03   0
  -6  -8  -9   15.63    9.85   0
   6   8   9   20.94    6.80   0
   5  -9  -9   21.22    6.90   0
  -5   9   9    2.67    7.26   0
   4  -9  -9   96.43    7.52   0
  -4   9   9  106.45    8.53   0
   3  -9  -9   33.48    6.87   0
  -3   9   9   14.43    8.04   0
   2  -9  -9  233.82   16.93   0
   2  -9  -9  224.58    8.30   0
  -2   9   9  274.33   10.99   0
   2  -9  -9  254.03   16.45   0
   1  -9  -9  156.92    9.80   0
   1  -9  -9  133.18   12.56   0
  -1   9   9  145.55    8.60   0
   1  -9  -9  136.22   11.45   0
   0   9   9   15.98    8.58   0
   0  -9  -9   14.39    9.17   0
   0  -9  -9   12.16    7.96   0
  -1  -9  -9  179.06    9.84   0
   1   9   9  191.62    9.13   0
  -1  -9  -9  213.04   10.37   0
  -2  -9  -9   14.06    9.58   0
   2   9   9   16.56    8.15   0
  -2  -9  -9    0.22    8.75   0
   3   9   9  127.07   10.00   0
  -3  -9  -9  107.18    8.90   0
  -3  -9  -9  100.04    8.71   0
  -4  -9  -9   89.37    7.34   0
   4   9   9   99.20    8.43   0
  -4  -9  -9   90.28    8.91   0
  -5  -9  -9   -9.61    8.78   0
   5   9   9    4.07    9.08   0
   5   9   9   -1.43    7.15   0
  -5  -9  -9   13.25    9.75   0
   4 -10  -9   16.94    7.06   0
  -4  10   9   -7.39    7.21   0
   3 -10  -9   24.30    7.45   0
  -3  10   9   20.31    7.89   0
   2 -10  -9   68.08    7.63   0
   2 -10  -9   57.10   11.65   0
  -2  10   9   62.18    9.39   0
   2 -10  -9   67.21   12.14   0
   1 -10  -9   80.22    9.61   0
   1 -10  -9   73.52    9.65   0
  -1  10   9   78.12    8.29   0
   1 -10  -9   69.22    9.55   0
   0  10   9  184.27    8.87   0
   0 -10  -9  161.02   10.24   0
   0 -10  -9  195.76   10.32   0
  -1 -10  -9   27.63    9.08   0
   1  10   9   34.13    9.46   0
  -1 -10  -9   28.01    9.52   0
  -2 -10  -9   31.95    9.10   0
   2  10   9   18.65    9.30   0
  -2 -10  -9    7.87    8.00   0
   3  10   9   93.96    8.04   0
  -3 -10  -9   66.76    9.17   0
  -3 -10  -9   78.67   10.25   0
  -4 -10  -9   13.63    7.17   0
   4  10   9   18.10    9.16   0
  -4 -10  -9   14.41    7.83   0
  -5 -10  -9   10.51    7.09   0
  -5 -10  -9   11.94    8.07   0
   5  10   9   10.62    9.43   0
   4 -11  -9   24.66    7.16   0
  -4  11   9   27.43    7.84   0
   3 -11  -9    5.51    6.98   0
   3 -11  -9   -0.69   10.48   0
  -3  11   9   28.51    7.59   0
   3 -11  -9   -1.53   10.91   0
   2 -11  -9    0.71    7.14   0
   2 -11  -9    0.88    9.75   0
  -2  11   9   -8.24    7.55   0
   2 -11  -9   -0.40   10.36   0
   1 -11  -9  169.19    8.04   0
  -1  11   9  193.93   10.37   0
   1 -11  -9  169.23   10.62   0
   1 -11  -9  168.35   10.02   0
   0 -11  -9    1.53    8.73   0
   0 -11  -9   10.87    8.67   0
   0 -11  -9   -0.26    7.47   0
   0  11   9   -0.18    9.46   0
  -1 -11  -9   78.96    9.41   0
   1  11   9   81.71    8.13   0
  -1 -11  -9   96.19    8.20   0
  -2 -11  -9  107.73    7.98   0
   2  11   9  132.17    9.75   0
  -2 -11  -9  128.35    8.52   0
   3  11   9   10.24    7.25   0
  -3 -11  -9    7.56    7.02   0
  -3 -11  -9    5.06    7.86   0
  -4 -11  -9   17.48    7.38   0
  -4 -11  -9   29.91    7.79   0
   4  11   9   23.75    9.18   0
   2 -12  -9   13.29    7.14   0
  -2  12   9   16.02    7.61   0
   2 -12  -9   10.94    8.66   0
   2 -12  -9    6.67   10.97   0
  -1  12   9   11.06    7.62   0
   1 -12  -9    4.46    8.62   0
   1 -12  -9    0.65    8.96   0
   1 -12  -9    8.24    7.46   0
   0 -12  -9   34.71    9.21   0
   0 -12  -9   36.92    7.62   0
   0  12   9   50.95    7.72   0
   0 -12  -9   38.19    7.43   0
  -1 -12  -9   86.25    9.96   0
   1  12   9   75.66    7.84   0
  -1 -12  -9   76.58    7.90   0
  -2 -12  -9   19.98    8.61   0
   2  12   9   -1.86    9.04   0
  -2 -12  -9   18.46    7.82   0
   3  12   9   23.80    9.04   0
  -3 -12  -9    8.29    9.07   0
  -3 -12  -9   17.04    9.65   0
  -2  -4  10   -4.96   11.06   0
  -2  -4  10    0.01    9.00   0
  -2  -4  10    0.10    8.96   0
  -1  -4  10   10.52   10.21   0
  -1  -4  10    5.00   11.19   0
  -1  -4  10   14.14    7.15   0
   0  -4  10   12.73   12.79   0
   0  -4  10    4.28   15.16   0
   0  -4  10    7.99    8.54   0
   1  -4  10   -3.49    7.39   0
  -2   4 -10   13.87    7.26   0
   2  -4  10   22.96    7.15   0
  -3  -3  10    8.39    8.81   0
  -3  -3  10    3.87    9.16   0
  -3  -3  10   20.41    8.62   0
  -2  -3  10    6.55    9.12   0
  -2  -3  10   11.70    8.75   0
  -2  -3  10   14.01   10.73   0
  -1  -3  10   11.75   12.52   0
  -1  -3  10    9.35   10.64   0
  -1  -3  10   25.99    8.98   0
   0  -3  10    1.03   15.46   0
   0  -3  10    4.01   16.71   0
   0  -3  10   -0.26    7.05   0
  -1   3 -10   51.31    7.45   0
   1  -3  10   37.95    7.47   0
  -2   3 -10   21.08    7.08   0
   2  -3  10   23.94    7.24   0
  -3   3 -10   -2.72    6.84   0
   3  -3  10   -4.59    7.04   0
  -4  -2  10    7.08    8.93   0
  -4  -2  10    4.58    8.84   0
  -4  -2  10   21.14    9.26   0
  -4  -2  10    5.74    8.75   0
  -3  -2  10   24.05    8.71   0
  -3  -2  10   18.08    8.99   0
  -3  -2  10   14.12    7.04   0
  -2  -2  10    7.93    9.87   0
  -2  -2  10   14.78    8.82   0
  -2  -2  10   11.69    8.69   0
  -1  -2  10   17.83   11.28   0
  -1  -2  10   19.16   10.77   0
  -1  -2  10   36.21    9.30   0
   0  -2  10  108.54    8.38   0
  -1   2 -10   50.48    7.40   0
   1  -2  10   43.90    7.77   0
  -2   2 -10    5.66    7.11   0
   2  -2  10   13.09    7.14   0
  -3   2 -10    1.16    6.91   0
   3  -2  10   11.17    7.48   0
   4  -2  10   19.81    8.48   0
  -4   2 -10   -0.91    7.01   0
  -5  -1  10   10.87    8.95   0
  -5  -1  10   11.77    7.59   0
  -5  -1  10    5.08    7.03   0
  -5  -1  10   13.80    9.87   0
  -4  -1  10   40.11    9.09   0
  -4  -1  10   83.20    9.41   0
  -4  -1  10   38.57    7.73   0
  -4  -1  10   60.94    9.25   0
  -3  -1  10   25.49    8.78   0
  -3  -1  10   23.29    8.65   0
  -3  -1  10   15.39    7.45   0
  -2  -1  10   14.57   10.18   0
  -2  -1  10   10.71   10.76   0
  -2  -1  10    6.31    7.05   0
  -1  -1  10   49.03   11.59   0
  -1  -1  10   49.02   13.28   0
  -1  -1  10   63.98    9.82   0
   0   1 -10   44.32    7.63   0
   0  -1  10   42.74    9.31   0
  -1   1 -10  124.16    7.64   0
   1  -1  10  103.15    9.87   0
  -2   1 -10   82.48    7.48   0
   2  -1  10   76.88    9.43   0
  -3   1 -10    9.98    8.31   0
   3  -1  10   -2.83    7.20   0
   4  -1  10   17.50    7.21   0
  -4   1 -10   27.86    6.82   0
   5  -1  10   13.46    7.32   0
  -5   1 -10   14.80    7.13   0
  -5   0  10   26.48   12.14   0
  -5   0  10   13.89    7.70   0
  -5   0  10   27.27   10.73   0
  -5   0  10   26.61    7.39   0
  -4   0  10   15.61    7.36   0
  -4   0  10   30.91    7.22   0
  -4   0  10   26.44   10.56   0
  -4   0  10   40.21   10.29   0
  -3   0  10   16.17    8.97   0
  -3   0  10   11.51    8.83   0
  -3   0  10    7.05    8.91   0
  -2   0  10  110.96   10.09   0
  -2   0  10  102.63   10.00   0
  -2   0  10  148.83    9.74   0
  -1   0  10   49.39   12.54   0
  -1   0  10   36.58   11.68   0
  -1   0  10   47.03    9.39   0
   0   0 -10   90.57    9.47   0
   0   0  10   63.78    9.66   0
  -1   0 -10  113.57    7.83   0
   1   0  10   99.00    8.14   0
  -2   0 -10   74.97    9.18   0
   2   0  10   43.63    7.95   0
   3   0  10   56.61    7.98   0
  -3   0 -10   57.59    7.55   0
   4   0  10    6.30    7.08   0
  -4   0 -10    6.63    8.38   0
   5   0  10   23.76    7.13   0
  -5   0 -10    5.56    6.94   0
  -5   1  10    6.72   14.75   0
  -5   1  10   16.83    7.27   0
  -5   1  10   -1.30   13.84   0
  -5   1  10    1.50    6.96   0
  -4   1  10    0.44    7.18   0
  -4   1  10    3.15   11.98   0
  -4   1  10    0.41   12.97   0
  -4   1  10    7.70    6.91   0
  -3   1  10  153.44    9.80   0
  -3   1  10  127.66    9.63   0
  -3   1  10  191.49   12.38   0
  -3   1  10  175.19   12.98   0
  -2   1  10    7.84    9.13   0
  -2   1  10   -0.68    8.92   0
  -2   1  10    4.92    9.14   0
  -1   1  10  138.81   12.54   0
  -1   1  10  159.72   12.78   0
  -1   1  10  179.08   11.17   0
   0  -1 -10  242.04    8.74   0
   0   1  10  229.00   10.41   0
   1   1  10    1.86    9.27   0
  -1  -1 -10   -5.36    8.81   0
   2   1  10  218.53   10.46   0
  -2  -1 -10  258.24    8.42   0
   3   1  10   57.14    7.71   0
  -3  -1 -10   77.30    9.18   0
   4   1  10   30.26    7.15   0
  -4  -1 -10   23.01    7.06   0
   5   1  10   15.09    7.31   0
  -5  -1 -10   25.30    7.37   0
   6   1  10   13.04    7.27   0
  -6  -1 -10   16.87    8.68   0
  -6   2  10    9.59    7.35   0
  -6   2  10   12.74    6.97   0
  -5   2  10   -5.61    8.97   0
  -4   2  10   33.61    7.72   0
  -3   2  10   18.33    7.56   0
  -3   2  10   20.92   15.54   0
  -3   2  10   24.04   14.05   0
  -2   2  10   32.54    9.80   0
  -2   2  10   35.77   10.96   0
  -1   2  10  182.61   11.18   0
  -1   2  10  160.64   10.95   0
  -1   2  10  186.87   11.75   0
   0   2  10  137.59   16.35   0
   0   2  10  136.35   10.17   0
   0   2  10  171.33   17.29   0
   0  -2 -10  174.86   11.26   0
   1   2  10  118.63    8.47   0
  -1  -2 -10  123.76    9.74   0
   2   2  10    7.64    7.55   0
  -2  -2 -10    0.04    8.80   0
   3   2  10   81.12    8.32   0
  -3  -2 -10   99.20    9.58   0
   4   2  10  136.58    8.51   0
  -4  -2 -10  185.71    8.38   0
   5   2  10   12.58    7.21   0
  -5  -2 -10   21.32    6.97   0
   6   2  10   17.12    7.21   0
  -6  -2 -10   -9.08    8.50   0
  -6   3  10   -5.73    8.95   0
  -5   3  10   52.28    7.84   0
  -4   3  10    0.95    7.67   0
  -3   3  10   54.75    7.96   0
  -2   3  10  121.17   18.41   0
  -2   3  10  169.44   10.77   0
  -1   3  10   16.43   11.65   0
  -1   3  10   22.81   10.36   0
   0   3  10  196.80   10.96   0
   0   3  10  235.81   15.77   0
   0  -3 -10  254.21   11.44   0
   1   3  10   79.34    8.25   0
  -1  -3 -10   84.33    9.63   0
   2   3  10   59.69    9.32   0
  -2  -3 -10   62.08    7.38   0
   3   3  10  193.92    8.84   0
  -3  -3 -10  295.46    8.62   0
   4   3  10   10.41    7.42   0
  -4  -3 -10   11.83    8.95   0
   5   3  10   28.18    7.20   0
  -5  -3 -10   37.59    7.16   0
   6   3  10    1.86    7.14   0
  -6  -3 -10   -0.74    8.53   0
  -6   4  10   31.52    7.37   0
  -5   4  10   15.67    7.59   0
  -4   4  10   -2.29    9.57   0
  -3   4  10   85.72   10.09   0
  -2   4  10   28.36   10.65   0
  -1   4  10   18.01   13.02   0
   1  -4 -10   13.97   12.62   0
  -1   4  10   18.81   10.91   0
   0   4  10   72.66    9.81   0
   0   4  10   98.23   12.52   0
   0  -4 -10   87.48    9.50   0
   1   4  10  260.48   11.09   0
   1   4  10  312.37   14.91   0
  -1  -4 -10  310.98   10.68   0
   2   4  10  148.62   18.80   0
   2   4  10  124.63   10.00   0
  -2  -4 -10  181.99    8.40   0
   3   4  10   61.79    8.11   0
  -3  -4 -10   69.96    9.58   0
   4   4  10   14.04    9.11   0
  -4  -4 -10   23.11    8.76   0
  -5  -4 -10   10.38   15.41   0
   5   4  10    8.36    8.68   0
  -5  -4 -10    5.77   15.91   0
  -5  -4 -10    6.77    7.21   0
  -6  -4 -10   -0.77   10.59   0
   6   4  10   15.09    6.99   0
  -6  -4 -10    1.73   11.07   0
  -6  -4 -10   20.13    6.85   0
  -6   5  10   17.03    7.38   0
  -5   5  10  106.58    8.33   0
  -4   5  10   49.11    9.85   0
  -3   5  10    1.64    8.31   0
  -2   5  10  218.41    9.47   0
   1  -5 -10   18.03    7.60   0
   1  -5 -10   12.47   14.48   0
  -1   5  10   12.95   10.95   0
   0   5  10   -5.65   10.98   0
   0   5  10    5.21   10.36   0
   0  -5 -10   10.61    8.72   0
   0  -5 -10    1.20   10.77   0
  -1  -5 -10  460.33   13.22   0
   1   5  10  379.34   11.58   0
   1   5  10  462.58   14.60   0
  -1  -5 -10  453.25   11.08   0
  -2  -5 -10   12.65   10.86   0
   2   5  10    8.85    9.74   0
   2   5  10   14.10   12.56   0
  -2  -5 -10   14.85    9.24   0
   3   5  10   78.32   12.83   0
   3   5  10   84.45    8.16   0
  -3  -5 -10   98.26    8.00   0
  -3  -5 -10   99.78   12.72   0
   4   5  10   79.23    7.63   0
  -4  -5 -10   78.70   12.84   0
  -4  -5 -10   61.33    7.37   0
   5   5  10   21.64    8.57   0
  -5  -5 -10   14.53   10.67   0
  -5  -5 -10   22.09    7.07   0
   6   5  10    8.03    7.08   0
  -6  -5 -10   18.23   11.11   0
  -6  -5 -10   17.44   10.96   0
  -6  -5 -10   -7.41    7.14   0
  -6   6  10    8.68    7.39   0
  -5   6  10   80.63    8.08   0
  -4   6  10  194.96    8.74   0
   3  -6 -10   19.27    7.58   0
  -3   6  10   27.14    8.48   0
   2  -6 -10    4.42    8.95   0
  -2   6  10    9.36    8.25   0
   1  -6 -10  100.22    9.66   0
  -1   6  10  103.66   11.32   0
   0  -6 -10   17.85    9.47   0
   0   6  10   16.47   11.03   0
   0   6  10    6.72   11.21   0
   0  -6 -10   19.18   10.65   0
  -1  -6 -10  128.48    9.87   0
   1   6  10   81.28    9.95   0
   1   6  10  126.55   10.34   0
  -1  -6 -10  108.41    9.71   0
   2   6  10  110.21   10.61   0
   2   6  10   91.43    8.23   0
  -2  -6 -10  112.38    9.86   0
  -2  -6 -10  111.96   11.45   0
   3   6  10   22.45   10.77   0
   3   6  10   30.19    7.51   0
  -3  -6 -10   29.46   10.59   0
  -3  -6 -10   17.51    9.09   0
   4   6  10  103.95    8.30   0
  -4  -6 -10  145.65   12.28   0
  -4  -6 -10   93.59    8.19   0
   5   6  10   30.14    9.19   0
  -5  -6 -10   36.99   10.95   0
  -5  -6 -10   14.85    7.22   0
   6   6  10  -16.86    8.59   0
  -6  -6 -10   15.77   10.89   0
  -6  -6 -10   -3.28    7.04   0
  -5   7  10   17.37    7.62   0
   4  -7 -10  240.84    8.52   0
  -4   7  10  225.34   10.19   0
   3  -7 -10   27.80    9.11   0
  -3   7  10   14.67    8.11   0
   2  -7 -10   57.08    9.36   0
  -2   7  10   65.64   10.53   0
   1  -7 -10  179.54    8.32   0
  -1   7  10  165.26    9.12   0
   1  -7 -10  182.33   20.35   0
   0  -7 -10   40.07    9.49   0
   0   7  10   26.57    8.54   0
   0  -7 -10   38.18   10.76   0
  -1  -7 -10   99.73    9.64   0
   1   7  10   75.66    9.51   0
   1   7  10  100.18    8.44   0
  -1  -7 -10   95.86    9.65   0
   2   7  10   12.31    9.21   0
   2   7  10   27.37    9.51   0
  -2  -7 -10   26.14    9.37   0
  -2  -7 -10   18.33    9.04   0
   3   7  10   14.05    7.64   0
   3   7  10   11.29    9.72   0
  -3  -7 -10   12.66   10.96   0
  -3  -7 -10   -0.72    9.64   0
   4   7  10  112.22    9.69   0
   4   7  10   86.71    8.32   0
  -4  -7 -10  136.97   10.06   0
  -4  -7 -10  102.06    9.70   0
   5   7  10   11.89    7.31   0
  -5  -7 -10   12.07    9.39   0
  -5  -7 -10   11.18    8.41   0
   6   7  10   17.19    7.11   0
  -6  -7 -10   13.59    9.52   0
  -6  -7 -10    9.36    7.32   0
  -5   8  10   29.36    7.74   0
   4  -8 -10   32.81    8.72   0
  -4   8  10   15.61    7.84   0
   3  -8 -10  183.32    8.16   0
  -3   8  10  186.81    8.77   0
   2  -8 -10  192.63    9.79   0
  -2   8  10  179.11    8.87   0
   1  -8 -10   91.47    7.98   0
  -1   8  10   91.64    8.79   0
   1  -8 -10   98.57   15.45   0
   1  -8 -10  101.33   14.63   0
   0  -8 -10   10.31    9.44   0
   0   8  10   15.58   10.01   0
   0  -8 -10    0.38   10.37   0
   1   8  10   57.66   10.24   0
  -1  -8 -10   43.33    8.04   0
  -1  -8 -10   36.54    9.07   0
  -2  -8 -10  134.04    9.75   0
   2   8  10  105.41    8.38   0
   2   8  10  156.69   10.29   0
  -2  -8 -10  155.69    8.55   0
  -3  -8 -10   15.96    9.06   0
   3   8  10   14.45    9.11   0
  -3  -8 -10   25.43    9.44   0
   3   8  10   11.47    7.70   0
   4   8  10   15.27    7.37   0
  -4  -8 -10   -2.00    9.54   0
   4   8  10    1.46    8.87   0
  -4  -8 -10   23.36    8.56   0
   5   8  10   68.91    9.63   0
   5   8  10   77.90    7.35   0
  -5  -8 -10   64.51    8.33   0
  -5  -8 -10   50.51    7.37   0
   4  -9 -10   44.64    7.01   0
  -4   9  10   42.66    9.29   0
   3  -9 -10  176.01    7.67   0
  -3   9  10  134.99    8.33   0
   2  -9 -10   12.37    7.41   0
  -2   9  10   11.54    7.82   0
   1  -9 -10  404.63    8.90   0
  -1   9  10  379.79    9.64   0
   1  -9 -10  367.94   15.35   0
   1  -9 -10  336.62   15.69   0
   0  -9 -10   34.88    7.96   0
   0  -9 -10   40.64   10.23   0
   0   9  10   38.44    8.42   0
  -1  -9 -10   46.22    8.87   0
   1   9  10   63.92    9.60   0
  -1  -9 -10   48.50    8.21   0
  -2  -9 -10   82.50    9.54   0
   2   9  10  102.31    8.02   0
  -2  -9 -10  113.11    8.21   0
  -3  -9 -10   -6.52    8.98   0
  -3  -9 -10    7.25    8.32   0
   3   9  10    4.04    7.60   0
  -4  -9 -10   39.27    7.57   0
   4   9  10   44.37    9.24   0
   4   9  10   46.96    7.49   0
  -4  -9 -10   31.94    8.15   0
  -5  -9 -10   35.83    7.03   0
   5   9  10    6.70    7.20   0
  -5  -9 -10   12.73    9.80   0
   5   9  10    9.04    9.36   0
   4 -10 -10   13.95    7.13   0
  -4  10  10    0.64    7.90   0
   3 -10 -10   44.18    7.29   0
  -3  10  10   47.45    7.54   0
   2 -10 -10  102.67    7.84   0
  -2  10  10  104.58    8.20   0
   1 -10 -10   34.22   11.38   0
   1 -10 -10   41.02    7.60   0
  -1  10  10   52.82    9.91   0
   1 -10 -10   43.11   11.65   0
   0  10  10  231.45    9.13   0
   0 -10 -10  188.83   10.16   0
   0 -10 -10  217.18    8.89   0
  -1 -10 -10   12.49    8.97   0
   1  10  10    7.90    7.80   0
  -1 -10 -10   17.71    9.14   0
  -2 -10 -10   -3.76    9.25   0
   2  10  10    0.89    7.51   0
  -2 -10 -10    0.05    7.60   0
   3  10  10   77.12    7.82   0
  -3 -10 -10   69.62    7.66   0
  -3 -10 -10   72.40   10.03   0
  -4 -10 -10   -8.05    7.03   0
   4  10  10    6.38    9.36   0
  -4 -10 -10    6.48    8.01   0
   3 -11 -10   23.56    7.42   0
  -3  11  10   30.62    7.92   0
   2 -11 -10   -0.45   10.39   0
   2 -11 -10   18.64    7.21   0
  -2  11  10   26.06    7.66   0
   2 -11 -10   -1.44   10.92   0
   1 -11 -10   31.36    7.39   0
   1 -11 -10   32.07   10.04   0
  -1  11  10   36.06    9.50   0
   1 -11 -10   26.55   10.55   0
   0 -11 -10  125.50    9.28   0
   0  11  10  137.91   10.19   0
   0 -11 -10  132.69    9.92   0
  -1 -11 -10   16.79    8.96   0
   1  11  10   11.51    9.26   0
  -1 -11 -10    6.28    9.39   0
  -2 -11 -10   23.42    9.18   0
   2  11  10   24.90    7.81   0
  -2 -11 -10   56.99    9.49   0
   3  11  10    2.98    9.03   0
  -3 -11 -10    7.02    8.83   0
  -3 -11 -10    6.99    7.76   0
  -1  12  10   12.03    7.55   0
   1 -12 -10    5.00    7.10   0
   1 -12 -10   11.35    8.66   0
   1 -12 -10    3.97   10.49   0
   0 -12 -10   19.60    8.95   0
   0 -12 -10   13.13    9.03   0
   0  12  10   27.64    7.53   0
   0 -12 -10    9.48    7.29   0
  -1 -12 -10  101.15    9.66   0
   1  12  10  103.19    8.27   0
  -1 -12 -10  102.89    8.03   0
  -2 -12 -10    3.81    9.01   0
   2  12  10   10.95    7.63   0
  -2 -12 -10   -9.80    9.21   0
   0  -3  11   -1.19    7.37   0
  -2  -2  11    5.59    8.85   0
  -2  -2  11   15.38   10.58   0
  -2  -2  11    6.33    7.19   0
  -1  -2  11    9.44   13.19   0
  -1  -2  11    8.21   12.40   0
  -1  -2  11   12.96    9.19   0
   0  -2  11   46.89    9.09   0
  -1   2 -11   16.90    7.31   0
   1  -2  11   26.99    7.51   0
  -2   2 -11   16.09    6.86   0
   2  -2  11    0.40    8.69   0
  -3  -1  11   23.90    9.33   0
  -3  -1  11   21.12    9.69   0
  -3  -1  11   33.62    9.34   0
  -2  -1  11    8.23   10.16   0
  -2  -1  11    8.56    9.24   0
  -2  -1  11   14.17    8.74   0
  -1  -1  11   13.83    9.13   0
  -1  -1  11   12.79   13.70   0
  -1  -1  11   13.71   11.92   0
   0  -1  11   72.75    8.15   0
  -1   1 -11   25.83    7.26   0
   1  -1  11   11.41    9.06   0
  -2   1 -11   40.86    8.48   0
   2  -1  11   20.07    7.13   0
   3  -1  11   14.86    6.99   0
  -3   1 -11   -0.29    6.93   0
  -4   0  11   12.90    9.06   0
  -4   0  11   16.63   11.66   0
  -4   0  11   15.05    8.95   0
  -4   0  11   18.37   10.37   0
  -3   0  11   11.47    8.99   0
  -3   0  11   14.37    9.13   0
  -3   0  11   35.08   10.24   0
  -2   0  11    2.02   10.49   0
  -2   0  11   11.23   10.41   0
  -2   0  11    5.42    8.74   0
  -1   0  11   41.31   12.53   0
  -1   0  11   38.56   13.63   0
  -1   0  11   46.61    9.68   0
   0   0 -11   10.03    8.87   0
   0   0  11    1.76    9.16   0
  -1   0 -11   43.91    8.91   0
   1   0  11   19.47    7.70   0
   2   0  11   73.56    7.46   0
  -2   0 -11   75.31    9.13   0
   3   0  11  -10.38    7.13   0
  -3   0 -11   16.98    7.14   0
   4   0  11   10.32    7.26   0
  -4   0 -11   14.37    8.43   0
  -4   1  11   14.50    9.25   0
  -4   1  11    3.16   12.70   0
  -4   1  11   15.30    8.82   0
  -4   1  11    6.68   12.66   0
  -3   1  11   35.67    9.26   0
  -3   1  11   49.73   12.02   0
  -3   1  11   34.53    9.08   0
  -3   1  11   40.64   11.71   0
  -2   1  11   43.64    9.53   0
  -2   1  11   70.09   10.93   0
  -2   1  11   56.08   10.97   0
  -1   1  11   18.53   12.47   0
  -1   1  11   24.16    9.24   0
  -1   1  11   22.46   12.26   0
   0  -1 -11  122.82    8.03   0
   0   1  11  112.30    8.41   0
   1   1  11   17.02    9.32   0
  -1  -1 -11   23.83    7.21   0
   2   1  11   17.69    7.62   0
  -2  -1 -11   -3.10    9.08   0
   3   1  11   20.70    9.14   0
  -3  -1 -11   35.56    7.03   0
   4   1  11   14.62    7.27   0
  -4  -1 -11   15.40    8.39   0
   5   1  11    6.75    7.21   0
  -5  -1 -11   28.87    7.51   0
  -5   2  11    8.12    9.23   0
  -5   2  11   10.56    6.89   0
  -4   2  11    7.33    9.27   0
  -4   2  11   13.35    8.55   0
  -3   2  11   67.86    8.05   0
  -3   2  11   55.96   15.31   0
  -3   2  11   41.79    9.24   0
  -3   2  11   60.94   15.71   0
  -2   2  11   96.11   11.88   0
  -2   2  11   79.02   10.12   0
  -2   2  11  104.56   10.43   0
  -1   2  11   26.57    9.84   0
  -1   2  11   33.01   13.05   0
  -1   2  11   36.05   10.87   0
   0   2  11   95.32    9.73   0
   0  -2 -11  119.04    9.41   0
   1   2  11   31.59    9.61   0
  -1  -2 -11   41.81    9.23   0
   2   2  11    1.54    7.63   0
  -2  -2 -11    6.07    7.15   0
   3   2  11   12.53    7.41   0
  -3  -2 -11   10.53    8.59   0
   4   2  11  102.86    8.29   0
  -4  -2 -11  117.06    7.87   0
   5   2  11    2.61    7.10   0
  -5  -2 -11   24.10    6.94   0
  -5   3  11   11.46    7.96   0
  -4   3  11   15.14    7.67   0
  -3   3  11   15.97    9.66   0
  -2   3  11   84.56   16.75   0
  -2   3  11  114.64   10.43   0
  -1   3  11   44.48   11.37   0
  -1   3  11   53.06   10.95   0
   0   3  11  149.81   10.42   0
   0   3  11  146.96   14.11   0
   0   3  11  189.83   15.76   0
   0  -3 -11  207.52    9.72   0
   1   3  11   50.44    9.79   0
  -1  -3 -11   83.03    9.18   0
   2   3  11   15.36    7.29   0
  -2  -3 -11    9.44    7.18   0
   3   3  11   57.35    8.14   0
  -3  -3 -11   77.87    7.71   0
   4   3  11    4.41    7.49   0
  -4  -3 -11   11.19    8.69   0
   5   3  11   15.55    7.11   0
  -5  -3 -11    7.08    6.91   0
  -5   4  11   11.23    7.50   0
  -4   4  11    5.76    7.93   0
  -3   4  11   61.84    9.66   0
  -2   4  11   57.06   10.31   0
  -1   4  11  153.09   14.20   0
  -1   4  11  215.60   11.66   0
   0   4  11   60.11   10.10   0
   0   4  11   81.21   13.39   0
   0  -4 -11   80.79   10.41   0
   1   4  11   50.72   16.33   0
   1   4  11   57.79    9.81   0
  -1  -4 -11   54.62    9.30   0
   2   4  11  169.94    8.74   0
  -2  -4 -11  212.65   10.15   0
   3   4  11   19.56    7.38   0
  -3  -4 -11   13.07    7.27   0
   4   4  11    5.30    7.28   0
  -4  -4 -11    8.34    6.99   0
   5   4  11    1.20    6.99   0
  -5  -4 -11   27.50    6.90   0
  -5   5  11   14.14    7.58   0
  -4   5  11   21.27    9.68   0
  -3   5  11   13.90    9.80   0
  -2   5  11  114.56   10.43   0
  -1   5  11   30.66   10.40   0
   0   5  11   10.24   11.97   0
   0   5  11    5.13   10.82   0
   0  -5 -11    7.12   10.28   0
   1   5  11  333.13   11.60   0
  -1  -5 -11  495.03   13.30   0
   1   5  11  483.85   14.30   0
  -1  -5 -11  499.30   11.94   0
   2   5  11   81.00   14.05   0
   2   5  11   67.85    9.60   0
  -2  -5 -11  115.46   13.50   0
  -2  -5 -11  107.39    7.69   0
   3   5  11   23.29    7.48   0
  -3  -5 -11   23.64   16.61   0
  -3  -5 -11   18.15    9.20   0
   4   5  11   33.72    8.69   0
  -4  -5 -11   38.32    8.64   0
  -5  -5 -11    0.64   14.47   0
   5   5  11   10.27    7.03   0
  -5  -5 -11   12.94    6.89   0
  -5  -5 -11    0.10   15.33   0
  -5   6  11   30.34    7.98   0
  -4   6  11   15.48    7.64   0
  -3   6  11   32.83    8.10   0
  -2   6  11    1.55    7.66   0
   1  -6 -11   -4.73    9.37   0
  -1   6  11   11.65   10.14   0
   0   6  11  416.04   12.32   0
   0  -6 -11  443.18   10.60   0
   0   6  11  326.20   13.86   0
   0  -6 -11  428.71   12.90   0
  -1  -6 -11  121.99   10.95   0
   1   6  11   81.01   11.43   0
   1   6  11  106.84   10.29   0
  -1  -6 -11  103.16    9.28   0
  -2  -6 -11   77.86   10.70   0
   2   6  11   67.45    9.31   0
  -2  -6 -11   83.60    7.34   0
   2   6  11   82.95   11.29   0
   3   6  11   76.44   12.57   0
  -3  -6 -11  106.86   12.06   0
   3   6  11   54.58    9.55   0
  -3  -6 -11   86.74    9.47   0
   4   6  11   -0.50    7.19   0
  -4  -6 -11    7.10    7.01   0
  -4  -6 -11    9.65   11.06   0
   5   6  11   23.94    8.81   0
  -5  -6 -11   23.44   11.42   0
  -5  -6 -11   19.74    7.26   0
  -5   7  11   19.39    9.26   0
  -4   7  11   63.52    8.18   0
   3  -7 -11   60.78    7.43   0
  -3   7  11   63.52    9.98   0
   2  -7 -11    8.92    7.27   0
  -2   7  11    0.36    7.99   0
   1  -7 -11   25.91    9.19   0
  -1   7  11   18.30    8.77   0
   0   7  11   42.47    8.70   0
   0  -7 -11   53.39    7.54   0
   0  -7 -11   56.67   10.13   0
  -1  -7 -11   75.89    9.70   0
   1   7  11   44.66    9.85   0
   1   7  11   72.94    9.96   0
  -1  -7 -11   76.48   10.64   0
  -2  -7 -11  125.02    9.26   0
   2   7  11  119.98    9.96   0
   2   7  11   94.79    9.53   0
  -2  -7 -11  108.18    8.05   0
   3   7  11   17.91    9.22   0
   3   7  11   12.55    9.26   0
  -3  -7 -11   23.25    9.14   0
  -3  -7 -11   29.91    9.04   0
   4   7  11   54.56   10.79   0
   4   7  11   57.47    7.72   0
  -4  -7 -11   81.62   10.81   0
  -4  -7 -11   56.37    7.44   0
   5   7  11    4.31    8.73   0
  -5  -7 -11    6.84    9.42   0
  -5  -7 -11    7.52    7.07   0
   4  -8 -11   40.90    8.62   0
  -4   8  11   21.14    7.69   0
   3  -8 -11    5.19    7.23   0
  -3   8  11   -3.82    8.00   0
   2  -8 -11  162.32    7.73   0
  -2   8  11  165.01    8.64   0
   1  -8 -11   22.17    8.76   0
  -1   8  11    7.27    8.23   0
   0   8  11   12.66    7.53   0
   0  -8 -11    4.36    7.15   0
   0  -8 -11    6.80   10.09   0
  -1  -8 -11  106.91    9.41   0
   1   8  11   89.27   10.16   0
  -1  -8 -11   85.72   10.55   0
   2   8  11   24.45    7.44   0
   2   8  11   23.82    9.17   0
  -2  -8 -11   10.79    9.00   0
  -2  -8 -11   20.40    9.25   0
   3   8  11   94.14    8.21   0
   3   8  11  110.28   11.10   0
  -3  -8 -11  136.47    9.51   0
  -3  -8 -11  118.41    7.98   0
   4   8  11   14.11    7.41   0
   4   8  11   12.80    9.04   0
  -4  -8 -11   14.03    9.32   0
  -4  -8 -11   20.64    7.32   0
   5   8  11   12.13    7.34   0
  -5  -8 -11    7.91    9.16   0
  -5  -8 -11   14.82    7.20   0
   4  -9 -11   -8.72    7.27   0
  -4   9  11    8.33    7.69   0
   3  -9 -11   57.34    7.30   0
  -3   9  11   42.61    7.93   0
   2  -9 -11   37.94    8.71   0
  -2   9  11   51.80    8.20   0
   1  -9 -11   72.56    9.14   0
  -1   9  11   51.72    7.93   0
   1  -9 -11   48.49   18.06   0
   1  -9 -11   52.99   17.55   0
   0   9  11   -0.33    7.82   0
   0  -9 -11    7.27    7.13   0
   0  -9 -11    1.38    9.85   0
  -1  -9 -11   13.70    9.34   0
   1   9  11    7.30    8.19   0
  -1  -9 -11    4.70    8.33   0
   2   9  11   51.15    9.58   0
  -2  -9 -11   62.93    9.34   0
  -2  -9 -11   33.30    9.24   0
   3   9  11   29.98    9.35   0
  -3  -9 -11   34.03    7.84   0
  -3  -9 -11   18.45    7.50   0
   4   9  11    1.80    8.93   0
  -4  -9 -11   13.18    9.78   0
   4   9  11   10.34    9.13   0
  -4  -9 -11   15.21    8.84   0
   3 -10 -11   13.21    7.15   0
  -3  10  11    8.77    7.63   0
   2 -10 -11   29.97    7.08   0
  -2  10  11   23.34    9.50   0
   1 -10 -11   50.55    7.42   0
  -1  10  11   38.64    8.11   0
   1 -10 -11   28.05   13.86   0
   1 -10 -11   23.75   11.94   0
   0 -10 -11    7.06    7.45   0
   0 -10 -11    9.32    8.55   0
   0  10  11    8.03    7.64   0
  -1 -10 -11   42.89   10.34   0
   1  10  11   44.90    7.93   0
  -1 -10 -11   47.53    9.41   0
  -2 -10 -11   10.07    7.16   0
   2  10  11   -0.42    9.24   0
  -2 -10 -11   -0.87    9.18   0
  -3 -10 -11    8.04    9.01   0
  -3 -10 -11    4.45    9.10   0
   3  10  11    0.56    8.97   0
   2 -11 -11   19.01    7.02   0
  -2  11  11   19.14    7.57   0
   1 -11 -11   16.19    7.22   0
  -1  11  11    6.25    7.61   0
   1 -11 -11   -4.36   10.46   0
   1 -11 -11    2.52   10.43   0
   0 -11 -11   26.42    7.75   0
   0 -11 -11   15.15   10.42   0
   0  11  11   38.42    7.73   0
  -1 -11 -11   15.42    8.82   0
   1  11  11    3.45    7.40   0
  -1 -11 -11   22.40    7.43   0
  -2 -11 -11   11.48    9.18   0
   2  11  11   22.79    7.62   0
  -2 -11 -11    6.25    9.42   0
  -1  -1  12    2.73   19.96   0
  -1  -1  12    3.21   20.36   0
  -1  -1  12    5.77    9.15   0
   0  -1  12   23.25    7.31   0
  -1   1 -12   11.75    8.75   0
   1  -1  12   20.80    8.89   0
  -2   0  12    4.09   10.71   0
  -2   0  12   13.13    9.04   0
  -2   0  12    7.09   10.47   0
  -1   0  12   40.45   16.16   0
  -1   0  12   37.75    9.45   0
  -1   0  12   32.56   17.40   0
   0   0  12    4.13    8.99   0
  -1   0 -12   10.49    8.87   0
   1   0  12    4.01    8.86   0
   2   0  12    6.27    7.70   0
  -2   0 -12   10.23    8.73   0
  -3   1  12    7.67   10.58   0
  -3   1  12  -10.27    8.48   0
  -3   1  12    3.02   10.40   0
  -3   1  12   -7.58    9.90   0
  -2   1  12   15.04   10.74   0
  -2   1  12   16.97   11.07   0
  -2   1  12   34.34   10.55   0
  -1   1  12   23.05   14.72   0
  -1   1  12   34.24   13.98   0
  -1   1  12   29.50    9.22   0
   0   1  12   18.36    7.86   0
   0  -1 -12   23.45    8.78   0
   1   1  12    6.15    7.66   0
  -1  -1 -12    2.87    9.08   0
   2   1  12    0.76    7.43   0
  -2  -1 -12   13.25    6.99   0
   3   1  12   16.97    7.72   0
  -3  -1 -12   24.17    8.63   0
  -4   2  12    2.76    7.17   0
  -4   2  12   14.08    9.35   0
  -3   2  12   25.08   15.95   0
  -3   2  12   28.47   17.16   0
  -3   2  12   22.93    9.59   0
  -3   2  12   13.89    9.48   0
  -2   2  12   14.38   11.70   0
  -2   2  12    4.22   10.75   0
  -2   2  12    5.18    8.91   0
  -1   2  12   62.61   10.05   0
  -1   2  12   70.69   13.58   0
  -1   2  12   60.02   12.70   0
   0   2  12   45.31    9.23   0
   0  -2 -12   62.63    8.67   0
   1   2  12   17.17    9.51   0
  -1  -2 -12   21.49    8.56   0
   2   2  12   20.98    9.31   0
  -2  -2 -12    0.73    7.21   0
   3   2  12   11.34    7.55   0
  -3  -2 -12   -4.14    8.53   0
   4   2  12    7.01    7.47   0
  -4  -2 -12   20.36    7.80   0
  -4   3  12   17.11    7.21   0
  -4   3  12   11.53    9.60   0
  -3   3  12    9.29    8.58   0
  -3   3  12    3.62    9.34   0
  -2   3  12    6.65   13.98   0
  -2   3  12   -3.97   11.06   0
  -2   3  12    6.55    8.63   0
  -1   3  12  109.65   13.46   0
  -1   3  12  162.44   14.26   0
  -1   3  12  114.81   13.07   0
   0   3  12   15.22    9.28   0
   0  -3 -12   16.83    8.63   0
   1   3  12   33.66    9.62   0
  -1  -3 -12   53.11    9.03   0
   2   3  12    3.65    7.60   0
  -2  -3 -12   -2.54    8.93   0
   3   3  12    0.74    8.87   0
  -3  -3 -12   14.05    8.61   0
   4   3  12   17.91    7.37   0
  -4  -3 -12    9.82    7.14   0
  -4   4  12    8.57    7.63   0
  -3   4  12   41.04    9.76   0
  -2   4  12   48.14   10.13   0
  -1   4  12    0.31   12.04   0
  -1   4  12    9.01   11.57   0
   0   4  12   77.18   11.37   0
   0  -4 -12  114.90   10.69   0
   0   4  12  103.91   14.98   0
   1   4  12   -3.96    9.10   0
  -1  -4 -12   15.37    8.22   0
   2   4  12   37.65    9.59   0
  -2  -4 -12   47.07    7.20   0
   3   4  12   41.20    7.62   0
  -3  -4 -12   65.52    7.51   0
   4   4  12    5.72    8.62   0
  -4  -4 -12   11.69    8.38   0
  -4   5  12   13.85    7.72   0
  -3   5  12   41.44    8.41   0
  -2   5  12   21.89   10.03   0
  -1   5  12   40.11   10.12   0
   0   5  12   64.07   11.78   0
   0   5  12   59.91   11.14   0
   0  -5 -12   65.50   11.49   0
   1   5  12   12.59   13.12   0
   1   5  12    9.13    9.21   0
  -1  -5 -12    7.56   10.05   0
   2   5  12  124.31    9.91   0
  -2  -5 -12  172.52    8.13   0
   3   5  12   -1.99    7.40   0
  -3  -5 -12    3.48    7.14   0
   4   5  12   13.11    8.87   0
  -4  -5 -12    2.03    8.71   0
  -4   6  12   62.01   10.06   0
  -3   6  12   50.30   10.07   0
  -2   6  12   49.41   10.59   0
  -1   6  12   14.26    9.75   0
   0   6  12  111.46   11.95   0
   0   6  12   69.43   11.60   0
   0  -6 -12  110.66    9.42   0
   0  -6 -12  102.09   10.83   0
   1   6  12   77.14   11.04   0
  -1  -6 -12  120.03   10.93   0
   1   6  12  105.65   11.68   0
  -1  -6 -12  108.00   10.46   0
   2   6  12   14.37    9.18   0
  -2  -6 -12    7.10   10.90   0
   2   6  12   10.66   11.84   0
  -2  -6 -12   19.44    8.64   0
  -3  -6 -12   41.87   14.02   0
   3   6  12   45.67    7.63   0
  -3  -6 -12   39.16    9.09   0
  -4  -6 -12    4.37   16.04   0
   4   6  12   12.26    8.98   0
  -4  -6 -12    8.69    7.21   0
  -4   7  12    9.71   10.07   0
  -3   7  12   83.01   10.09   0
   2  -7 -12   29.25    7.21   0
  -2   7  12   32.41    8.07   0
  -1   7  12   11.71    9.60   0
   1  -7 -12    5.77    8.68   0
   0   7  12  136.00   10.59   0
   0  -7 -12  168.32    9.49   0
   0  -7 -12  165.41   11.98   0
  -1  -7 -12   67.69   10.10   0
   1   7  12   32.60    9.40   0
   1   7  12   41.83   11.10   0
  -1  -7 -12   53.40    8.69   0
  -2  -7 -12   18.20    9.86   0
   2   7  12    2.20    8.66   0
  -2  -7 -12   20.00    9.00   0
   2   7  12    7.70   10.34   0
  -3  -7 -12   55.50   10.37   0
   3   7  12   28.66    9.18   0
   3   7  12   39.70   10.61   0
  -3  -7 -12   46.51    7.45   0
   4   7  12   17.17    7.16   0
  -4  -7 -12   12.02    7.28   0
  -4  -7 -12    2.75   10.33   0
   3  -8 -12    5.54    7.33   0
  -3   8  12   -7.74    9.89   0
   2  -8 -12   87.22    7.69   0
  -2   8  12   72.77   10.08   0
  -1   8  12   74.62    8.46   0
   1  -8 -12   91.41    7.54   0
   0   8  12   11.02    8.23   0
   0  -8 -12    1.91    8.46   0
   0  -8 -12    2.27   11.01   0
  -1  -8 -12   89.80    9.14   0
   1   8  12   83.21   10.01   0
  -1  -8 -12   75.35    9.08   0
  -2  -8 -12   28.91    9.94   0
   2   8  12   27.93    9.17   0
   2   8  12   14.89    7.51   0
  -2  -8 -12   20.85    9.03   0
   3   8  12   19.54   10.53   0
   3   8  12   16.48    7.48   0
  -3  -8 -12   19.73    8.89   0
  -3  -8 -12   23.18    8.82   0
   4   8  12   12.37    8.85   0
   4   8  12    4.83    7.27   0
  -4  -8 -12   28.26    9.04   0
  -4  -8 -12   21.00    8.79   0
   3  -9 -12   13.69    7.07   0
  -3   9  12    9.96    7.65   0
   2  -9 -12   96.57    9.16   0
  -2   9  12   75.90    8.36   0
  -1   9  12   21.63    9.92   0
   1  -9 -12   25.01    7.39   0
   0  -9 -12   81.55    9.37   0
   0  -9 -12   62.12   11.85   0
   0   9  12   95.21    9.91   0
  -1  -9 -12   31.17    9.07   0
   1   9  12   35.54    7.96   0
  -1  -9 -12   30.92    8.77   0
  -2  -9 -12   16.30    8.90   0
   2   9  12   15.96    9.26   0
  -2  -9 -12   -3.61    8.91   0
   3   9  12   17.86    7.19   0
   3   9  12   33.81    9.57   0
  -3  -9 -12   23.86    9.53   0
  -3  -9 -12   14.29    9.15   0
   2 -10 -12   12.04    7.29   0
  -2  10  12   15.89    9.78   0
  -1  10  12   36.20    9.83   0
   1 -10 -12   27.50    9.14   0
   0 -10 -12   28.23    9.03   0
   0 -10 -12    4.20   10.39   0
   0  10  12   25.77    9.78   0
  -1 -10 -12   54.36    9.34   0
   1  10  12   41.30    9.49   0
  -1 -10 -12   49.12    9.17   0
   2  10  12   18.27    9.43   0
  -2 -10 -12   16.17    9.02   0
  -2 -10 -12   27.40    9.52   0
   0   1  13   -2.73    9.03   0
  -2   2  13   35.65   11.36   0
  -2   2  13   24.44   11.15   0
  -2   2  13   39.05   11.42   0
  -1   2  13    7.00   10.45   0
  -1   2  13   19.15   17.97   0
  -1   2  13   17.07   16.17   0
   0   2  13   24.10    9.09   0
   1   2  13    1.78    9.05   0
  -1  -2 -13    2.18    8.74   0
   2   2  13   10.83    7.28   0
  -2  -2 -13    6.95    7.16   0
  -2   3  13   10.61   16.95   0
  -2   3  13    4.23   10.26   0
  -2   3  13   22.09    9.77   0
  -1   3  13   13.92   12.11   0
  -1   3  13   18.33   13.13   0
  -1   3  13   20.45   13.27   0
   0   3  13   16.97    9.69   0
   0  -3 -13   60.32    8.98   0
   1   3  13   11.60    9.15   0
  -1  -3 -13    9.30    8.67   0
   2   3  13   13.33    9.19   0
  -2  -3 -13   -8.60    7.35   0
  -2   4  13   11.47   11.95   0
  -1   4  13   21.44   13.53   0
  -1   4  13   40.02   12.10   0
  -1   4  13   22.79   11.71   0
   0   4  13   27.99   19.73   0
   0   4  13   20.52   10.78   0
   0   4  13   29.74   20.54   0
   0  -4 -13   40.46   10.56   0
   1   4  13   14.65    9.32   0
  -1  -4 -13   30.21    8.55   0
   2   4  13   11.07    7.32   0
  -2  -4 -13    5.23    8.84   0
   3   4  13   18.65    9.36   0
  -3  -4 -13   38.02    9.08   0
  -3   5  13   15.03    9.65   0
  -2   5  13   10.93    9.83   0
  -1   5  13   44.23   10.49   0
   0   5  13    1.95   11.77   0
   0  -5 -13    7.51    9.92   0
   0   5  13   15.88   12.41   0
   1   5  13   23.06   10.67   0
  -1  -5 -13   15.97    8.63   0
   2   5  13    8.24    9.26   0
  -2  -5 -13    9.81    8.95   0
   3   5  13    9.84    7.48   0
  -3  -5 -13   14.35    8.89   0
  -3   6  13   22.52    9.86   0
  -2   6  13    8.10    9.82   0
  -1   6  13   26.48   10.01   0
   0   6  13    8.75   10.69   0
   0  -6 -13    3.13   10.04   0
   0   6  13   11.17   11.13   0
   1   6  13   63.15   13.84   0
   1   6  13   40.97   10.77   0
  -1  -6 -13   60.45    9.12   0
   2   6  13   13.83    8.98   0
  -2  -6 -13   14.08    8.65   0
   3   6  13    7.81    7.50   0
  -3  -6 -13   -5.41    7.41   0
  -2   7  13   22.08    9.99   0
  -1   7  13   12.80    9.93   0
   0  -7 -13   30.14    8.87   0
   0  -7 -13   -1.20   11.44   0
   0   7  13   38.22    9.42   0
   1   7  13   23.95   10.56   0
  -1  -7 -13   49.17   10.00   0
   1   7  13   43.29   11.05   0
  -1  -7 -13   30.95    8.79   0
   2   7  13   25.23    8.98   0
  -2  -7 -13    6.23   10.21   0
   2   7  13   35.15   12.07   0
  -2  -7 -13   26.58    8.67   0
  -3  -7 -13    1.20   11.87   0
   3   7  13   -9.85    9.16   0
  -3  -7 -13    3.70    7.09   0
  -2   8  13   -3.26    8.32   0
   2  -8 -13   10.33    7.32   0
  -1   8  13   51.24    9.76   0
   1  -8 -13   48.82    8.99   0
   0  -8 -13   28.34    9.02   0
   0  -8 -13    0.45   10.68   0
   0   8  13   25.90    9.74   0
  -1  -8 -13  -10.44    9.25   0
   1   8  13    2.93    9.35   0
  -1  -8 -13   13.16    8.20   0
  -2  -8 -13   45.73    9.18   0
   2   8  13   18.11    9.32   0
  -2  -8 -13   37.62    9.12   0
   2   8  13   35.88   10.99   0
  -1   9  13   36.59   10.11   0
   1  -9 -13   62.60    9.23   0
   0  -9 -13   44.44    9.33   0
   0  -9 -13    4.13   11.98   0
   0   9  13   31.83    8.26   0
  -1  -9 -13    9.90    8.89   0
   1   9  13    3.58    9.55   0
  -1  -9 -13    9.16    9.76   0
;
_shelx_hkl_checksum     97322
_shelx_res_file
;
TITL Ni(NCS)2(4-Benzoylpyridine)2(MeCN)2 in P-1
CELL  0.71073    7.2716   10.4868   10.8677    65.540    88.893    88.378
ZERR  1           0.0005    0.0006    0.0006     0.004     0.005     0.005
LATT   1
SFAC  C  H  N Ni  O  S
UNIT    30    24   6   1   2   2
L.S. 10
ACTA
BOND $H
TEMP -73
HTAB
EQIV $1 -x+2, -y+2, -z+2
HTAB C3 S1_$1
MPLA N11 C11 C12 C13 C14 C15
MPLA C13 C16 C17 O11
MPLA C17 C18 C19 C20 C21 C22
MPLA N11 C11 C12 C13 C14 C15
WGHT    0.038300    0.295800
FVAR       1.28558
NI1   4    1.000000    0.500000    1.000000    10.50000    0.04421    0.04433 =
         0.04460   -0.02212   -0.00183    0.00743
N1    3    1.192492    0.647244    0.905233    11.00000    0.05359    0.05558 =
         0.05423   -0.02304   -0.00139    0.00288
C1    1    1.269531    0.752382    0.853542    11.00000    0.04883    0.05094 =
         0.04813   -0.02592   -0.00382    0.00786
S1    6    1.381224    0.897014    0.778899    11.00000    0.07247    0.05139 =
         0.08260   -0.03166    0.00317   -0.00610
N11   3    0.862295    0.557096    0.815146    11.00000    0.04653    0.04896 =
         0.04785   -0.02297   -0.00162    0.00702
C11   1    0.954159    0.579595    0.699869    11.00000    0.04575    0.06197 =
         0.04760   -0.02491    0.00206    0.00308
AFIX  43
H11   2    1.084354    0.568633    0.702897    11.00000   -1.20000
AFIX   0
C12   1    0.868536    0.617724    0.577792    11.00000    0.05147    0.05746 =
         0.04724   -0.02331    0.00330    0.00177
AFIX  43
H12   2    0.938733    0.632188    0.498662    11.00000   -1.20000
AFIX   0
C13   1    0.678044    0.634972    0.571089    11.00000    0.05226    0.04556 =
         0.04574   -0.01991   -0.00340    0.00283
C14   1    0.582870    0.611915    0.689364    11.00000    0.04747    0.05474 =
         0.05080   -0.02490   -0.00325    0.00521
AFIX  43
H14   2    0.452729    0.622977    0.688883    11.00000   -1.20000
AFIX   0
C15   1    0.678863    0.572640    0.808224    11.00000    0.04528    0.05393 =
         0.04575   -0.02335   -0.00057    0.00718
AFIX  43
H15   2    0.611557    0.555810    0.889069    11.00000   -1.20000
AFIX   0
C16   1    0.586341    0.667576    0.438143    11.00000    0.05898    0.05336 =
         0.04793   -0.01970   -0.00509   -0.00104
C17   1    0.413402    0.755049    0.401295    11.00000    0.05651    0.05283 =
         0.04722   -0.01102   -0.00494   -0.00324
C18   1    0.364842    0.848878    0.456447    11.00000    0.05874    0.05707 =
         0.05856   -0.01415   -0.00027    0.00308
AFIX  43
H18   2    0.438771    0.855425    0.524637    11.00000   -1.20000
AFIX   0
C19   1    0.208015    0.933584    0.412212    11.00000    0.06874    0.06644 =
         0.08036   -0.01389    0.00401    0.01199
AFIX  43
H19   2    0.175505    0.998930    0.449211    11.00000   -1.20000
AFIX   0
C20   1    0.099669    0.922540    0.314443    11.00000    0.06073    0.08158 =
         0.08894   -0.00100   -0.01106    0.01052
AFIX  43
H20   2   -0.007425    0.980560    0.284020    11.00000   -1.20000
AFIX   0
C21   1    0.145921    0.828143    0.260976    11.00000    0.06841    0.08885 =
         0.07598   -0.00571   -0.02391   -0.00716
AFIX  43
H21   2    0.069369    0.819919    0.194894    11.00000   -1.20000
AFIX   0
C22   1    0.302501    0.745225    0.302400    11.00000    0.07403    0.06558 =
         0.06015   -0.01493   -0.01588   -0.00655
AFIX  43
H22   2    0.335019    0.681350    0.263665    11.00000   -1.20000
AFIX   0
O11   5    0.655389    0.620965    0.362033    11.00000    0.07988    0.08015 =
         0.05414   -0.03627   -0.00608    0.00918
N2    3    0.845290    0.652257    1.036695    11.00000    0.05738    0.05683 =
         0.05272   -0.02820   -0.00552    0.01232
C2    1    0.772740    0.746583    1.043232    11.00000    0.06056    0.05219 =
         0.04680   -0.02523   -0.00421    0.01201
C3    1    0.682043    0.867501    1.050982    11.00000    0.09346    0.05877 =
         0.06734   -0.03283   -0.00726    0.02879
AFIX 137
H3A   2    0.719116    0.952401    0.973302    11.00000   -1.50000
H3B   2    0.717092    0.873986    1.134791    11.00000   -1.50000
H3C   2    0.548424    0.858105    1.050108    11.00000   -1.50000
AFIX   0
HKLF 4
REM  Ni(NCS)2(4-Benzoylpyridine)2(MeCN)2 in P-1
REM R1 =  0.0460 for    2634 Fo > 4sig(Fo)  and  0.0629 for all    3283 data
REM    188 parameters refined using      0 restraints
END
WGHT      0.0380      0.2970
REM Instructions for potential hydrogen bonds
HTAB C3 S1_$1
REM Highest difference peak  0.283,  deepest hole -0.403,  1-sigma level  0.046
Q1    1   1.1531  0.5111  0.9193  11.00000  0.05    0.28
Q2    1   0.8649  0.5177  0.9032  11.00000  0.05    0.26
Q3    1   1.1886  0.5406  1.0006  11.00000  0.05    0.25
Q4    1   1.2015  0.5144  0.9865  11.00000  0.05    0.24
Q5    1   1.1906  0.4830  0.9791  11.00000  0.05    0.24
Q6    1   0.8692  0.4403  0.9393  11.00000  0.05    0.24
Q7    1   1.0231  0.6174  1.0127  11.00000  0.05    0.22
Q8    1   0.9705  0.5320  0.8593  11.00000  0.05    0.21
Q9    1   1.0012  0.5992  0.8722  11.00000  0.05    0.21
Q10   1   1.0392  0.5005  0.8748  11.00000  0.05    0.20
Q11   1   0.5841  0.8410  1.1370  11.00000  0.05    0.20
Q12   1   0.5839  0.9080  0.9469  11.00000  0.05    0.19
Q13   1   0.9248  0.5945  1.0327  11.00000  0.05    0.19
Q14   1   0.4980  0.7185  0.4162  11.00000  0.05    0.19
Q15   1   0.9056  0.6300  0.9418  11.00000  0.05    0.17
Q16   1   0.8245  0.6012  0.8177  11.00000  0.05    0.17
Q17   1   0.8087  0.6853  0.9872  11.00000  0.05    0.17
Q18   1   0.6398  0.5732  0.7370  11.00000  0.05    0.17
Q19   1   1.3430  0.8983  0.8752  11.00000  0.05    0.16
Q20   1   0.6381  0.6570  0.5201  11.00000  0.05    0.15
;
_shelx_res_checksum     50806
_shelxl_version_number        2.014
