# Supplementary material for: Crystal structure, synthesis and thermal properties of bis­(aceto­nitrile-κN)bis­(4-benzoyl­pyridine-κN)bis­(iso­thio­cyanato-κN)nickel(II)
Source: Acta Crystallogr E Crystallogr Commun. 2019 Oct 22;75(Pt 11):1685–8. doi: 10.1107/S2056989019013756 (PMC6829719; doi:10.1107/S2056989019013756)
Supplement: Supplementary file 2 [file e-75-01685-Isup2.hkl]

data_I                                                                          
_shelx_title ' Ni(NCS)2(4-Benzoylpyridine)2(MeCN)2 in P-1'                      
_shelx_refln_list_code          4                                               
_shelx_F_calc_maximum       76.58                                               
_exptl_crystal_F_000       322.00                                               
_reflns_d_resolution_high  0.7829                                               
                                                                                
loop_                                                                           
 _space_group_symop_operation_xyz                                               
 'x, y, z'                                                                      
 '-x, -y, -z'                                                                   
                                                                                
_cell_length_a     7.2716                                                       
_cell_length_b    10.4868                                                       
_cell_length_c    10.8677                                                       
_cell_angle_alpha  65.540                                                       
_cell_angle_beta   88.893                                                       
_cell_angle_gamma  88.378                                                       
                                                                                
_shelx_F_squared_multiplier     1.000                                           
                                                                                
loop_                                                                           
 _refln_index_h                                                                 
 _refln_index_k                                                                 
 _refln_index_l                                                                 
 _refln_F_squared_calc                                                          
 _refln_F_squared_meas                                                          
 _refln_F_squared_sigma                                                         
 _refln_observed_status                                                         
   1   0   0          0.84          0.79         8.97 o                         
   2   0   0        274.18        288.88         7.81 o                         
   3   0   0       1138.53       1087.59         7.73 o                         
   4   0   0        409.80        469.97         4.39 o                         
   5   0   0        362.76        377.69         4.31 o                         
   6   0   0        111.30        112.82         3.72 o                         
   7   0   0         70.50         66.35         6.02 o                         
   8   0   0         22.18         24.22         2.47 o                         
   9   0   0          5.06          0.18         2.17 o                         
  -9   1   0         12.65         12.80         3.74 o                         
  -8   1   0          1.91          7.67         2.52 o                         
  -7   1   0         54.77         64.38         2.91 o                         
  -6   1   0        330.39        332.33         4.71 o                         
  -5   1   0         56.74         60.01         3.50 o                         
  -4   1   0         80.72         68.94         3.42 o                         
  -3   1   0        173.73        148.44         4.22 o                         
  -2   1   0        233.22        219.46         5.47 o                         
  -1   1   0       1935.62       2075.91        13.48 o                         
   0   1   0       2460.69       2813.32        21.92 o                         
   1   1   0       1256.37       1304.87        20.50 o                         
   2   1   0        965.54        942.60        25.71 o                         
   3   1   0        162.82        169.50         4.48 o                         
   4   1   0        340.03        308.22         4.03 o                         
   5   1   0         18.22         20.52         3.43 o                         
   6   1   0         85.45         94.13         3.26 o                         
   7   1   0        226.10        224.87         6.03 o                         
   8   1   0          0.15          5.48         2.24 o                         
   9   1   0         14.85         13.52         3.54 o                         
  -9   2   0          4.08          5.76         2.68 o                         
  -8   2   0          4.16          6.63         2.71 o                         
  -7   2   0         47.98         51.77         4.12 o                         
  -6   2   0         79.46         81.85         4.89 o                         
  -5   2   0        565.77        604.10        11.33 o                         
  -4   2   0         35.80         26.38         3.21 o                         
  -3   2   0        564.57        585.64         4.41 o                         
  -2   2   0       3124.02       3045.17        10.98 o                         
  -1   2   0        948.39       1104.18        30.13 o                         
   0   2   0        101.87        104.71         7.34 o                         
   2   2   0        289.88        285.20         4.69 o                         
   3   2   0       3493.01       3401.80        21.37 o                         
   4   2   0         60.00         63.29         3.44 o                         
   5   2   0         27.29         34.77         3.45 o                         
   6   2   0        177.95        190.10         5.88 o                         
   7   2   0          0.51          3.70         2.57 o                         
   8   2   0         45.54         38.30         3.93 o                         
   9   2   0         22.47         13.62         3.09 o                         
  -8   3   0          5.64          4.03         2.88 o                         
  -7   3   0          1.46          4.43         3.05 o                         
  -6   3   0        363.58        368.63         4.84 o                         
  -5   3   0         88.29         87.53         3.60 o                         
  -4   3   0          7.83         13.05         2.80 o                         
  -3   3   0        613.44        545.03         3.97 o                         
  -2   3   0       1114.90       1143.21         5.48 o                         
  -1   3   0         25.23         54.06         4.70 o                         
   0   3   0         32.31         25.45         6.03 o                         
   1   3   0       1427.67       1369.22         8.74 o                         
   2   3   0        368.27        360.19         6.94 o                         
   3   3   0        608.39        666.31        11.39 o                         
   4   3   0        514.92        497.82         4.83 o                         
   5   3   0         51.12         52.87         3.34 o                         
   6   3   0         25.87         24.45         2.95 o                         
   7   3   0         80.08         87.22         6.76 o                         
   8   3   0        106.80         87.44         4.85 o                         
   9   3   0          1.33          4.76         2.21 o                         
  -8   4   0         29.51         26.42         3.04 o                         
  -7   4   0         40.77         46.46         2.95 o                         
  -6   4   0          2.60          4.21         3.01 o                         
  -5   4   0         47.81         51.25         3.10 o                         
  -4   4   0       1027.70       1019.38         9.75 o                         
  -3   4   0          6.22          6.27         2.85 o                         
  -2   4   0        184.99        168.08         3.64 o                         
  -1   4   0        184.57        198.43         4.24 o                         
   0   4   0       1087.12       1109.46         8.59 o                         
   1   4   0       2340.48       2220.87         9.10 o                         
   2   4   0        209.52        217.12         3.76 o                         
   3   4   0         97.09         87.97         3.46 o                         
   4   4   0       1372.19       1435.68        37.46 o                         
   5   4   0          2.03          8.33         3.69 o                         
   6   4   0         18.89         23.18         3.37 o                         
   7   4   0         45.33         45.56         3.26 o                         
   8   4   0          3.10          4.66         4.88 o                         
  -8   5   0         52.40         43.36        13.13 o                         
  -7   5   0          2.20         -2.96         2.96 o                         
  -6   5   0          2.27          2.36         2.71 o                         
  -5   5   0        218.65        216.61         3.14 o                         
  -4   5   0        133.04        135.96         3.11 o                         
  -3   5   0        283.65        275.71         3.42 o                         
  -2   5   0          6.46          2.05         3.15 o                         
  -1   5   0        215.24        203.30         4.19 o                         
   0   5   0        211.64        205.24         3.99 o                         
   1   5   0         20.71         27.47         4.57 o                         
   2   5   0        604.61        621.34         9.84 o                         
   3   5   0        188.63        180.22         4.17 o                         
   4   5   0          5.43          9.90         3.00 o                         
   5   5   0        119.15        124.47        16.12 o                         
   6   5   0         42.58         53.13         3.66 o                         
   7   5   0          4.09          5.28         3.41 o                         
   8   5   0         11.23         11.55         3.83 o                         
  -7   6   0         10.02         11.69         2.96 o                         
  -6   6   0        154.91        156.66         5.20 o                         
  -5   6   0         17.38         15.25         2.47 o                         
  -4   6   0         98.18         99.65         3.47 o                         
  -3   6   0        146.85        140.81         3.02 o                         
  -2   6   0          0.95          5.07         2.99 o                         
  -1   6   0        525.42        507.79         7.63 o                         
   0   6   0         42.07         48.82         3.79 o                         
   1   6   0        116.81        110.88         4.51 o                         
   2   6   0        775.20        769.20         5.64 o                         
   3   6   0         73.11         77.27         3.34 o                         
   4   6   0         45.91         45.63         4.03 o                         
   5   6   0         96.56        102.58        13.50 o                         
   6   6   0         40.85         37.21         3.33 o                         
   7   6   0         29.10         25.49         4.61 o                         
   8   6   0          0.87         -3.05         3.30 o                         
  -7   7   0         38.65         32.78         2.92 o                         
  -6   7   0         17.36         17.13         3.39 o                         
  -5   7   0        106.28        112.82         4.32 o                         
  -4   7   0         57.48         55.55         2.65 o                         
  -3   7   0          8.38          7.55         2.69 o                         
  -2   7   0        250.27        242.17         3.61 o                         
  -1   7   0         49.76         47.53         3.36 o                         
   0   7   0        253.59        250.47         3.91 o                         
   1   7   0        183.40        196.33         4.51 o                         
   2   7   0         19.27         17.02         3.88 o                         
   3   7   0         79.12         86.37         5.02 o                         
   4   7   0         11.16         10.59         2.73 o                         
   5   7   0         48.37         53.89         3.73 o                         
   6   7   0         19.61         29.10         8.40 o                         
   7   7   0          0.17          5.12         3.08 o                         
  -6   8   0         36.75         36.31         2.44 o                         
  -5   8   0         58.25         59.26         2.68 o                         
  -4   8   0         37.52         34.85         2.59 o                         
  -3   8   0        243.91        248.71         6.35 o                         
  -2   8   0          3.48          5.61         3.21 o                         
  -1   8   0         15.86         21.49         4.92 o                         
   0   8   0        387.57        393.60         7.97 o                         
   1   8   0         35.19         37.75         3.13 o                         
   2   8   0         59.01         54.76         4.17 o                         
   3   8   0         62.49         64.36         2.92 o                         
   4   8   0         13.20         18.40         2.70 o                         
   5   8   0         24.74         31.66         5.77 o                         
   6   8   0          2.57         13.48         7.23 o                         
   7   8   0         11.55         12.85         6.90 o                         
  -6   9   0          8.29          3.85         4.35 o                         
  -5   9   0         32.95         32.43         2.52 o                         
  -4   9   0         68.11         66.15         5.44 o                         
  -3   9   0         15.50         15.58         2.88 o                         
  -2   9   0         29.25         30.83         2.81 o                         
  -1   9   0         46.51         54.63         3.83 o                         
   0   9   0          1.73         -2.42         2.64 o                         
   1   9   0        119.97        127.18         8.19 o                         
   2   9   0         24.31         29.77         2.88 o                         
   3   9   0         15.21         16.22         2.85 o                         
   4   9   0         43.78         47.41         5.02 o                         
   5   9   0          4.14          7.32         2.52 o                         
   6   9   0          9.09          5.31         3.12 o                         
  -5  10   0         20.28         17.90         3.63 o                         
  -4  10   0          9.22         13.72         2.63 o                         
  -3  10   0         46.29         43.30         4.69 o                         
  -2  10   0        150.46        146.82         3.79 o                         
  -1  10   0         13.50         15.52         2.66 o                         
   0  10   0          0.51          0.78         2.65 o                         
   1  10   0          1.26          5.51         2.55 o                         
   2  10   0         41.71         41.70         3.63 o                         
   3  10   0         40.25         45.66         4.67 o                         
   4  10   0          0.05          6.53         2.53 o                         
   5  10   0         10.74          7.65         2.59 o                         
  -3  11   0         32.46         24.91         4.06 o                         
  -2  11   0         21.66         21.23         2.63 o                         
  -1  11   0         11.14         14.72         2.71 o                         
   0  11   0          0.12         -2.59         2.63 o                         
   1  11   0         14.77         19.71         3.21 o                         
   2  11   0         28.25         30.00         5.44 o                         
   3  11   0          1.83          1.67         2.18 o                         
   4  11   0         18.58         17.88         2.32 o                         
  -1  12   0          6.39          3.25         3.42 o                         
   0  12   0         26.28         21.15         2.75 o                         
   1  12   0          6.58          4.68         5.41 o                         
  -3 -11   1          9.20          4.23         2.15 o                         
  -2 -11   1          0.61          1.05         2.53 o                         
  -1 -11   1         13.66         16.25         7.05 o                         
   0 -11   1          0.07         -1.28         2.89 o                         
   1 -11   1         54.85         40.47         5.92 o                         
   2 -11   1         13.21         14.75         2.62 o                         
   3 -11   1         23.43         16.48         2.71 o                         
  -4 -10   1          0.23         -0.69         2.13 o                         
  -3 -10   1         13.52         12.14         3.16 o                         
  -2 -10   1         85.74         88.97        10.13 o                         
  -1 -10   1          3.82          0.53         2.66 o                         
   0 -10   1         35.34         27.58         2.67 o                         
   1 -10   1         43.40         34.81         4.79 o                         
   2 -10   1          2.08          5.66         2.64 o                         
   3 -10   1        103.91         95.12         4.14 o                         
   4 -10   1         15.72         17.90         2.78 o                         
  -6  -9   1         10.75         18.43        10.12 o                         
  -5  -9   1         11.85         11.98         2.47 o                         
  -4  -9   1          0.42         -1.65         2.69 o                         
  -3  -9   1        173.20        185.93        13.72 o                         
  -2  -9   1          4.96          9.20         4.55 o                         
  -1  -9   1         35.23         38.59         2.93 o                         
   0  -9   1         13.33         15.17         2.80 o                         
   1  -9   1          4.67         11.59         3.71 o                         
   2  -9   1        204.47        196.25         3.32 o                         
   3  -9   1         22.50         26.37         2.79 o                         
   4  -9   1         68.93         64.42         3.51 o                         
   5  -9   1         23.85         24.25         2.32 o                         
  -6  -8   1          3.19          3.85         3.01 o                         
  -5  -8   1         22.71         22.71         3.79 o                         
  -4  -8   1        102.94        103.92        12.15 o                         
  -3  -8   1          1.14          1.67         3.08 o                         
  -2  -8   1        100.83        110.79         4.21 o                         
  -1  -8   1         15.14         18.05         4.49 o                         
   0  -8   1          7.10          7.33         3.12 o                         
   1  -8   1        495.19        498.37         9.78 o                         
   2  -8   1          6.21          6.13         3.05 o                         
   3  -8   1          5.76          6.99         2.68 o                         
   4  -8   1        222.29        215.11         7.41 o                         
   5  -8   1          7.58          5.90         2.49 o                         
   6  -8   1         11.47         14.89         3.16 o                         
  -7  -7   1          0.17          4.15         3.06 o                         
  -6  -7   1          0.28          4.61         3.04 o                         
  -5  -7   1         85.07         98.13        20.49 o                         
  -4  -7   1          4.78          9.25         3.43 o                         
  -3  -7   1         42.26         42.36         5.39 o                         
  -2  -7   1        181.00        193.48        10.76 o                         
  -1  -7   1         12.31         18.49         3.06 o                         
   0  -7   1        224.93        236.64         3.60 o                         
   1  -7   1         89.66         91.01         5.38 o                         
   2  -7   1        101.99         97.06         3.62 o                         
   3  -7   1         43.83         46.24         2.57 o                         
   4  -7   1          4.84          6.15         2.44 o                         
   5  -7   1        178.71        178.40         6.26 o                         
   6  -7   1         22.56         22.24         2.43 o                         
   7  -7   1         24.27         11.30         2.61 o                         
  -7  -6   1          7.09          8.63         3.31 o                         
  -6  -6   1         29.93         31.30         3.45 o                         
  -5  -6   1          2.11          2.93         4.54 o                         
  -4  -6   1        193.53        191.31        14.79 o                         
  -3  -6   1          0.54          3.18         3.05 o                         
  -2  -6   1          2.23          1.12         3.96 o                         
  -1  -6   1        696.37        685.41         4.41 o                         
   0  -6   1         11.97         16.45         3.41 o                         
   1  -6   1        139.51        143.05         4.95 o                         
   2  -6   1        542.33        535.14         6.18 o                         
   3  -6   1          8.04          8.88         2.84 o                         
   4  -6   1         93.89         95.23         2.92 o                         
   5  -6   1        120.58        121.40         5.86 o                         
   6  -6   1         30.50         38.11         3.70 o                         
   7  -6   1         49.19         50.52         3.14 o                         
  -8  -5   1          0.46          1.70         3.26 o                         
  -7  -5   1         18.64         17.54         4.50 o                         
  -6  -5   1          1.06          6.05         3.47 o                         
  -5  -5   1        161.97        163.06        22.08 o                         
  -4  -5   1         27.37         27.10         3.31 o                         
  -3  -5   1          3.86          5.45         3.17 o                         
  -2  -5   1        507.93        481.39         5.15 o                         
  -1  -5   1         42.07         42.21         3.62 o                         
   0  -5   1        374.74        370.09         4.05 o                         
   1  -5   1         87.32         80.12         3.44 o                         
   2  -5   1          8.52          9.07         2.99 o                         
   3  -5   1        564.25        551.67         3.91 o                         
   4  -5   1        139.92        145.91         3.07 o                         
   5  -5   1         44.35         52.11         2.67 o                         
   6  -5   1         34.82         38.69         3.07 o                         
   7  -5   1          7.97          4.32         2.63 o                         
   8  -5   1         38.51         36.24         6.50 o                         
  -8  -4   1         34.38         28.05         5.68 o                         
  -7  -4   1          0.65          4.32         3.11 o                         
  -6  -4   1        101.36        109.56         8.04 o                         
  -5  -4   1          5.84          8.80         4.31 o                         
  -4  -4   1         26.10         34.59         5.21 o                         
  -3  -4   1        908.70        902.39        19.20 o                         
  -2  -4   1        312.24        337.04         6.93 o                         
  -1  -4   1        286.14        268.35         5.79 o                         
   0  -4   1        246.72        221.61         4.51 o                         
   1  -4   1         84.62         85.23         3.69 o                         
   2  -4   1       1733.66       1711.20        13.73 o                         
   3  -4   1        141.25        132.66         3.37 o                         
   4  -4   1        144.18        141.53         3.14 o                         
   5  -4   1        398.89        422.27         4.83 o                         
   6  -4   1          1.09          1.29         2.79 o                         
   7  -4   1          8.96         12.99         2.75 o                         
   8  -4   1         46.71         39.62         3.27 o                         
  -8  -3   1          7.03         16.13         3.56 o                         
  -7  -3   1         53.22         50.91         3.41 o                         
  -6  -3   1          1.60          1.68         3.33 o                         
  -5  -3   1         14.89         19.48         4.64 o                         
  -4  -3   1        496.41        495.66        14.14 o                         
  -3  -3   1         89.01         86.74         3.52 o                         
  -2  -3   1       1192.41       1223.46        16.80 o                         
  -1  -3   1        623.14        630.24         6.67 o                         
   0  -3   1         78.86         94.42         4.76 o                         
   1  -3   1        424.62        398.01         4.38 o                         
   2  -3   1         36.07         47.74         3.41 o                         
   3  -3   1        638.17        625.23         4.08 o                         
   4  -3   1        582.71        590.22         5.53 o                         
   5  -3   1         13.88         11.93         3.56 o                         
   6  -3   1         85.31         98.14         3.36 o                         
   7  -3   1         10.08          9.71         2.68 o                         
   8  -3   1         13.78          9.33         2.57 o                         
  -9  -2   1          5.16          2.45         2.56 o                         
  -8  -2   1         55.18         51.79         3.25 o                         
  -7  -2   1         12.07         11.92         3.98 o                         
  -6  -2   1          6.16         11.26         3.27 o                         
  -5  -2   1        443.59        467.39         8.56 o                         
  -4  -2   1          4.58          6.42         3.59 o                         
  -3  -2   1       1100.39       1082.64         6.75 o                         
  -2  -2   1       4472.38       4690.83        65.10 o                         
  -1  -2   1       3236.53       3439.83        13.28 o                         
   0  -2   1        112.54        109.66         5.94 o                         
   1  -2   1          7.97         38.65         7.89 o                         
   2  -2   1          8.67          6.55         3.70 o                         
   3  -2   1       2573.82       2539.81         8.83 o                         
   4  -2   1         17.29         20.01         3.53 o                         
   5  -2   1        201.29        208.74         7.32 o                         
   6  -2   1        116.07        137.45         3.33 o                         
   7  -2   1         32.11         30.14         2.73 o                         
   8  -2   1         28.95         28.43         3.25 o                         
   9  -2   1          0.41         -2.14         2.52 o                         
  -9  -1   1         27.06         22.81         2.39 o                         
  -8  -1   1         25.97         26.75         5.18 o                         
  -7  -1   1         14.05         14.60         2.22 o                         
  -6  -1   1        184.48        207.26         7.02 o                         
  -5  -1   1         38.36         36.24         3.40 o                         
  -4  -1   1        293.00        308.20         3.85 o                         
  -3  -1   1         81.43         73.34         3.95 o                         
  -2  -1   1        146.00        155.25         5.49 o                         
  -1  -1   1       5196.16       5398.44        24.24 o                         
   0  -1   1        420.98        440.37         6.92 o                         
   1  -1   1        527.74        554.58         8.10 o                         
   2  -1   1        867.52        865.60         5.84 o                         
   3  -1   1        205.57        228.32         4.61 o                         
   4  -1   1        253.67        249.07         5.67 o                         
   5  -1   1        214.27        225.92         3.66 o                         
   6  -1   1         94.21         98.27         3.26 o                         
   7  -1   1         37.98         45.29         3.49 o                         
   8  -1   1          2.72          7.98         3.69 o                         
   9  -1   1          6.09          8.76         2.26 o                         
  -9   0   1          0.82          4.22         2.62 o                         
  -8   0   1         32.03         34.81         3.26 o                         
  -7   0   1        105.94        108.46         5.56 o                         
  -6   0   1          3.21          6.44         3.34 o                         
  -5   0   1        133.81        134.83         3.60 o                         
  -4   0   1       1043.27       1010.19        24.46 o                         
  -3   0   1        174.91        174.91         5.11 o                         
  -2   0   1       1171.87       1130.02        10.44 o                         
   0   0   1         56.58         74.36        12.07 o                         
   1   0   1       1152.88       1269.31        15.08 o                         
   2   0   1       1590.84       1563.76        29.96 o                         
   3   0   1         47.49         79.37         5.19 o                         
   4   0   1        406.61        386.08         4.24 o                         
   5   0   1        108.64        118.49         3.78 o                         
   6   0   1        465.81        501.19         9.42 o                         
   7   0   1          4.44          6.44         2.78 o                         
   8   0   1         15.02         13.38         2.25 o                         
   9   0   1          7.41          6.98         3.68 o                         
  -9   1   1          3.95          4.15         2.17 o                         
  -8   1   1         80.84         83.23         4.97 o                         
  -7   1   1         18.63         14.34         3.49 o                         
  -6   1   1         97.03        104.83         3.34 o                         
  -5   1   1        297.94        286.19         3.71 o                         
  -4   1   1        525.85        549.23         4.50 o                         
  -3   1   1        393.69        340.82         6.53 o                         
  -2   1   1         91.53        104.95         5.23 o                         
  -1   1   1       2320.32       2504.08        17.83 o                         
   0   1   1        682.64        832.86        10.17 o                         
   1   1   1       1033.45       1049.46        13.10 o                         
   2   1   1       2130.11       2019.43        35.56 o                         
   3   1   1        225.50        229.22         4.65 o                         
   4   1   1         81.44         73.74         3.47 o                         
   5   1   1        465.34        468.90         4.05 o                         
   6   1   1         41.66         46.94         3.90 o                         
   7   1   1         20.30         21.69         2.44 o                         
   8   1   1          2.50          4.17         2.28 o                         
   9   1   1          1.66         -0.06         2.23 o                         
  -9   2   1         13.49         12.54         5.07 o                         
  -8   2   1          1.20         -0.91         2.75 o                         
  -7   2   1        178.67        184.27         7.61 o                         
  -6   2   1        121.52        126.10         4.35 o                         
  -5   2   1         21.32         27.82         3.42 o                         
  -4   2   1        204.93        161.85         4.04 o                         
  -3   2   1        129.69        141.40         3.61 o                         
  -2   2   1       1205.53       1203.55         6.25 o                         
   0   2   1       2712.90       2765.26        16.96 o                         
   1   2   1        141.74        177.35        15.85 o                         
   2   2   1       1216.78       1236.35        19.55 o                         
   3   2   1         75.93         57.03         3.95 o                         
   4   2   1         37.23         29.83         3.41 o                         
   5   2   1          0.59          3.60         3.62 o                         
   6   2   1         80.11         83.73         3.17 o                         
   7   2   1         91.44        100.90         8.74 o                         
   8   2   1          3.16          5.18         2.45 o                         
   9   2   1         22.28         20.77         3.06 o                         
  -8   3   1         13.32         12.31         2.86 o                         
  -7   3   1        104.63        102.36         7.56 o                         
  -6   3   1         81.60         83.49         3.40 o                         
  -5   3   1        115.08        117.46         3.75 o                         
  -4   3   1         55.54         62.30         3.18 o                         
  -3   3   1       2046.02       2022.29         9.08 o                         
  -2   3   1       1244.08       1225.26         5.58 o                         
  -1   3   1         22.20         21.31         4.54 o                         
   1   3   1        431.89        486.88         6.48 o                         
   2   3   1        521.17        490.54         5.18 o                         
   3   3   1        962.11       1033.75        13.66 o                         
   4   3   1          4.49          6.92         3.96 o                         
   5   3   1        247.61        250.87         4.01 o                         
   6   3   1         19.08         21.04         2.86 o                         
   7   3   1         43.62         43.99         3.75 o                         
   8   3   1          5.71          9.70         2.84 o                         
   9   3   1          5.04          4.22         3.19 o                         
  -8   4   1         14.83         21.82         3.27 o                         
  -7   4   1         37.44         40.23         2.72 o                         
  -6   4   1         97.75        100.54         3.38 o                         
  -5   4   1          6.46         18.33         2.97 o                         
  -4   4   1        142.27        134.48         3.13 o                         
  -3   4   1        455.90        426.55         3.58 o                         
  -2   4   1        153.20        162.84         3.70 o                         
  -1   4   1       1527.00       1437.82        12.54 o                         
   0   4   1       2043.98       1992.83        17.30 o                         
   1   4   1        452.80        436.27        15.88 o                         
   2   4   1        556.04        539.48         7.16 o                         
   3   4   1        306.96        300.57         5.22 o                         
   4   4   1        242.86        249.66         4.62 o                         
   5   4   1         16.76         20.16         3.01 o                         
   6   4   1          0.21          0.88         2.73 o                         
   7   4   1         37.62         46.02         2.89 o                         
   8   4   1          8.78          6.49         3.01 o                         
  -8   5   1         17.95         14.61         3.01 o                         
  -7   5   1         77.09         85.88         5.80 o                         
  -6   5   1         37.27         39.49         2.93 o                         
  -5   5   1         23.06         31.52         3.51 o                         
  -4   5   1        145.83        133.14         2.99 o                         
  -3   5   1         71.25         66.95         3.06 o                         
  -2   5   1        702.52        654.57         4.14 o                         
  -1   5   1         98.27        125.55         4.12 o                         
   0   5   1       1264.28       1218.47         5.91 o                         
   1   5   1       2241.05       2249.49        39.81 o                         
   2   5   1          0.83          5.33         3.50 o                         
   3   5   1       1077.84       1081.71        21.62 o                         
   4   5   1         18.22         26.29         3.10 o                         
   5   5   1          2.66         11.49         4.54 o                         
   6   5   1        181.62        181.10        10.39 o                         
   7   5   1         12.24         14.74         3.12 o                         
   8   5   1         40.33         26.86         3.43 o                         
  -8   6   1         16.48          9.88         3.74 o                         
  -7   6   1          0.25          7.34         2.98 o                         
  -6   6   1        169.92        175.96         4.08 o                         
  -5   6   1        145.96        146.26         2.83 o                         
  -4   6   1         15.20         13.39         2.77 o                         
  -3   6   1         30.20         26.39         2.90 o                         
  -2   6   1        142.24        150.02         3.85 o                         
  -1   6   1         37.31         42.96         3.65 o                         
   0   6   1        591.77        569.70         4.37 o                         
   1   6   1       1034.60       1065.11         6.23 o                         
   2   6   1        323.62        303.75         4.41 o                         
   3   6   1         77.40         80.58         3.30 o                         
   4   6   1         32.07         33.78         3.18 o                         
   5   6   1         74.50         77.90         2.88 o                         
   6   6   1          5.63          6.40         3.21 o                         
   7   6   1         47.89         46.41         8.98 o                         
   8   6   1          6.59          6.76         3.68 o                         
  -7   7   1          2.51          1.69         2.74 o                         
  -6   7   1         68.71         68.13         3.48 o                         
  -5   7   1        145.82        150.98         3.40 o                         
  -4   7   1        102.54        102.14         2.90 o                         
  -3   7   1          4.79          8.76         2.97 o                         
  -2   7   1         91.52         93.23         3.44 o                         
  -1   7   1        152.19        147.41         3.71 o                         
   0   7   1         21.12         26.55         3.47 o                         
   1   7   1        922.73        909.44        15.28 o                         
   2   7   1         75.14         82.78         3.26 o                         
   3   7   1         24.54         26.99         3.86 o                         
   4   7   1        267.12        283.14         8.75 o                         
   5   7   1          8.61          8.77         2.84 o                         
   6   7   1         42.50         40.85         7.30 o                         
   7   7   1         11.70         13.35         3.05 o                         
  -7   8   1          0.80          6.99         2.71 o                         
  -6   8   1         24.32         26.30         2.29 o                         
  -5   8   1        141.10        148.04         3.96 o                         
  -4   8   1         50.18         49.90         2.53 o                         
  -3   8   1         58.31         56.89         3.05 o                         
  -2   8   1         33.15         32.64         3.15 o                         
  -1   8   1          0.96          1.56         3.48 o                         
   0   8   1        245.77        242.80         4.63 o                         
   1   8   1         99.88        104.49         3.55 o                         
   2   8   1         94.96        109.19         4.80 o                         
   3   8   1         63.84         75.59         2.96 o                         
   4   8   1         29.91         29.77         2.94 o                         
   5   8   1         54.46         61.09         9.72 o                         
   6   8   1          5.95          2.36         3.91 o                         
   7   8   1          0.13          0.21         3.32 o                         
  -6   9   1          3.33          2.16         2.52 o                         
  -5   9   1         16.55         17.73         2.76 o                         
  -4   9   1         85.72         85.79         3.41 o                         
  -3   9   1         20.39         21.39         2.94 o                         
  -2   9   1         27.89         24.48         2.71 o                         
  -1   9   1        192.35        204.50         3.26 o                         
   0   9   1         25.44         23.40         2.93 o                         
   1   9   1         20.57         24.51         2.80 o                         
   2   9   1        128.12        133.90         6.48 o                         
   3   9   1          1.72          8.68         2.72 o                         
   4   9   1        105.72        110.09         9.90 o                         
   5   9   1         15.54         19.46         2.89 o                         
   6   9   1          0.30          4.24         3.42 o                         
  -5  10   1         30.87         31.12         2.93 o                         
  -4  10   1         29.42         26.75         3.23 o                         
  -3  10   1         15.97         18.80         2.69 o                         
  -2  10   1        152.85        152.47         6.13 o                         
  -1  10   1          0.85          3.80         2.94 o                         
   0  10   1          0.57          4.67         2.71 o                         
   1  10   1          2.12          4.05         2.70 o                         
   2  10   1          9.16          9.01         2.24 o                         
   3  10   1        103.53        101.50         6.30 o                         
   4  10   1          2.12          2.24         2.59 o                         
   5  10   1          5.78          4.53         2.61 o                         
  -4  11   1          0.10         -1.11         4.16 o                         
  -3  11   1         72.22         61.90         2.75 o                         
  -2  11   1          4.93          4.15         2.63 o                         
  -1  11   1         25.65         23.60         2.87 o                         
   0  11   1         42.22         40.35         2.74 o                         
   1  11   1         15.04          9.79         2.62 o                         
   2  11   1         47.75         54.02         5.79 o                         
   3  11   1          4.96          6.15         2.17 o                         
   4  11   1          1.32          6.66         2.95 o                         
  -2  12   1         13.36         13.74         3.77 o                         
  -1  12   1         19.94         18.98         3.57 o                         
   0  12   1          0.55          2.65         3.57 o                         
   1  12   1         40.83         39.12         4.83 o                         
   2  12   1          0.06          6.21         2.21 o                         
  -2 -11   2          0.04          1.35         2.70 o                         
  -1 -11   2          5.48          8.16         2.70 o                         
   0 -11   2         55.02         41.69         6.12 o                         
   1 -11   2          0.54          6.13         3.71 o                         
  -4 -10   2         24.10         23.36         2.32 o                         
  -3 -10   2          1.58          3.98         2.18 o                         
  -2 -10   2         22.33         21.02         2.81 o                         
  -1 -10   2         61.70         58.25         2.91 o                         
   0 -10   2          0.64          1.72         2.71 o                         
   1 -10   2          5.06          3.74         4.04 o                         
   2 -10   2          5.82          7.45         2.72 o                         
   3 -10   2         21.81         17.96         2.74 o                         
  -5  -9   2          8.08          5.22         3.04 o                         
  -4  -9   2          3.54         -1.08         2.10 o                         
  -3  -9   2          5.73         10.13         2.19 o                         
  -2  -9   2          9.42         14.95         2.89 o                         
  -1  -9   2         18.26         15.22         2.65 o                         
   0  -9   2         62.84         62.03         3.13 o                         
   1  -9   2          9.51          7.84         2.80 o                         
   2  -9   2         13.46         19.12         3.07 o                         
   3  -9   2        103.79         96.48         5.00 o                         
   4  -9   2          2.75         10.00         2.77 o                         
   5  -9   2          3.03          1.53         2.63 o                         
  -6  -8   2         72.36         61.34        13.71 o                         
  -5  -8   2          3.14         14.38         4.57 o                         
  -4  -8   2         30.60         27.43         5.55 o                         
  -3  -8   2         63.52         73.26         6.04 o                         
  -2  -8   2          0.36          4.88         2.69 o                         
  -1  -8   2         78.74         82.80         2.94 o                         
   0  -8   2         25.85         28.32         3.08 o                         
   1  -8   2        176.44        179.22         4.80 o                         
   2  -8   2         33.53         36.28         3.01 o                         
   3  -8   2          1.32         -1.78         3.27 o                         
   4  -8   2         20.14         25.41         2.43 o                         
   5  -8   2          0.19          1.60         3.09 o                         
   6  -8   2         10.00         11.21         2.46 o                         
  -7  -7   2         13.61          7.58         3.16 o                         
  -6  -7   2          8.49         12.96         6.34 o                         
  -5  -7   2         50.94         57.15        15.57 o                         
  -4  -7   2         25.79         28.82         3.03 o                         
  -3  -7   2         67.14         72.43         9.95 o                         
  -2  -7   2         27.11         31.07         3.04 o                         
  -1  -7   2         18.62         25.98         3.08 o                         
   0  -7   2        186.92        202.21         3.70 o                         
   1  -7   2        459.77        447.59         4.14 o                         
   2  -7   2         35.03         37.69         3.37 o                         
   3  -7   2         45.84         45.65         2.64 o                         
   4  -7   2         36.88         34.70         2.58 o                         
   5  -7   2          0.45          5.16         2.40 o                         
   6  -7   2         31.02         38.45         2.65 o                         
  -7  -6   2          9.44          7.79         3.54 o                         
  -6  -6   2         57.54         64.24         8.13 o                         
  -5  -6   2        151.27        170.44        26.70 o                         
  -4  -6   2          0.80          1.67         2.65 o                         
  -3  -6   2        380.09        405.82        28.06 o                         
  -2  -6   2         28.02         28.67         3.30 o                         
  -1  -6   2        111.87        113.74         3.51 o                         
   0  -6   2        589.22        560.25         5.45 o                         
   1  -6   2          0.33          0.03         3.45 o                         
   2  -6   2        431.11        427.88         6.54 o                         
   3  -6   2        160.23        159.43         3.23 o                         
   4  -6   2         54.49         54.36         2.43 o                         
   5  -6   2          1.25          1.98         2.48 o                         
   6  -6   2          3.37          5.25         3.21 o                         
   7  -6   2         36.76         27.21         2.70 o                         
  -8  -5   2          0.21          1.76         3.08 o                         
  -7  -5   2          0.48         -0.46         3.06 o                         
  -6  -5   2         29.39         30.33         6.30 o                         
  -5  -5   2        193.02        216.03        24.22 o                         
  -4  -5   2        197.30        220.14        17.63 o                         
  -3  -5   2          0.49          6.06         3.20 o                         
  -2  -5   2        239.59        225.31        10.70 o                         
  -1  -5   2         67.41         63.00         3.44 o                         
   0  -5   2          3.12          9.12         3.29 o                         
   1  -5   2        791.95        767.99         7.20 o                         
   2  -5   2        256.57        264.81         3.82 o                         
   3  -5   2        144.61        139.72         3.09 o                         
   4  -5   2        336.21        358.66         9.28 o                         
   5  -5   2         15.54         16.22         2.62 o                         
   6  -5   2         20.15         24.14         2.97 o                         
   7  -5   2         17.55         19.58         2.60 o                         
  -8  -4   2          3.85          0.40         3.07 o                         
  -7  -4   2          4.27          2.88         4.57 o                         
  -6  -4   2          5.81          9.81         3.67 o                         
  -5  -4   2        234.64        254.57        19.68 o                         
  -4  -4   2          6.29          9.13         3.75 o                         
  -3  -4   2         51.98         48.75         3.32 o                         
  -2  -4   2       1580.83       1623.46        13.00 o                         
  -1  -4   2          0.77          2.41         3.32 o                         
   0  -4   2        546.99        499.87        15.14 o                         
   1  -4   2        389.43        377.80         4.87 o                         
   2  -4   2         53.46         52.94         3.25 o                         
   3  -4   2        302.99        288.52         3.51 o                         
   4  -4   2        239.54        233.21         3.11 o                         
   5  -4   2        488.80        500.35         5.90 o                         
   6  -4   2          6.23          2.87         2.67 o                         
   7  -4   2          1.89          6.41         2.76 o                         
   8  -4   2         23.03         22.48         2.66 o                         
  -8  -3   2          2.59          5.02         3.34 o                         
  -7  -3   2         21.28         17.31         3.23 o                         
  -6  -3   2          2.79          4.40         4.20 o                         
  -5  -3   2          8.38          8.81         3.80 o                         
  -4  -3   2        293.12        301.71         9.05 o                         
  -3  -3   2       1085.99       1081.43        14.89 o                         
  -2  -3   2       1221.25       1274.92        39.93 o                         
  -1  -3   2         46.25         54.67         4.41 o                         
   0  -3   2         38.95         47.94         4.44 o                         
   1  -3   2          6.11          5.14         3.39 o                         
   2  -3   2        297.49        272.03         4.44 o                         
   3  -3   2        418.55        433.50         3.97 o                         
   4  -3   2        888.95        904.93         6.65 o                         
   5  -3   2        131.09        141.65         3.85 o                         
   6  -3   2          6.62          6.90         3.60 o                         
   7  -3   2         87.59         98.50         5.15 o                         
   8  -3   2          6.31          7.11         2.56 o                         
  -8  -2   2         20.08         24.76         4.24 o                         
  -7  -2   2         56.19         57.49         3.67 o                         
  -6  -2   2          3.59          7.85         6.14 o                         
  -5  -2   2         45.64         45.20         4.14 o                         
  -4  -2   2        153.19        156.40         4.42 o                         
  -3  -2   2         14.09         15.59         4.10 o                         
  -2  -2   2        616.03        591.38         8.66 o                         
  -1  -2   2       1099.97       1053.78         7.62 o                         
   0  -2   2         37.36         35.80         4.58 o                         
   1  -2   2        592.16        538.33         6.31 o                         
   2  -2   2        379.35        397.35         4.41 o                         
   3  -2   2        776.44        719.43         8.37 o                         
   4  -2   2        298.85        294.18         4.05 o                         
   5  -2   2         48.77         49.40         4.36 o                         
   6  -2   2        143.31        149.19         3.32 o                         
   7  -2   2         34.41         38.90         2.89 o                         
   8  -2   2         19.32         23.89         2.52 o                         
  -9  -1   2         11.72          9.56         2.27 o                         
  -8  -1   2         27.73         23.89         3.73 o                         
  -7  -1   2          1.81          6.86         2.42 o                         
  -6  -1   2         48.75         57.15         3.01 o                         
  -5  -1   2          1.05          6.12         3.47 o                         
  -4  -1   2        141.78        145.99         3.43 o                         
  -3  -1   2        160.47        143.75         7.05 o                         
  -2  -1   2        299.42        293.30        10.12 o                         
   0  -1   2         29.91         36.56         5.65 o                         
   1  -1   2        188.17        239.63        14.74 o                         
   2  -1   2       2014.19       1900.84         9.30 o                         
   3  -1   2          0.73          4.60         3.73 o                         
   4  -1   2         24.13         23.97         3.36 o                         
   5  -1   2        430.91        449.21         4.07 o                         
   6  -1   2        111.05        114.48         3.38 o                         
   7  -1   2         84.96         99.23         2.97 o                         
   8  -1   2         47.76         47.85         2.88 o                         
   9  -1   2          4.11          2.73         2.25 o                         
  -9   0   2         26.19         18.59         3.60 o                         
  -8   0   2          1.58          3.68         2.20 o                         
  -7   0   2         43.87         46.67         4.48 o                         
  -6   0   2         47.69         48.97         3.11 o                         
  -5   0   2         82.73         91.35         3.87 o                         
  -4   0   2        971.80        951.75         9.06 o                         
  -3   0   2         13.67         12.36         4.16 o                         
  -2   0   2          2.48          1.95         8.33 o                         
   0   0   2         54.29         56.84         9.56 o                         
   1   0   2       5864.03       6050.62        24.89 o                         
   2   0   2        126.53        102.97         5.25 o                         
   3   0   2          1.62          1.58         4.49 o                         
   4   0   2        368.99        352.73         8.51 o                         
   5   0   2        307.58        338.98         4.00 o                         
   6   0   2        170.81        180.25         4.61 o                         
   7   0   2         11.60         12.16         2.41 o                         
   8   0   2         18.01         19.23         2.61 o                         
   9   0   2         10.95         12.28         2.60 o                         
  -9   1   2          0.74         -0.50         2.61 o                         
  -8   1   2         20.18         19.64         2.67 o                         
  -7   1   2         30.15         42.11         2.90 o                         
  -6   1   2         61.62         71.22         3.31 o                         
  -5   1   2        348.16        332.02         3.76 o                         
  -4   1   2          8.97         12.41         3.50 o                         
  -3   1   2        599.92        577.87         9.31 o                         
  -2   1   2          9.19         13.44         5.70 o                         
  -1   1   2         95.72        104.80         8.79 o                         
   1   1   2        378.53        382.96         7.20 o                         
   2   1   2        867.20        812.92         6.39 o                         
   3   1   2        297.77        270.97         4.11 o                         
   4   1   2         18.61         10.97         3.68 o                         
   5   1   2        415.79        422.74         6.12 o                         
   6   1   2          5.15         10.03         2.88 o                         
   7   1   2         31.26         33.18         2.84 o                         
   8   1   2         85.60         73.96         5.93 o                         
   9   1   2          1.28          2.15         2.24 o                         
  -9   2   2          9.71         12.91         3.15 o                         
  -8   2   2         18.32         19.36         2.80 o                         
  -7   2   2         23.11         21.04         2.83 o                         
  -6   2   2        186.60        206.68         8.88 o                         
  -5   2   2          9.81         11.74         3.87 o                         
  -4   2   2        937.24        930.87         5.80 o                         
  -3   2   2        717.51        672.54         5.12 o                         
  -2   2   2        306.44        330.63         5.07 o                         
  -1   2   2       3470.63       3536.35        13.66 o                         
   0   2   2        205.50        205.20         7.81 o                         
   1   2   2        849.80        860.44        16.53 o                         
   2   2   2        529.91        517.21         9.89 o                         
   3   2   2        224.23        202.25         4.25 o                         
   4   2   2        459.40        456.55         4.19 o                         
   5   2   2         58.93         67.54         4.05 o                         
   6   2   2        154.14        168.56         3.62 o                         
   7   2   2         69.09         73.29         2.84 o                         
   8   2   2          0.68         -0.58         2.12 o                         
   9   2   2          7.87          3.39         2.18 o                         
  -8   3   2         26.91         24.40         3.26 o                         
  -7   3   2         16.24         19.12         3.29 o                         
  -6   3   2         42.54         45.59         3.08 o                         
  -5   3   2        284.32        298.35         3.71 o                         
  -4   3   2         91.35         92.15         3.12 o                         
  -3   3   2         56.91         53.31         3.29 o                         
  -2   3   2       2995.71       2994.89         8.93 o                         
  -1   3   2        654.78        661.80         6.70 o                         
   0   3   2          1.10          2.74         7.84 o                         
   1   3   2          4.80          9.36         4.82 o                         
   2   3   2        388.61        395.79        10.88 o                         
   3   3   2       2237.31       2270.27        34.63 o                         
   4   3   2        313.03        303.44         3.97 o                         
   5   3   2         37.55         41.78         3.11 o                         
   6   3   2        186.64        192.19         5.78 o                         
   7   3   2         78.22         84.94         8.11 o                         
   8   3   2         17.45         17.81         2.84 o                         
   9   3   2         26.69         17.28         2.89 o                         
  -8   4   2         58.62         53.76         3.08 o                         
  -7   4   2         35.89         37.58         3.11 o                         
  -6   4   2         62.75         78.11         3.09 o                         
  -5   4   2         12.50         15.46         2.75 o                         
  -4   4   2         49.40         51.94         3.35 o                         
  -3   4   2       1813.45       1746.22        12.13 o                         
  -2   4   2        549.98        534.36         5.03 o                         
  -1   4   2       1042.66       1085.31        16.89 o                         
   0   4   2        133.85        107.89         6.30 o                         
   1   4   2        310.49        317.36         4.92 o                         
   2   4   2        578.73        551.20         7.51 o                         
   3   4   2          6.02         13.62         2.93 o                         
   4   4   2         29.61         30.83         2.89 o                         
   5   4   2        462.56        489.92        19.29 o                         
   6   4   2          1.51          4.27         2.90 o                         
   7   4   2         16.86         22.33         3.54 o                         
   8   4   2         23.73         22.77         2.57 o                         
  -8   5   2         28.17         23.08         5.29 o                         
  -7   5   2        213.02        205.98        14.25 o                         
  -6   5   2         10.06         13.72         3.03 o                         
  -5   5   2          3.81          4.89         2.68 o                         
  -4   5   2        173.76        159.26         3.12 o                         
  -3   5   2        398.62        415.10         4.37 o                         
  -2   5   2        557.04        519.63         4.02 o                         
  -1   5   2        615.10        557.30         4.56 o                         
   0   5   2       1018.08       1063.96         9.69 o                         
   1   5   2        599.86        528.78         9.59 o                         
   2   5   2         12.23         15.58         4.01 o                         
   3   5   2          4.19          5.71         3.84 o                         
   4   5   2        459.54        455.06         9.66 o                         
   5   5   2          0.43          7.05         3.06 o                         
   6   5   2        110.58        119.41         5.07 o                         
   7   5   2         76.28         77.75         3.02 o                         
   8   5   2         10.11          8.16         4.63 o                         
  -8   6   2         34.21         31.27         2.84 o                         
  -7   6   2         38.63         38.86         3.51 o                         
  -6   6   2         22.50         25.89         2.42 o                         
  -5   6   2        166.22        179.56         2.87 o                         
  -4   6   2         32.28         34.33         3.13 o                         
  -3   6   2        440.45        434.72         3.48 o                         
  -2   6   2        757.77        727.17         5.34 o                         
  -1   6   2         85.53         92.24         4.09 o                         
   0   6   2       2074.98       2102.92         7.82 o                         
   1   6   2          2.66          7.09         4.48 o                         
   2   6   2        104.53         98.22         3.53 o                         
   3   6   2        331.42        339.94         5.60 o                         
   4   6   2         63.62         68.92         3.31 o                         
   5   6   2          6.25          9.63         2.97 o                         
   6   6   2         75.29         80.46        13.66 o                         
   7   6   2         41.83         40.71         3.78 o                         
   8   6   2          4.13          4.34         3.89 o                         
  -7   7   2         16.37         16.61         2.60 o                         
  -6   7   2        141.45        140.47         2.64 o                         
  -5   7   2         50.99         56.06         2.53 o                         
  -4   7   2        209.33        214.58         2.99 o                         
  -3   7   2          0.69          6.79         3.41 o                         
  -2   7   2          7.85          2.13         3.61 o                         
  -1   7   2        762.32        731.90         8.14 o                         
   0   7   2        321.92        315.14         3.91 o                         
   1   7   2        498.94        496.94        13.28 o                         
   2   7   2        564.68        578.35         5.55 o                         
   3   7   2          7.36         10.48         3.19 o                         
   4   7   2          5.80         12.32         2.99 o                         
   5   7   2         26.94         31.68         4.82 o                         
   6   7   2          8.29          6.99         4.97 o                         
   7   7   2         55.26         50.01         5.85 o                         
   8   7   2          0.79          2.47         3.23 o                         
  -7   8   2         28.44         23.23         2.46 o                         
  -6   8   2         32.70         32.17         2.56 o                         
  -5   8   2         71.81         75.96         3.63 o                         
  -4   8   2         39.04         39.39         2.42 o                         
  -3   8   2         15.64         17.27         3.13 o                         
  -2   8   2        404.37        418.04         5.84 o                         
  -1   8   2          5.99         19.03         8.97 o                         
   0   8   2        479.01        484.61         3.92 o                         
   1   8   2       1155.80       1184.05        11.91 o                         
   2   8   2         38.25         40.75         3.25 o                         
   3   8   2        148.62        157.35         3.29 o                         
   4   8   2          9.46         14.72         2.70 o                         
   5   8   2          3.91          7.40         2.98 o                         
   6   8   2         23.71         22.99         3.60 o                         
   7   8   2          0.28          1.49         3.05 o                         
  -6   9   2         37.74         36.31         2.40 o                         
  -5   9   2         39.91         44.60         2.94 o                         
  -4   9   2         10.26          7.98         3.08 o                         
  -3   9   2        172.30        178.84         4.46 o                         
  -2   9   2          5.79         11.37         5.83 o                         
  -1   9   2          1.12         -2.29         2.92 o                         
   0   9   2        169.85        172.89         4.29 o                         
   1   9   2         74.08         75.90         3.02 o                         
   2   9   2        146.03        148.98         3.22 o                         
   3   9   2         37.51         38.32         5.33 o                         
   4   9   2         20.17         21.12         4.10 o                         
   5   9   2         49.65         54.40         5.07 o                         
   6   9   2          3.30          5.60         3.17 o                         
  -5  10   2          2.36          5.19         2.98 o                         
  -4  10   2         58.99         57.65         6.68 o                         
  -3  10   2          0.79         -1.65         3.99 o                         
  -2  10   2          7.34         11.04         2.75 o                         
  -1  10   2        254.05        244.87         3.35 o                         
   0  10   2         27.08         30.20         3.43 o                         
   1  10   2        113.25        109.60         8.02 o                         
   2  10   2         58.49         58.32         4.07 o                         
   3  10   2         24.28         24.60         4.69 o                         
   4  10   2        118.30        118.18        11.92 o                         
   5  10   2         10.03         12.49         2.54 o                         
   6  10   2          5.39          9.74         2.58 o                         
  -4  11   2          0.17          1.62         2.58 o                         
  -3  11   2         17.80         19.81         2.68 o                         
  -2  11   2         68.07         56.50         3.08 o                         
  -1  11   2          4.14          8.79         2.62 o                         
   0  11   2         11.34         15.70         2.90 o                         
   1  11   2          5.79         12.01         2.62 o                         
   2  11   2         14.26         13.60         5.17 o                         
   3  11   2         60.90         59.46        11.50 o                         
   4  11   2          1.45         -2.55         2.55 o                         
   5  11   2          7.05          8.33         2.57 o                         
  -3  12   2         15.29         14.27         2.69 o                         
  -2  12   2          0.19          6.05         3.04 o                         
  -1  12   2         21.63         20.47         2.61 o                         
   0  12   2          1.56          8.12         2.57 o                         
   1  12   2          2.45          6.84         2.48 o                         
   2  12   2         57.76         47.37         4.14 o                         
   3  12   2          1.88          6.84         2.21 o                         
  -3 -10   3          2.17         -0.07         2.27 o                         
  -2 -10   3          3.04          3.51         2.68 o                         
  -1 -10   3         39.85         35.80         4.94 o                         
   0 -10   3          0.15         -0.17         2.53 o                         
   1 -10   3          1.29          6.17         2.59 o                         
   2 -10   3         14.91         14.39         5.41 o                         
  -4  -9   3          0.17         -0.62         2.32 o                         
  -3  -9   3          0.12          9.21         2.48 o                         
  -2  -9   3         67.21         75.98        11.56 o                         
  -1  -9   3         18.50         16.90         2.68 o                         
   0  -9   3         40.16         42.61         4.24 o                         
   1  -9   3          1.52          4.31         2.95 o                         
   2  -9   3          2.08          2.25         3.16 o                         
   3  -9   3         33.06         29.25         4.53 o                         
   4  -9   3          1.54          4.28         2.80 o                         
  -5  -8   3          0.97          3.45         3.06 o                         
  -4  -8   3          0.70          4.75         2.24 o                         
  -3  -8   3         56.89         58.40         3.64 o                         
  -2  -8   3          4.82          7.91         2.75 o                         
  -1  -8   3          9.56         12.57         3.33 o                         
   0  -8   3        104.28        107.95         2.99 o                         
   1  -8   3          0.42          0.20         3.28 o                         
   2  -8   3         44.42         42.50         3.15 o                         
   3  -8   3          0.24          0.16         3.58 o                         
   4  -8   3          0.52          1.82         2.43 o                         
   5  -8   3         63.40         50.83         5.99 o                         
  -6  -7   3          5.73          0.67         3.10 o                         
  -5  -7   3          3.19          2.05         7.15 o                         
  -4  -7   3         58.15         77.79        10.83 o                         
  -3  -7   3          0.70          6.78         2.55 o                         
  -2  -7   3         32.19         36.88         2.82 o                         
  -1  -7   3         71.94         77.31         3.26 o                         
   0  -7   3         27.72         29.52         3.04 o                         
   1  -7   3        197.20        197.04         3.57 o                         
   2  -7   3         10.00          8.54         2.84 o                         
   3  -7   3         21.64         24.78         2.45 o                         
   4  -7   3          0.95          0.54         2.26 o                         
   5  -7   3          0.51          3.78         2.34 o                         
   6  -7   3         49.82         44.31         3.77 o                         
  -7  -6   3         12.72          2.90         3.43 o                         
  -6  -6   3         32.44         33.29         6.27 o                         
  -5  -6   3         32.64         47.69        19.90 o                         
  -4  -6   3         49.40         53.75        10.50 o                         
  -3  -6   3         10.17          7.07         2.71 o                         
  -2  -6   3          4.45          4.74         3.00 o                         
  -1  -6   3          0.24          6.24         3.30 o                         
   0  -6   3        298.05        294.65         4.59 o                         
   1  -6   3        159.83        164.49         3.66 o                         
   2  -6   3         17.73         18.45         2.87 o                         
   3  -6   3        220.80        223.33         2.85 o                         
   4  -6   3         56.23         54.26         2.66 o                         
   5  -6   3          0.36          3.77         2.37 o                         
   6  -6   3         66.52         62.16         4.00 o                         
   7  -6   3         20.73         19.78         2.64 o                         
  -7  -5   3          2.53          2.38         3.15 o                         
  -6  -5   3        132.05        157.45        22.52 o                         
  -5  -5   3         33.87         38.76         3.59 o                         
  -4  -5   3         84.18         91.16         9.97 o                         
  -3  -5   3          4.23         10.13         6.41 o                         
  -2  -5   3          6.91          9.24         3.07 o                         
  -1  -5   3        376.28        376.46         5.19 o                         
   0  -5   3        113.10        122.50         3.68 o                         
   1  -5   3        727.51        731.78         7.38 o                         
   2  -5   3         58.60         47.62         2.81 o                         
   3  -5   3          3.67          4.91         2.93 o                         
   4  -5   3        189.99        200.56         6.32 o                         
   5  -5   3          7.31          8.41         2.31 o                         
   6  -5   3          2.20          2.99         6.31 o                         
   7  -5   3         21.36         21.89         2.81 o                         
  -8  -4   3          4.24          1.35         3.19 o                         
  -7  -4   3          8.02         15.10         7.73 o                         
  -6  -4   3         47.51         54.52         6.11 o                         
  -5  -4   3        156.57        161.36        13.11 o                         
  -4  -4   3         47.13         49.91         4.13 o                         
  -3  -4   3        334.01        330.68         6.86 o                         
  -2  -4   3        237.86        237.95         4.07 o                         
  -1  -4   3         12.04         14.26         3.67 o                         
   0  -4   3         80.83         84.09         3.88 o                         
   1  -4   3        406.06        402.00         3.78 o                         
   2  -4   3         77.84         83.62         3.26 o                         
   3  -4   3        190.13        185.22         3.30 o                         
   4  -4   3        181.70        177.86         3.36 o                         
   5  -4   3          1.38          3.39         2.92 o                         
   6  -4   3         31.02         36.42         4.40 o                         
   7  -4   3          0.14          2.66         2.70 o                         
   8  -4   3          2.91          3.11         2.92 o                         
  -8  -3   3         17.68         12.17         3.75 o                         
  -7  -3   3          1.15          3.16         3.12 o                         
  -6  -3   3        235.20        249.35        29.43 o                         
  -5  -3   3         68.85         75.79         4.85 o                         
  -4  -3   3         14.69         20.51         4.16 o                         
  -3  -3   3       1145.15       1199.30        43.74 o                         
  -2  -3   3        181.73        211.56         7.15 o                         
  -1  -3   3        218.06        216.84         3.68 o                         
   0  -3   3        350.00        315.77         4.59 o                         
   1  -3   3         48.49         51.73         3.29 o                         
   2  -3   3       1522.06       1466.27        13.53 o                         
   3  -3   3         79.64         70.11         3.28 o                         
   4  -3   3        411.12        419.51         4.53 o                         
   5  -3   3         84.56         93.86         4.71 o                         
   6  -3   3         12.33         16.62         2.80 o                         
   7  -3   3         13.12         13.64         2.96 o                         
   8  -3   3          0.20          4.14         2.55 o                         
  -8  -2   3          2.87          3.79         2.50 o                         
  -7  -2   3         59.46         54.55         5.03 o                         
  -6  -2   3          6.45          8.34         3.31 o                         
  -5  -2   3         53.28         64.52         3.81 o                         
  -4  -2   3        219.43        215.10         4.35 o                         
  -3  -2   3          3.88          8.48         3.78 o                         
  -2  -2   3       2551.15       2584.93        12.95 o                         
  -1  -2   3       1818.61       1666.94        22.19 o                         
   0  -2   3         29.09         32.73         3.59 o                         
   1  -2   3        443.59        414.13         8.50 o                         
   2  -2   3        335.30        356.17         4.99 o                         
   3  -2   3        288.66        272.07         3.76 o                         
   4  -2   3        617.66        616.82         4.43 o                         
   5  -2   3          4.30         10.49         3.73 o                         
   6  -2   3          0.52          1.57         3.21 o                         
   7  -2   3         61.57         61.30         3.41 o                         
   8  -2   3          6.90         10.44         5.43 o                         
  -8  -1   3         21.34         18.54         2.58 o                         
  -7  -1   3          1.00          0.20         2.71 o                         
  -6  -1   3          7.60         11.24         3.70 o                         
  -5  -1   3        794.97        845.25        20.12 o                         
  -4  -1   3         57.99         65.15         4.37 o                         
  -3  -1   3        651.42        617.23         7.58 o                         
  -2  -1   3       1318.76       1339.02        10.78 o                         
  -1  -1   3        489.43        502.21        10.27 o                         
   0  -1   3       2273.79       2193.15        35.72 o                         
   1  -1   3        199.70        235.68         5.70 o                         
   2  -1   3        866.24        835.15        10.81 o                         
   3  -1   3       1603.35       1573.15        18.56 o                         
   4  -1   3          0.43         -1.26         3.47 o                         
   5  -1   3        696.07        711.43        14.28 o                         
   6  -1   3         21.28         28.23         2.98 o                         
   7  -1   3          7.04         17.63         5.76 o                         
   8  -1   3         25.18         24.49         2.22 o                         
  -9   0   3         15.16          9.76         2.54 o                         
  -8   0   3          0.14          1.90         2.51 o                         
  -7   0   3          0.31          3.74         2.58 o                         
  -6   0   3        109.15        114.11         6.13 o                         
  -5   0   3         24.08         24.01         3.42 o                         
  -4   0   3        282.24        284.27         5.05 o                         
  -3   0   3        610.45        608.93         9.39 o                         
  -2   0   3         10.28         10.39         7.25 o                         
  -1   0   3        301.85        265.01        10.16 o                         
   0   0   3       1028.31        971.08        21.11 o                         
   1   0   3       2215.12       2249.52        55.98 o                         
   2   0   3       2111.48       2068.32        12.11 o                         
   3   0   3         19.09         11.72         3.56 o                         
   4   0   3        306.33        292.39         4.02 o                         
   5   0   3        142.33        157.83         3.76 o                         
   6   0   3          2.92          4.44         2.81 o                         
   7   0   3         93.70        101.36         4.51 o                         
   8   0   3          6.77          5.83         2.15 o                         
   9   0   3          6.90          6.44         2.32 o                         
  -9   1   3          0.36          4.90         2.26 o                         
  -8   1   3          3.00          4.42         4.67 o                         
  -7   1   3         49.13         52.11         4.36 o                         
  -6   1   3         14.57         16.11         3.27 o                         
  -5   1   3        107.48        109.45         3.48 o                         
  -4   1   3        872.38        866.70        11.32 o                         
  -3   1   3         76.86         81.33         4.84 o                         
  -2   1   3       1836.63       1735.95        10.09 o                         
  -1   1   3         74.87        100.18         5.81 o                         
   0   1   3          9.71          9.14         6.53 o                         
   2   1   3         36.26         34.38         4.50 o                         
   3   1   3        462.79        429.05         4.35 o                         
   4   1   3         74.70         73.14         3.39 o                         
   5   1   3         47.52         50.07         3.07 o                         
   6   1   3        632.70        665.97        11.23 o                         
   7   1   3         10.96         11.71         2.39 o                         
   8   1   3         23.17         21.36         3.69 o                         
   9   1   3          6.44          6.58         2.18 o                         
  -8   2   3         18.60         16.60         2.90 o                         
  -7   2   3          1.25          1.02         2.97 o                         
  -6   2   3         65.14         65.34         3.96 o                         
  -5   2   3        112.23        115.86         3.43 o                         
  -4   2   3        133.88        135.04         4.01 o                         
  -3   2   3        408.31        372.55         4.96 o                         
  -2   2   3          1.24          4.70         4.30 o                         
  -1   2   3       1354.26       1342.50         9.07 o                         
   0   2   3       1311.89       1282.92         8.18 o                         
   1   2   3        255.05        251.24         5.24 o                         
   2   2   3        662.29        588.38         4.72 o                         
   3   2   3       1384.16       1354.90         5.53 o                         
   4   2   3        245.34        226.93         3.64 o                         
   5   2   3        378.67        391.15         9.35 o                         
   6   2   3         20.73         31.18         4.46 o                         
   7   2   3          3.80          9.71         2.33 o                         
   8   2   3         32.64         28.25         3.50 o                         
   9   2   3          0.84          5.76         2.59 o                         
  -8   3   3          2.11          2.25         2.53 o                         
  -7   3   3         20.22         20.30         2.90 o                         
  -6   3   3         17.83         17.45         3.17 o                         
  -5   3   3         48.65         53.88         3.61 o                         
  -4   3   3        399.20        389.56         3.78 o                         
  -3   3   3         25.21         28.22         3.34 o                         
  -2   3   3       1441.21       1458.30         6.96 o                         
  -1   3   3       1997.20       1854.69        22.88 o                         
   0   3   3        823.11        840.87         9.68 o                         
   1   3   3       1037.02        939.13         5.81 o                         
   2   3   3        139.15        122.01         4.81 o                         
   3   3   3         11.27         15.97         3.15 o                         
   4   3   3       1157.91       1163.20         5.54 o                         
   5   3   3         20.30         24.56         3.08 o                         
   6   3   3         16.23         20.72         2.89 o                         
   7   3   3         82.43         74.00         7.36 o                         
   8   3   3          7.16          4.81         2.24 o                         
   9   3   3         21.54         16.71         3.83 o                         
  -8   4   3         59.72         60.34         7.55 o                         
  -7   4   3         48.93         48.87         3.55 o                         
  -6   4   3          2.51          7.63         2.90 o                         
  -5   4   3        218.70        231.30         5.93 o                         
  -4   4   3          0.54          4.95         3.05 o                         
  -3   4   3        116.65        121.12         3.39 o                         
  -2   4   3        733.73        681.71         6.05 o                         
  -1   4   3        176.40        180.55         4.82 o                         
   0   4   3        483.05        449.76         5.50 o                         
   1   4   3          8.98          7.85         4.49 o                         
   2   4   3         19.48         13.76         3.37 o                         
   3   4   3        179.49        150.05         3.70 o                         
   4   4   3        234.64        255.65         4.12 o                         
   5   4   3        458.01        478.72         9.57 o                         
   6   4   3         61.46         68.05         2.88 o                         
   7   4   3          0.23         -0.84         2.69 o                         
   8   4   3         14.61         17.54         2.46 o                         
  -8   5   3         25.77         18.39         2.89 o                         
  -7   5   3         63.16         59.20         8.19 o                         
  -6   5   3        150.98        162.78         5.24 o                         
  -5   5   3        151.42        157.20         3.18 o                         
  -4   5   3        126.61        127.91         5.62 o                         
  -3   5   3       1063.95       1052.82         9.17 o                         
  -2   5   3          4.18          4.59         3.99 o                         
  -1   5   3       1576.23       1522.55        15.74 o                         
   0   5   3          2.83          6.41         5.07 o                         
   1   5   3         33.02         54.07         4.28 o                         
   2   5   3        724.52        685.83        12.18 o                         
   3   5   3          2.91          6.84         3.01 o                         
   4   5   3        204.95        199.60         3.27 o                         
   5   5   3        106.50        106.99         3.23 o                         
   6   5   3          6.73          4.29         2.81 o                         
   7   5   3         28.75         28.02         2.66 o                         
   8   5   3          8.36          8.04         2.96 o                         
  -8   6   3         13.28          4.37         4.40 o                         
  -7   6   3         87.97         89.47         4.12 o                         
  -6   6   3          6.80          3.83         2.54 o                         
  -5   6   3         78.93         79.84         2.77 o                         
  -4   6   3        470.92        488.03         6.48 o                         
  -3   6   3          1.60          3.61         3.08 o                         
  -2   6   3        376.18        362.65         4.40 o                         
  -1   6   3        144.67        143.12         3.85 o                         
   0   6   3          7.18         14.52         4.65 o                         
   1   6   3        328.30        340.14         4.48 o                         
   2   6   3         16.82         12.57         3.42 o                         
   3   6   3        280.55        270.91         6.22 o                         
   4   6   3          5.27          6.09         3.12 o                         
   5   6   3          8.70         14.55         3.04 o                         
   6   6   3        121.21        129.63         9.48 o                         
   7   6   3          4.53          4.65         3.54 o                         
   8   6   3         17.29         13.16         2.67 o                         
  -7   7   3          5.58          7.41         2.83 o                         
  -6   7   3         42.46         39.04         2.41 o                         
  -5   7   3        146.24        158.93         3.27 o                         
  -4   7   3         16.44         21.66         2.90 o                         
  -3   7   3        231.39        237.11         6.06 o                         
  -2   7   3          0.58          7.05         3.31 o                         
  -1   7   3        312.27        311.33         4.36 o                         
   0   7   3        880.85        901.06        13.97 o                         
   1   7   3        120.47        126.67         4.12 o                         
   2   7   3        392.92        406.19         9.53 o                         
   3   7   3         59.85         58.40         3.20 o                         
   4   7   3         23.66         30.98         3.09 o                         
   5   7   3        121.26        125.96         4.94 o                         
   6   7   3         10.77         10.53         3.46 o                         
   7   7   3         12.28          8.63         8.82 o                         
   8   7   3          6.86          7.58         3.35 o                         
  -7   8   3          6.41          6.93         2.23 o                         
  -6   8   3         50.94         44.25         2.67 o                         
  -5   8   3          9.10         10.83         2.68 o                         
  -4   8   3        144.44        144.92         8.56 o                         
  -3   8   3        402.54        397.45         4.69 o                         
  -2   8   3          8.05          5.37         3.54 o                         
  -1   8   3         94.57        102.54         3.54 o                         
   0   8   3        122.12        127.50         3.43 o                         
   1   8   3        144.41        139.42         3.75 o                         
   2   8   3         32.07         34.48         3.45 o                         
   3   8   3          8.11          7.36         3.09 o                         
   4   8   3         89.08         94.03         4.71 o                         
   5   8   3          2.55         -2.67         2.67 o                         
   6   8   3         47.64         47.18         3.26 o                         
   7   8   3         10.91          8.42         3.06 o                         
  -6   9   3         12.69         15.61         2.86 o                         
  -5   9   3         48.40         48.16         2.74 o                         
  -4   9   3          3.70         14.05         7.01 o                         
  -3   9   3        114.25        121.32         3.26 o                         
  -2   9   3        158.69        158.55         3.23 o                         
  -1   9   3          0.35          3.93         3.07 o                         
   0   9   3        440.01        448.60         8.47 o                         
   1   9   3         56.65         60.04         3.45 o                         
   2   9   3          1.12          6.76         2.88 o                         
   3   9   3        108.14        113.87         2.98 o                         
   4   9   3          0.39          3.33         2.84 o                         
   5   9   3         13.63         17.80         5.40 o                         
   6   9   3         20.61         16.25         2.78 o                         
   7   9   3          0.18          0.50         3.49 o                         
  -5  10   3          0.40          0.43         2.62 o                         
  -4  10   3          6.99          8.25         3.06 o                         
  -3  10   3         56.98         59.45         3.82 o                         
  -2  10   3         70.40         67.62         2.92 o                         
  -1  10   3        162.92        168.15         4.16 o                         
   0  10   3        138.64        149.56         3.58 o                         
   1  10   3          3.17          5.84         2.33 o                         
   2  10   3         22.49         28.30         3.79 o                         
   3  10   3         14.05         11.10         4.61 o                         
   4  10   3          9.38          9.39         2.69 o                         
   5  10   3          5.26          3.64         4.21 o                         
   6  10   3          0.69         -2.62         2.62 o                         
  -4  11   3          0.72          1.13         2.64 o                         
  -3  11   3          4.99          3.44         2.77 o                         
  -2  11   3        185.22        175.71         3.98 o                         
  -1  11   3         14.00         13.73         2.71 o                         
   0  11   3         52.75         51.58         2.87 o                         
   1  11   3        110.45        103.31         2.97 o                         
   2  11   3         10.76         12.45         2.77 o                         
   3  11   3         48.10         44.55         2.79 o                         
   4  11   3         14.07          7.67         3.25 o                         
   5  11   3          0.26          5.11         3.33 o                         
  -3  12   3          7.09         12.12         3.35 o                         
  -2  12   3         18.42         15.94         3.55 o                         
  -1  12   3         14.13         13.66         2.77 o                         
   0  12   3         23.89         25.38         5.19 o                         
   1  12   3         42.55         31.93         2.29 o                         
   2  12   3         35.87         32.69         2.34 o                         
   3  12   3          1.48          7.06         2.72 o                         
   4  12   3          1.94          2.13         3.18 o                         
   0  13   3          0.65          3.75         2.57 o                         
   1  13   3         84.43         55.53         6.32 o                         
  -1 -10   4         15.50         12.17         3.13 o                         
   0 -10   4         23.42         13.87         2.97 o                         
  -3  -9   4          0.94          1.62         2.58 o                         
  -2  -9   4          9.31          9.03         2.72 o                         
  -1  -9   4         41.81         37.31         5.38 o                         
   0  -9   4          7.32          4.79         2.69 o                         
   1  -9   4         16.87         17.78         3.41 o                         
   2  -9   4          0.31          1.03         3.59 o                         
   3  -9   4         10.42         10.84         3.10 o                         
  -5  -8   4          7.08          6.73         2.54 o                         
  -4  -8   4          0.10          4.81         3.44 o                         
  -3  -8   4          8.87         11.08         5.40 o                         
  -2  -8   4         44.40         48.56         3.91 o                         
  -1  -8   4         12.70          5.11         2.81 o                         
   0  -8   4         37.19         36.15         3.34 o                         
   1  -8   4         15.65         19.55         2.84 o                         
   2  -8   4         12.41         13.26         2.82 o                         
   3  -8   4         43.71         38.38         3.04 o                         
   4  -8   4          9.29         11.65         2.36 o                         
  -6  -7   4          5.17          6.01         4.41 o                         
  -5  -7   4          0.47          6.07         2.79 o                         
  -4  -7   4         29.70         31.53         3.98 o                         
  -3  -7   4         22.41         28.41         4.20 o                         
  -2  -7   4         16.61         18.65         3.77 o                         
  -1  -7   4         86.84         80.32         3.25 o                         
   0  -7   4         15.80         14.23         2.74 o                         
   1  -7   4         53.58         53.63         4.59 o                         
   2  -7   4        264.00        262.39         7.97 o                         
   3  -7   4          8.46         13.44         2.60 o                         
   4  -7   4          5.26          4.93         3.40 o                         
   5  -7   4         48.68         47.05         3.73 o                         
  -6  -6   4          3.18          3.48         6.51 o                         
  -5  -6   4         32.91         35.59        10.67 o                         
  -4  -6   4          9.01         13.42         2.58 o                         
  -3  -6   4          0.32          2.12         2.61 o                         
  -2  -6   4         68.21         72.52         4.09 o                         
  -1  -6   4          0.36          6.91         4.74 o                         
   0  -6   4        156.15        151.22         3.65 o                         
   1  -6   4        105.17        109.39         3.16 o                         
   2  -6   4         14.07         17.86         2.56 o                         
   3  -6   4         51.68         54.14         2.98 o                         
   4  -6   4         33.86         34.92         2.76 o                         
   5  -6   4         26.03         22.73         2.39 o                         
   6  -6   4         21.71         19.12         4.83 o                         
  -7  -5   4          0.17          8.03         3.08 o                         
  -6  -5   4          3.62          7.04         3.14 o                         
  -5  -5   4          7.04         14.81         3.19 o                         
  -4  -5   4          7.63          8.94         9.70 o                         
  -3  -5   4        237.95        257.60        26.91 o                         
  -2  -5   4         11.49         14.65         3.01 o                         
  -1  -5   4        146.41        146.43         4.21 o                         
   0  -5   4        418.46        422.66         6.06 o                         
   1  -5   4         85.39         94.97         2.99 o                         
   2  -5   4        168.83        171.05         3.23 o                         
   3  -5   4         48.12         44.74         2.77 o                         
   4  -5   4          0.67          3.89         2.53 o                         
   5  -5   4         93.86        104.37         4.26 o                         
   6  -5   4          9.14          4.97         2.70 o                         
   7  -5   4         27.56         25.36         2.77 o                         
  -7  -4   4         35.16         28.49         5.04 o                         
  -6  -4   4         22.56         25.35         5.32 o                         
  -5  -4   4          1.60          5.35         3.45 o                         
  -4  -4   4        396.46        420.05        37.66 o                         
  -3  -4   4         23.82         30.90         4.04 o                         
  -2  -4   4          4.56          3.33         3.42 o                         
  -1  -4   4        335.23        336.18         4.23 o                         
   0  -4   4         26.14         24.45         3.36 o                         
   1  -4   4        153.74        156.92         3.23 o                         
   2  -4   4         40.31         36.90         2.95 o                         
   3  -4   4         85.14         91.50         3.15 o                         
   4  -4   4          5.00          8.44         2.72 o                         
   5  -4   4         72.66         74.73         3.53 o                         
   6  -4   4        153.18        157.93        11.95 o                         
   7  -4   4          0.33          6.35         2.62 o                         
  -8  -3   4          9.89         10.12         2.60 o                         
  -7  -3   4         62.15         60.07         6.81 o                         
  -6  -3   4         54.22         51.64        10.92 o                         
  -5  -3   4         20.76         22.59         3.71 o                         
  -4  -3   4         88.01         76.74         9.31 o                         
  -3  -3   4         18.02         12.11         5.52 o                         
  -2  -3   4        957.57        910.29        17.34 o                         
  -1  -3   4          0.55          4.33         3.12 o                         
   0  -3   4       1145.29       1134.89         9.71 o                         
   1  -3   4        172.76        171.60         3.43 o                         
   2  -3   4        111.41        117.77         3.44 o                         
   3  -3   4        562.16        546.14         9.48 o                         
   4  -3   4         55.92         58.24         3.64 o                         
   5  -3   4         31.66         33.87         3.48 o                         
   6  -3   4        130.18        134.25         6.44 o                         
   7  -3   4          0.26         -0.21         2.52 o                         
   8  -3   4         30.97         25.07         3.36 o                         
  -8  -2   4         16.88         15.24         2.61 o                         
  -7  -2   4         13.99         10.08         5.32 o                         
  -6  -2   4        319.34        347.71        33.82 o                         
  -5  -2   4          0.85         11.63         5.09 o                         
  -4  -2   4          4.10         -0.93         5.63 o                         
  -3  -2   4        548.44        549.67        12.98 o                         
  -2  -2   4         14.78         15.56         3.70 o                         
  -1  -2   4        481.74        432.20         9.54 o                         
   0  -2   4        188.82        197.18         3.78 o                         
   1  -2   4        210.92        204.90         3.78 o                         
   2  -2   4          4.59          3.18         3.31 o                         
   3  -2   4         10.25          9.50         3.27 o                         
   4  -2   4        355.16        364.27         6.03 o                         
   5  -2   4          3.06          7.34         3.65 o                         
   6  -2   4         14.39         17.18         2.86 o                         
   7  -2   4         67.95         70.76         2.95 o                         
   8  -2   4         11.80          5.22         2.39 o                         
  -8  -1   4         21.71         20.69         2.75 o                         
  -7  -1   4         55.51         55.07         4.73 o                         
  -6  -1   4        148.15        151.72         3.38 o                         
  -5  -1   4        194.84        191.63        15.27 o                         
  -4  -1   4         93.50         88.83         4.83 o                         
  -3  -1   4          2.18          2.27         3.84 o                         
  -2  -1   4         19.62         10.21         4.53 o                         
  -1  -1   4        281.74        285.12         9.26 o                         
   0  -1   4        388.80        375.49         8.37 o                         
   1  -1   4       2404.99       2350.38        50.66 o                         
   2  -1   4          2.63          6.59         4.27 o                         
   3  -1   4        560.05        567.19        12.59 o                         
   4  -1   4        579.97        585.71         6.02 o                         
   5  -1   4        446.65        481.57         6.72 o                         
   6  -1   4         36.11         48.00         2.91 o                         
   7  -1   4         38.00         41.80         4.43 o                         
   8  -1   4          3.87          4.01         2.20 o                         
  -8   0   4         61.68         50.88         8.72 o                         
  -7   0   4          0.73          5.37         4.01 o                         
  -6   0   4        118.13        118.14         5.00 o                         
  -5   0   4        513.01        514.34        18.24 o                         
  -4   0   4         44.05         43.31         4.38 o                         
  -3   0   4        903.78        966.87        10.48 o                         
  -2   0   4         67.42         48.85         8.39 o                         
  -1   0   4         21.78         42.49         7.36 o                         
   0   0   4        605.74        565.35         8.61 o                         
   1   0   4       2039.38       2136.22        42.58 o                         
   2   0   4       1651.01       1631.12        27.33 o                         
   3   0   4          4.87          3.68         3.32 o                         
   4   0   4          5.24         10.67         3.07 o                         
   5   0   4          0.73          3.94         2.86 o                         
   6   0   4         27.73         26.00         2.53 o                         
   7   0   4         95.21        100.71         5.35 o                         
   8   0   4          5.33          5.81         2.39 o                         
  -8   1   4          0.09         -1.45         6.35 o                         
  -7   1   4         26.27         28.27         3.05 o                         
  -6   1   4         48.14         49.36         3.16 o                         
  -5   1   4        416.72        423.16         5.18 o                         
  -4   1   4        826.10        769.33        33.71 o                         
  -3   1   4         67.26         55.44         4.61 o                         
  -2   1   4        418.53        437.43         5.87 o                         
  -1   1   4         63.44         34.08         5.36 o                         
   0   1   4        717.89        698.43        15.18 o                         
   1   1   4       2299.29       2120.36        20.54 o                         
   2   1   4       4135.45       4273.06        83.94 o                         
   3   1   4          8.22          3.29         3.60 o                         
   4   1   4        499.85        454.54         4.77 o                         
   5   1   4        197.45        199.86         4.81 o                         
   6   1   4         22.90         23.44         2.52 o                         
   7   1   4         23.53         23.57         2.52 o                         
   8   1   4          0.23          0.39         2.99 o                         
  -8   2   4          0.46          0.37         2.67 o                         
  -7   2   4         26.20         32.91         3.02 o                         
  -6   2   4          6.25         10.25         3.05 o                         
  -5   2   4        599.64        603.13        11.43 o                         
  -4   2   4        358.12        357.86         4.88 o                         
  -3   2   4        587.34        563.07         6.58 o                         
  -2   2   4       1215.45       1169.06         7.05 o                         
  -1   2   4        172.12        178.05         5.69 o                         
   0   2   4        961.47        890.55         6.96 o                         
   1   2   4        163.29        152.72         4.60 o                         
   2   2   4       1946.45       1887.83        30.08 o                         
   3   2   4        709.38        638.62         6.49 o                         
   4   2   4         95.59         92.63         3.61 o                         
   5   2   4        227.27        229.98         3.52 o                         
   6   2   4         47.69         47.06         3.37 o                         
   7   2   4         24.24         25.20         2.40 o                         
   8   2   4         30.44         26.16         2.25 o                         
  -8   3   4          5.39          4.39         2.83 o                         
  -7   3   4          1.02         -0.59         2.92 o                         
  -6   3   4         42.30         46.81         3.14 o                         
  -5   3   4        130.76        132.29         3.96 o                         
  -4   3   4        618.05        613.95         8.96 o                         
  -3   3   4        288.97        273.84         3.95 o                         
  -2   3   4          8.95         10.29         4.69 o                         
  -1   3   4       1852.11       1793.15         8.82 o                         
   0   3   4        669.35        627.08         6.18 o                         
   1   3   4         32.74         57.91         4.42 o                         
   2   3   4        292.74        259.98         3.87 o                         
   3   3   4        151.44        155.25         3.27 o                         
   4   3   4        735.49        740.84        13.57 o                         
   5   3   4        461.88        475.83         6.70 o                         
   6   3   4          4.86          2.66         2.69 o                         
   7   3   4         19.28         19.65         3.40 o                         
   8   3   4          1.79         -1.86         2.31 o                         
  -8   4   4          2.45          4.44         2.84 o                         
  -7   4   4         52.58         50.95         3.77 o                         
  -6   4   4          0.55          2.60         3.08 o                         
  -5   4   4          2.04          0.10         3.79 o                         
  -4   4   4        437.05        440.61         5.09 o                         
  -3   4   4          9.55         11.28         3.33 o                         
  -2   4   4       1449.64       1353.86         6.20 o                         
  -1   4   4       2238.78       2265.42         9.62 o                         
   0   4   4         76.63         64.50         4.34 o                         
   1   4   4         67.04         68.83         3.96 o                         
   2   4   4          1.15         -1.16         3.66 o                         
   3   4   4       1292.52       1294.36        15.59 o                         
   4   4   4         79.20         77.09         2.82 o                         
   5   4   4        225.96        241.81        10.08 o                         
   6   4   4        242.86        238.78        16.91 o                         
   7   4   4         36.03         40.12         3.56 o                         
   8   4   4         10.33          5.18         4.41 o                         
  -8   5   4         10.77         11.25         2.91 o                         
  -7   5   4         16.34         15.00         2.92 o                         
  -6   5   4         67.85         75.76         3.22 o                         
  -5   5   4          1.43          0.11         2.80 o                         
  -4   5   4          1.53          4.14         2.99 o                         
  -3   5   4        895.32        852.24        11.47 o                         
  -2   5   4        434.13        447.30         7.60 o                         
  -1   5   4         75.22         62.69         4.10 o                         
   0   5   4        588.37        542.91         5.19 o                         
   1   5   4          4.64         10.16         3.62 o                         
   2   5   4        272.77        257.38         5.34 o                         
   3   5   4        273.81        285.32         5.27 o                         
   4   5   4          2.43          4.48         2.77 o                         
   5   5   4        337.18        355.82         3.95 o                         
   6   5   4         57.75         52.45         2.89 o                         
   7   5   4          5.39          7.07         2.69 o                         
   8   5   4         24.24         26.65         2.54 o                         
  -8   6   4         12.63          9.41         4.40 o                         
  -7   6   4         28.51         28.17         3.15 o                         
  -6   6   4         67.79         75.51         3.15 o                         
  -5   6   4          8.38          9.21         2.77 o                         
  -4   6   4          7.50         13.22         3.17 o                         
  -3   6   4         41.92         46.21         3.50 o                         
  -2   6   4        250.00        239.07         4.04 o                         
  -1   6   4        471.34        432.02         4.45 o                         
   0   6   4         38.20         42.88         3.81 o                         
   1   6   4        695.38        667.27         9.15 o                         
   2   6   4         89.05         82.10         3.68 o                         
   3   6   4         50.54         54.70         3.46 o                         
   4   6   4        420.09        441.36         8.31 o                         
   5   6   4          4.18          0.88         3.94 o                         
   6   6   4         41.21         45.91         3.44 o                         
   7   6   4         64.38         52.43         3.57 o                         
   8   6   4          6.67         11.23         2.53 o                         
  -7   7   4          2.55          7.85         2.89 o                         
  -6   7   4          0.21          2.86         2.85 o                         
  -5   7   4        102.59        105.44         2.79 o                         
  -4   7   4         87.03         74.05         3.48 o                         
  -3   7   4        165.82        181.43         3.99 o                         
  -2   7   4         41.25         40.54         3.75 o                         
  -1   7   4         14.05         15.39         3.34 o                         
   0   7   4        390.71        383.24         4.11 o                         
   1   7   4         75.38         74.45         3.75 o                         
   2   7   4         30.10         32.45         3.40 o                         
   3   7   4        290.73        297.76         4.32 o                         
   4   7   4         14.83         18.01         3.16 o                         
   5   7   4          7.54          6.17         2.61 o                         
   6   7   4         53.04         61.01         4.68 o                         
   7   7   4         16.06         15.29         3.40 o                         
   8   7   4         12.76          4.18         6.54 o                         
  -7   8   4          0.39          3.59         2.54 o                         
  -6   8   4         30.20         29.30         4.29 o                         
  -5   8   4         45.66         48.01         2.97 o                         
  -4   8   4        156.22        150.25         3.30 o                         
  -3   8   4         69.51         64.04         3.35 o                         
  -2   8   4          0.57          5.20         3.20 o                         
  -1   8   4         93.18         92.39         3.38 o                         
   0   8   4          0.96          2.08         4.13 o                         
   1   8   4        136.26        140.69         5.63 o                         
   2   8   4        298.13        290.20         9.33 o                         
   3   8   4          0.95          3.44         6.13 o                         
   4   8   4         77.31         87.91         5.97 o                         
   5   8   4         32.80         32.63         2.88 o                         
   6   8   4          4.92          3.28         2.71 o                         
   7   8   4         17.13         14.00         9.08 o                         
  -6   9   4          0.21          0.78         3.32 o                         
  -5   9   4         26.77         27.76         3.63 o                         
  -4   9   4         75.93         80.27         3.12 o                         
  -3   9   4          5.73          7.74         2.89 o                         
  -2   9   4        336.15        328.30         3.55 o                         
  -1   9   4          7.87          8.94         3.21 o                         
   0   9   4          3.32          5.14         3.17 o                         
   1   9   4        203.54        217.19        10.56 o                         
   2   9   4         11.05         14.12         2.95 o                         
   3   9   4         26.64         28.65         2.99 o                         
   4   9   4          6.66          6.13         2.83 o                         
   5   9   4         24.12         20.86         2.65 o                         
   6   9   4         33.57         26.47         2.78 o                         
   7   9   4          0.16          6.10         2.99 o                         
  -5  10   4          6.56          8.98         3.14 o                         
  -4  10   4         11.27         13.18         3.74 o                         
  -3  10   4        150.28        143.36         7.53 o                         
  -2  10   4          1.83          6.89         2.79 o                         
  -1  10   4        115.69        116.57         6.83 o                         
   0  10   4        141.99        152.74         4.78 o                         
   1  10   4         77.83         83.69         3.15 o                         
   2  10   4         47.25         47.97         3.95 o                         
   3  10   4          6.71          7.14         2.84 o                         
   4  10   4         11.23         15.99         2.55 o                         
   5  10   4         83.39         71.32         4.00 o                         
   6  10   4          0.11          7.36         3.14 o                         
  -5  11   4          0.75          6.69         2.96 o                         
  -4  11   4         22.13         19.00         2.65 o                         
  -3  11   4          9.78          4.70         2.79 o                         
  -2  11   4         19.99         22.82         2.91 o                         
  -1  11   4        204.77        208.59         6.44 o                         
   0  11   4          6.94          5.44         2.86 o                         
   1  11   4          7.36         11.57         3.16 o                         
   2  11   4          0.22          3.03         2.63 o                         
   3  11   4          1.34          5.95         2.62 o                         
   4  11   4         66.60         64.34         3.51 o                         
   5  11   4          1.38          9.95         2.64 o                         
  -3  12   4         17.00         13.79         3.44 o                         
  -2  12   4         40.15         33.86         3.05 o                         
  -1  12   4          5.12          6.33         3.20 o                         
   0  12   4        108.47        101.10         2.73 o                         
   1  12   4          1.28          3.60         3.64 o                         
   2  12   4          0.30         -0.79         2.59 o                         
   3  12   4         33.30         31.94         7.19 o                         
   4  12   4          7.85          8.73         2.56 o                         
  -1  13   4          9.53          9.02         3.60 o                         
   0  13   4         28.33         18.77         2.66 o                         
   1  13   4          3.58          5.49         2.22 o                         
   2  13   4         25.59         20.18         3.34 o                         
  -2  -9   5          0.18          1.98         2.67 o                         
  -1  -9   5         67.72         45.08         8.07 o                         
   0  -9   5          3.63          5.07         5.36 o                         
   1  -9   5          0.10         -0.44         2.81 o                         
   2  -9   5          2.66          3.78         3.11 o                         
  -4  -8   5          8.62          9.25         2.52 o                         
  -3  -8   5          1.85          9.83         7.62 o                         
  -2  -8   5         55.45         55.40         8.06 o                         
  -1  -8   5         22.67         22.56         3.81 o                         
   0  -8   5          3.66          3.98         2.54 o                         
   1  -8   5         20.71         26.92         6.94 o                         
   2  -8   5         12.38         12.57         2.91 o                         
   3  -8   5          1.67          3.94         2.90 o                         
   4  -8   5          3.47          4.89         2.44 o                         
  -5  -7   5         13.16         16.38         2.51 o                         
  -4  -7   5          5.40          5.55         2.66 o                         
  -3  -7   5         64.64         66.86        13.22 o                         
  -2  -7   5          5.86          9.52         2.92 o                         
  -1  -7   5         21.24         22.38         2.87 o                         
   0  -7   5         84.64         81.31         3.27 o                         
   1  -7   5          0.27          0.81         3.11 o                         
   2  -7   5        108.21        109.04         5.01 o                         
   3  -7   5         11.46         12.16         2.56 o                         
   4  -7   5          0.19         -0.70         2.43 o                         
   5  -7   5         22.03         17.32         2.41 o                         
  -6  -6   5          9.60          8.75         3.49 o                         
  -5  -6   5          3.73          7.69         2.45 o                         
  -4  -6   5         33.72         43.47         6.06 o                         
  -3  -6   5         51.14         47.73        11.53 o                         
  -2  -6   5         24.78         25.24         3.27 o                         
  -1  -6   5         78.41         86.48         3.43 o                         
   0  -6   5         23.84         26.63         2.98 o                         
   1  -6   5         80.02         79.94         3.21 o                         
   2  -6   5         38.69         43.12         2.63 o                         
   3  -6   5         57.97         59.67         2.59 o                         
   4  -6   5         32.75         31.20         2.49 o                         
   5  -6   5          1.16          3.03         2.35 o                         
   6  -6   5         10.00          5.00         2.72 o                         
  -6  -5   5          3.16          9.38         4.59 o                         
  -5  -5   5         68.41         77.17         8.73 o                         
  -4  -5   5         87.42        101.83         7.52 o                         
  -3  -5   5         11.41         13.40         9.36 o                         
  -2  -5   5         67.77         65.63         3.59 o                         
  -1  -5   5         10.62         12.28         3.19 o                         
   0  -5   5        144.03        149.90         3.33 o                         
   1  -5   5        160.64        160.07         3.57 o                         
   2  -5   5          6.82         11.21         2.61 o                         
   3  -5   5        150.69        158.87         4.30 o                         
   4  -5   5         37.34         38.50         2.69 o                         
   5  -5   5         41.45         46.23         3.12 o                         
   6  -5   5         16.24         15.16         3.28 o                         
  -7  -4   5          0.32         -3.01         3.01 o                         
  -6  -4   5          3.36         11.18         3.51 o                         
  -5  -4   5         16.53         22.69         3.30 o                         
  -4  -4   5         11.44         19.15         4.52 o                         
  -3  -4   5         23.26         31.96         8.95 o                         
  -2  -4   5         41.20         48.39         3.87 o                         
  -1  -4   5        215.45        214.97         6.27 o                         
   0  -4   5        114.71        117.24         3.72 o                         
   1  -4   5         62.83         66.25         3.03 o                         
   2  -4   5        250.12        249.43         3.49 o                         
   3  -4   5         15.95         17.14         2.69 o                         
   4  -4   5         63.65         71.64         2.73 o                         
   5  -4   5         87.59         86.74         7.03 o                         
   6  -4   5         15.99         14.21         3.25 o                         
   7  -4   5         14.68         12.31         2.69 o                         
  -7  -3   5         10.65         12.45         4.63 o                         
  -6  -3   5          0.14          3.81         3.42 o                         
  -5  -3   5         16.26         18.99         5.58 o                         
  -4  -3   5         13.20         15.19         3.45 o                         
  -3  -3   5         39.06         43.56         4.74 o                         
  -2  -3   5        593.17        573.82        20.58 o                         
  -1  -3   5        163.44        168.18         4.60 o                         
   0  -3   5          7.23          6.33         3.06 o                         
   1  -3   5        169.93        176.94         3.45 o                         
   2  -3   5          7.59         10.00         3.20 o                         
   3  -3   5          1.64         -0.42         3.27 o                         
   4  -3   5        190.52        200.34         4.43 o                         
   5  -3   5        145.15        154.70         3.66 o                         
   6  -3   5        103.28        115.78         3.02 o                         
   7  -3   5         24.58         24.44         2.67 o                         
  -8  -2   5          3.98          6.24         3.50 o                         
  -7  -2   5         25.64         22.51         6.20 o                         
  -6  -2   5         41.00         42.10         3.58 o                         
  -5  -2   5          6.05          7.68         4.83 o                         
  -4  -2   5          0.37          2.59         3.61 o                         
  -3  -2   5         13.02         16.60         5.00 o                         
  -2  -2   5         41.10         48.53         4.59 o                         
  -1  -2   5        692.48        669.89        19.55 o                         
   0  -2   5        246.34        239.91         3.93 o                         
   1  -2   5          9.82         17.21         3.43 o                         
   2  -2   5        155.22        151.51         3.56 o                         
   3  -2   5         81.75         76.92         3.84 o                         
   4  -2   5        171.22        186.29         4.32 o                         
   5  -2   5        221.34        239.67        20.24 o                         
   6  -2   5          5.40          4.30         3.21 o                         
   7  -2   5         16.78         12.75         2.92 o                         
   8  -2   5         24.60         15.28         3.34 o                         
  -8  -1   5          2.57          5.32         2.50 o                         
  -7  -1   5         96.92         90.86         5.21 o                         
  -6  -1   5         13.02         13.21         4.87 o                         
  -5  -1   5         43.73         50.67         3.83 o                         
  -4  -1   5        299.45        323.56        24.38 o                         
  -3  -1   5          6.34         12.98         3.15 o                         
  -2  -1   5         10.61          7.67         4.46 o                         
  -1  -1   5       1159.07       1128.88        48.85 o                         
   0  -1   5        630.38        644.72        10.77 o                         
   1  -1   5         97.08         90.90         4.06 o                         
   2  -1   5         17.82         12.17         4.46 o                         
   3  -1   5         90.30         97.84         3.86 o                         
   4  -1   5          5.03          1.65         3.47 o                         
   5  -1   5         34.20         37.59         3.27 o                         
   6  -1   5        136.85        147.32         2.88 o                         
   7  -1   5         48.69         44.09         4.69 o                         
   8  -1   5         51.26         38.92         2.80 o                         
  -8   0   5         19.50         13.35         2.74 o                         
  -7   0   5         45.48         41.58         2.78 o                         
  -6   0   5         35.18         40.82         4.60 o                         
  -5   0   5         68.85         74.45         4.22 o                         
  -4   0   5         38.56         41.98         4.14 o                         
  -3   0   5         56.74         53.87         5.22 o                         
  -2   0   5         52.03         35.02         4.17 o                         
  -1   0   5          2.63          5.84         4.06 o                         
   0   0   5        956.68        898.85        10.91 o                         
   1   0   5         27.26         20.82         4.75 o                         
   2   0   5         82.34         88.73         4.69 o                         
   3   0   5        497.12        460.46         6.81 o                         
   4   0   5         79.40         78.60         3.23 o                         
   5   0   5        160.23        179.14         7.28 o                         
   6   0   5        120.80        134.98         5.08 o                         
   7   0   5         14.74         15.64         2.21 o                         
   8   0   5         39.63         35.35         2.46 o                         
  -8   1   5         16.04         11.50         2.79 o                         
  -7   1   5          7.63          7.68         4.47 o                         
  -6   1   5        325.02        327.88         9.88 o                         
  -5   1   5          0.40          1.07         5.33 o                         
  -4   1   5         47.50         47.04         4.53 o                         
  -3   1   5        790.53        743.57         6.72 o                         
  -2   1   5         34.00         40.55         5.46 o                         
  -1   1   5        138.42        116.51         4.88 o                         
   0   1   5          1.95          4.92         4.10 o                         
   1   1   5       1088.17       1063.73        26.44 o                         
   2   1   5       1734.70       1676.91        34.27 o                         
   3   1   5         51.53         46.74         3.47 o                         
   4   1   5          1.03         -1.78         2.96 o                         
   5   1   5         66.48         65.24         3.59 o                         
   6   1   5         34.21         41.94         5.32 o                         
   7   1   5         67.93         70.16         7.06 o                         
   8   1   5         13.41         11.43         4.89 o                         
  -8   2   5          8.64          8.86         4.43 o                         
  -7   2   5         11.45          9.61         3.85 o                         
  -6   2   5        260.16        253.22         4.65 o                         
  -5   2   5        172.61        161.86         4.60 o                         
  -4   2   5        120.68        128.64         5.10 o                         
  -3   2   5        377.46        399.33        10.28 o                         
  -2   2   5          6.05          0.84         5.98 o                         
  -1   2   5        134.59        152.53         9.38 o                         
   0   2   5        816.32        795.70        12.58 o                         
   1   2   5       2187.91       2170.66        23.14 o                         
   2   2   5        255.45        287.77         4.62 o                         
   3   2   5        520.90        492.39         4.50 o                         
   4   2   5        163.19        170.27         3.91 o                         
   5   2   5        174.53        173.62         4.35 o                         
   6   2   5        221.48        242.90         8.05 o                         
   7   2   5         11.41          8.40         2.39 o                         
   8   2   5         12.70         13.94         3.28 o                         
  -8   3   5         57.39         52.45         3.73 o                         
  -7   3   5          0.93          5.82         2.81 o                         
  -6   3   5        139.44        131.49         8.05 o                         
  -5   3   5        438.85        442.19        13.97 o                         
  -4   3   5          1.05          5.77         4.63 o                         
  -3   3   5        485.09        483.83        14.19 o                         
  -2   3   5         43.36         38.48         4.28 o                         
  -1   3   5         51.39         40.11         4.68 o                         
   0   3   5       1643.76       1534.26        15.91 o                         
   1   3   5        174.54        163.53         3.93 o                         
   2   3   5        150.68        148.84         3.73 o                         
   3   3   5        222.42        212.95         3.56 o                         
   4   3   5        318.90        323.18         3.94 o                         
   5   3   5         52.13         63.31         3.23 o                         
   6   3   5         14.56         19.55         2.68 o                         
   7   3   5         17.59         18.10         2.57 o                         
   8   3   5          1.76          3.08         2.23 o                         
  -8   4   5         19.67         13.68         4.91 o                         
  -7   4   5         29.38         30.24         3.16 o                         
  -6   4   5          7.93          5.30         3.46 o                         
  -5   4   5        487.85        498.26        19.28 o                         
  -4   4   5        348.03        354.80         4.07 o                         
  -3   4   5         15.49         17.44         7.53 o                         
  -2   4   5        591.96        600.37        14.55 o                         
  -1   4   5        338.36        275.42         5.16 o                         
   0   4   5          7.46         10.11         3.41 o                         
   1   4   5        811.67        754.97         7.53 o                         
   2   4   5        512.86        502.56         8.14 o                         
   3   4   5         36.77         41.86         3.09 o                         
   4   4   5        595.08        595.91         5.87 o                         
   5   4   5         25.34         24.57         4.43 o                         
   6   4   5          0.66          5.93         2.84 o                         
   7   4   5         35.82         23.38         4.16 o                         
   8   4   5          8.57          3.16         3.72 o                         
  -8   5   5         10.19          3.78         6.04 o                         
  -7   5   5         44.03         38.51         3.40 o                         
  -6   5   5         48.95         52.03         3.69 o                         
  -5   5   5        575.40        607.30         8.82 o                         
  -4   5   5         22.50         24.77         3.46 o                         
  -3   5   5         77.39         78.59         3.93 o                         
  -2   5   5       1545.24       1530.41        21.35 o                         
  -1   5   5         15.56         19.78         3.86 o                         
   0   5   5        430.24        399.37         4.54 o                         
   1   5   5        306.49        285.63         4.15 o                         
   2   5   5        342.68        340.40         3.55 o                         
   3   5   5        269.83        264.81         5.26 o                         
   4   5   5         70.69         65.59         3.06 o                         
   5   5   5        153.58        158.30         6.60 o                         
   6   5   5          0.22          3.80         2.86 o                         
   7   5   5          2.35         -2.02         2.73 o                         
   8   5   5          9.36          9.65         2.51 o                         
  -7   6   5         24.55         17.31         3.07 o                         
  -6   6   5         39.67         44.59         3.30 o                         
  -5   6   5         12.84         18.86         2.72 o                         
  -4   6   5        332.54        336.61         4.24 o                         
  -3   6   5        128.47        123.55         3.81 o                         
  -2   6   5        271.34        282.94         4.25 o                         
  -1   6   5        868.06        856.16         5.62 o                         
   0   6   5         14.09         17.55         3.79 o                         
   1   6   5        140.21        142.80         7.81 o                         
   2   6   5        853.73        835.62         5.48 o                         
   3   6   5         10.94         13.60         3.13 o                         
   4   6   5        169.65        185.22         3.34 o                         
   5   6   5        146.41        152.18         2.88 o                         
   6   6   5         15.98         10.40         2.83 o                         
   7   6   5         27.58         27.68         2.91 o                         
   8   6   5         11.31          7.22         2.70 o                         
  -7   7   5         40.84         35.03         3.44 o                         
  -6   7   5          6.97          3.74         2.47 o                         
  -5   7   5         44.15         47.92         3.06 o                         
  -4   7   5        895.52        927.24        11.61 o                         
  -3   7   5          3.63          6.23         3.46 o                         
  -2   7   5        193.64        191.87         6.65 o                         
  -1   7   5        163.95        156.84         3.40 o                         
   0   7   5         16.94         10.52         3.91 o                         
   1   7   5        293.13        279.68         4.52 o                         
   2   7   5         16.19         15.35         3.33 o                         
   3   7   5        606.31        626.15        11.51 o                         
   4   7   5         63.03         63.53         2.65 o                         
   5   7   5         11.74         10.70         3.05 o                         
   6   7   5         46.66         41.49         4.71 o                         
   7   7   5          1.21          9.15         3.18 o                         
  -7   8   5          1.28          3.57         2.88 o                         
  -6   8   5          2.81          0.95         2.97 o                         
  -5   8   5         16.31         21.51         2.91 o                         
  -4   8   5         64.06         67.09         5.81 o                         
  -3   8   5        411.99        405.08         4.07 o                         
  -2   8   5         15.95         18.72         3.93 o                         
  -1   8   5         45.12         50.26         3.73 o                         
   0   8   5        233.28        239.17         5.70 o                         
   1   8   5          0.36          5.77         3.25 o                         
   2   8   5        433.88        461.12         9.98 o                         
   3   8   5        158.63        165.76         3.77 o                         
   4   8   5         13.37         16.51         4.20 o                         
   5   8   5        118.35        122.98         5.04 o                         
   6   8   5         15.98         12.70         2.52 o                         
   7   8   5          1.69          5.46         4.19 o                         
  -6   9   5         18.48         12.78         2.83 o                         
  -5   9   5          2.01          5.39         2.96 o                         
  -4   9   5        117.41        121.25         3.51 o                         
  -3   9   5         96.48         96.91         3.23 o                         
  -2   9   5         25.99         34.64         3.04 o                         
  -1   9   5        337.73        346.67         3.77 o                         
   0   9   5         30.72         29.71         4.43 o                         
   1   9   5        138.87        136.06         6.13 o                         
   2   9   5        125.42        136.95         3.15 o                         
   3   9   5          4.83          2.58         3.47 o                         
   4   9   5        137.39        129.05         2.96 o                         
   5   9   5         10.36         10.39         2.94 o                         
   6   9   5         38.83         36.20         2.64 o                         
   7   9   5          9.01          4.68         3.03 o                         
  -5  10   5          6.63         12.38         2.75 o                         
  -4  10   5          0.96          1.32         2.90 o                         
  -3  10   5         70.27         75.57         3.75 o                         
  -2  10   5         92.48         98.37         5.28 o                         
  -1  10   5          3.36          1.70         3.00 o                         
   0  10   5        181.04        196.78         2.86 o                         
   1  10   5         18.44         15.55         2.78 o                         
   2  10   5          9.25          9.47         2.74 o                         
   3  10   5        148.82        148.93         5.59 o                         
   4  10   5         17.26         18.67         2.62 o                         
   5  10   5          6.89          7.53         2.62 o                         
   6  10   5         27.61         11.87         2.81 o                         
  -5  11   5          8.95          6.54         2.63 o                         
  -4  11   5          2.82          5.61         2.92 o                         
  -3  11   5         33.74         32.45         2.95 o                         
  -2  11   5          0.16         -0.84         3.10 o                         
  -1  11   5         86.32         85.33         3.60 o                         
   0  11   5        106.47        110.08         2.67 o                         
   1  11   5          0.55          8.40         2.81 o                         
   2  11   5         19.78         15.86         2.65 o                         
   3  11   5          0.28          6.62         2.54 o                         
   4  11   5         21.29         24.23         4.20 o                         
   5  11   5         25.68         23.40         4.54 o                         
  -3  12   5          4.18          2.17         2.84 o                         
  -2  12   5         44.79         38.63         4.97 o                         
  -1  12   5         30.63         25.21         2.33 o                         
   0  12   5          1.74          4.89         4.01 o                         
   1  12   5         27.40         25.01         2.29 o                         
   2  12   5          0.61         -1.61         2.61 o                         
   3  12   5          7.69          5.22         2.79 o                         
   4  12   5         12.11         12.30         2.56 o                         
  -1  13   5          0.16          3.40         2.28 o                         
   0  13   5         16.00         17.17         2.98 o                         
   1  13   5          0.20          5.49         2.32 o                         
   2  13   5         21.45         15.68         2.26 o                         
  -2  -8   6          7.96          7.37         4.08 o                         
  -1  -8   6          0.76          3.24         3.42 o                         
   0  -8   6          0.10          5.17         2.96 o                         
   1  -8   6         34.72         24.24         3.28 o                         
   2  -8   6          2.23         -2.66         2.91 o                         
  -4  -7   6          6.88         13.00         3.09 o                         
  -3  -7   6          2.09          9.03         3.84 o                         
  -2  -7   6         62.95         68.73         7.84 o                         
  -1  -7   6         13.95         19.44         3.23 o                         
   0  -7   6          2.52          5.74         2.80 o                         
   1  -7   6         10.64          8.29         2.86 o                         
   2  -7   6          6.84          8.08         2.85 o                         
   3  -7   6         46.61         43.06         2.57 o                         
   4  -7   6          1.86          0.41         2.36 o                         
  -5  -6   6          6.93          5.71         2.49 o                         
  -4  -6   6         45.39         39.09         5.23 o                         
  -3  -6   6         24.81         34.93         9.74 o                         
  -2  -6   6         25.63         23.94         3.35 o                         
  -1  -6   6         50.00         54.70         4.99 o                         
   0  -6   6         19.25         22.34         3.30 o                         
   1  -6   6         18.10         22.45         2.91 o                         
   2  -6   6         51.33         53.93         2.62 o                         
   3  -6   6          0.93          0.48         2.49 o                         
   4  -6   6         30.97         24.76         2.54 o                         
   5  -6   6          9.23          7.84         3.04 o                         
  -6  -5   6          0.37          2.37         3.01 o                         
  -5  -5   6         20.87         21.75         5.19 o                         
  -4  -5   6         24.50         29.78         2.69 o                         
  -3  -5   6         18.97         18.95         6.53 o                         
  -2  -5   6         54.86         57.76         4.37 o                         
  -1  -5   6         42.03         50.71         4.65 o                         
   0  -5   6          6.21          7.46         2.92 o                         
   1  -5   6         87.21         91.83         4.05 o                         
   2  -5   6         58.02         61.95         2.76 o                         
   3  -5   6          1.11          1.28         2.51 o                         
   4  -5   6         53.79         56.36         2.69 o                         
   5  -5   6         18.34         20.65         2.75 o                         
   6  -5   6          0.27         10.07         5.58 o                         
  -6  -4   6          1.09          9.16         2.48 o                         
  -5  -4   6          1.67          7.64         2.90 o                         
  -4  -4   6         30.63         35.74         2.84 o                         
  -3  -4   6        299.73        334.11        43.49 o                         
  -2  -4   6          0.56          6.65         4.45 o                         
  -1  -4   6        189.80        196.93         4.41 o                         
   0  -4   6        197.45        199.23         3.79 o                         
   1  -4   6          3.27         14.19         3.91 o                         
   2  -4   6        137.68        134.19         3.18 o                         
   3  -4   6          0.84          4.49         2.65 o                         
   4  -4   6          7.19          8.45         2.84 o                         
   5  -4   6         73.80         77.51         3.04 o                         
   6  -4   6         17.91         14.95         3.35 o                         
  -7  -3   6         17.29         11.54         2.57 o                         
  -6  -3   6         22.61         15.98         3.51 o                         
  -5  -3   6          4.22          9.58         2.62 o                         
  -4  -3   6         88.70        103.90         7.83 o                         
  -3  -3   6          2.87          6.11         3.56 o                         
  -2  -3   6         96.36         99.90         3.88 o                         
  -1  -3   6        347.88        357.11         8.96 o                         
   0  -3   6         53.59         55.77         4.66 o                         
   1  -3   6         51.15         48.77         3.06 o                         
   2  -3   6         40.99         41.67         3.12 o                         
   3  -3   6        122.19        135.03         3.67 o                         
   4  -3   6         86.84        103.23         3.19 o                         
   5  -3   6         20.78         27.45         2.90 o                         
   6  -3   6         51.98         52.53         6.14 o                         
   7  -3   6          4.33          3.88         2.46 o                         
  -7  -2   6         19.43         20.53         2.68 o                         
  -6  -2   6          7.50          9.14         2.69 o                         
  -5  -2   6         74.48         86.90         5.58 o                         
  -4  -2   6          5.42          6.00         3.00 o                         
  -3  -2   6         12.89          7.72         5.23 o                         
  -2  -2   6        373.31        407.16        17.26 o                         
  -1  -2   6        105.75        104.52         5.30 o                         
   0  -2   6       1008.75       1033.51        27.44 o                         
   1  -2   6         36.62         31.73         4.00 o                         
   2  -2   6         68.24         74.93         4.12 o                         
   3  -2   6        231.01        225.80         3.90 o                         
   4  -2   6         39.79         46.48         3.13 o                         
   5  -2   6        142.06        162.30         7.71 o                         
   6  -2   6         38.95         43.78         4.16 o                         
   7  -2   6          0.51          5.85         2.44 o                         
  -7  -1   6          5.03          3.83         2.60 o                         
  -6  -1   6         64.46         69.04         2.96 o                         
  -5  -1   6          7.88         11.33         4.57 o                         
  -4  -1   6         26.38         30.62         3.20 o                         
  -3  -1   6        187.76        197.55         7.92 o                         
  -2  -1   6          1.87          0.23         3.67 o                         
  -1  -1   6        501.73        507.01         9.92 o                         
   0  -1   6        631.59        629.69        11.90 o                         
   1  -1   6         21.07         23.06         3.94 o                         
   2  -1   6        107.26        101.44         5.17 o                         
   3  -1   6          1.16         -3.99         3.99 o                         
   4  -1   6        292.01        322.11         9.08 o                         
   5  -1   6        226.14        231.95         7.96 o                         
   6  -1   6          6.26         10.45         2.57 o                         
   7  -1   6         31.43         31.33         3.79 o                         
  -8   0   6          7.39          5.69         2.66 o                         
  -7   0   6         28.10         24.23         2.74 o                         
  -6   0   6          0.46         -0.04         2.74 o                         
  -5   0   6         21.76         21.30         3.07 o                         
  -4   0   6         79.77         78.92         6.61 o                         
  -3   0   6         36.29         44.82         3.52 o                         
  -2   0   6        589.77        564.52        11.20 o                         
  -1   0   6          0.56          7.74         3.89 o                         
   0   0   6         25.84         25.81         3.26 o                         
   1   0   6       1317.91       1324.23        27.40 o                         
   2   0   6         27.68         33.64         4.82 o                         
   3   0   6        490.77        462.30        19.75 o                         
   4   0   6        307.96        317.28         7.03 o                         
   5   0   6         24.03         25.93         3.39 o                         
   6   0   6         70.84         81.67         6.56 o                         
   7   0   6         21.91         20.68         4.07 o                         
   8   0   6          7.74          3.95         2.38 o                         
  -8   1   6         11.14          7.73         2.80 o                         
  -7   1   6          0.34          3.89         3.34 o                         
  -6   1   6          7.41          4.19         3.75 o                         
  -5   1   6         50.03         60.16         4.18 o                         
  -4   1   6         36.11         38.43         4.56 o                         
  -3   1   6        311.67        294.26         6.69 o                         
  -2   1   6        136.20        142.86         5.02 o                         
  -1   1   6         58.09         61.36         4.26 o                         
   0   1   6        264.16        234.39         4.90 o                         
   1   1   6         13.23          9.81         4.13 o                         
   2   1   6        558.39        529.19        15.09 o                         
   3   1   6        408.39        419.57        11.24 o                         
   4   1   6         27.06         32.44         3.15 o                         
   5   1   6        102.74        108.73         3.34 o                         
   6   1   6        105.25        113.37         5.26 o                         
   7   1   6         44.60         45.82         2.65 o                         
   8   1   6         31.61         20.97         2.49 o                         
  -8   2   6          0.13          4.84         5.30 o                         
  -7   2   6         44.86         34.47         4.11 o                         
  -6   2   6         21.08         19.83         3.86 o                         
  -5   2   6          7.56          4.33         4.13 o                         
  -4   2   6        208.56        210.62         5.16 o                         
  -3   2   6          1.20          0.68         4.86 o                         
  -2   2   6        303.44        276.35         5.88 o                         
  -1   2   6        582.30        573.51         7.64 o                         
   0   2   6         21.73         27.40         3.94 o                         
   1   2   6        175.14        161.38         4.05 o                         
   2   2   6        269.99        252.92         7.48 o                         
   3   2   6         89.54         91.75         4.09 o                         
   4   2   6        198.42        211.72         3.81 o                         
   5   2   6         76.49         77.04         3.13 o                         
   6   2   6         59.65         66.64         2.70 o                         
   7   2   6         49.22         50.94         2.54 o                         
   8   2   6          3.73          0.51         2.82 o                         
  -8   3   6         24.86         13.98         3.78 o                         
  -7   3   6         26.36         20.54         4.20 o                         
  -6   3   6          1.81          5.27         3.79 o                         
  -5   3   6         84.31         84.02        10.56 o                         
  -4   3   6         63.41         57.81         5.37 o                         
  -3   3   6         61.36         54.90         6.14 o                         
  -2   3   6        332.42        301.23         4.84 o                         
  -1   3   6          3.29          5.75         4.12 o                         
   0   3   6        747.88        705.36        10.60 o                         
   1   3   6        592.27        521.03         9.61 o                         
   2   3   6         44.65         39.94         3.35 o                         
   3   3   6         49.29         45.30         4.80 o                         
   4   3   6         35.00         28.52         3.27 o                         
   5   3   6        139.44        149.22         3.37 o                         
   6   3   6         75.74         77.29         5.49 o                         
   7   3   6          4.35          2.64         2.49 o                         
   8   3   6         28.42         22.15         2.70 o                         
  -8   4   6         26.83         14.71         3.95 o                         
  -7   4   6         20.66         14.57         3.86 o                         
  -6   4   6        283.86        273.67        14.20 o                         
  -5   4   6          3.50          1.18         4.37 o                         
  -4   4   6         63.66         60.69         6.70 o                         
  -3   4   6        144.72        140.86         4.28 o                         
  -2   4   6        389.64        436.51         5.17 o                         
  -1   4   6       1328.20       1342.87        10.17 o                         
   0   4   6        554.64        574.93         4.75 o                         
   1   4   6         67.67         78.95         3.78 o                         
   2   4   6        111.91         88.05         3.21 o                         
   3   4   6         13.77         19.12         3.19 o                         
   4   4   6         65.34         65.03         3.37 o                         
   5   4   6         46.39         43.30         3.76 o                         
   6   4   6         48.27         46.94         2.90 o                         
   7   4   6         50.43         49.30         3.27 o                         
   8   4   6          8.41          9.25         2.43 o                         
  -8   5   6          7.87          5.96         3.11 o                         
  -7   5   6         69.64         64.11         4.68 o                         
  -6   5   6        196.40        184.18        13.82 o                         
  -5   5   6         15.91         20.34         4.18 o                         
  -4   5   6         22.60         24.18         4.28 o                         
  -3   5   6          2.87          6.24         3.93 o                         
  -2   5   6        224.26        206.05         5.57 o                         
  -1   5   6        376.90        379.16         8.40 o                         
   0   5   6        146.34        132.89         4.20 o                         
   1   5   6        939.73        876.75        14.72 o                         
   2   5   6          6.74          7.15         2.95 o                         
   3   5   6         93.80         93.46         3.06 o                         
   4   5   6         42.62         46.85         3.14 o                         
   5   5   6         49.03         46.76         2.85 o                         
   6   5   6        153.06        151.16        13.12 o                         
   7   5   6         20.04         15.69         3.35 o                         
   8   5   6          0.90          5.98         2.48 o                         
  -7   6   6          6.18          3.60         3.27 o                         
  -6   6   6        186.80        177.99        10.65 o                         
  -5   6   6        434.60        469.09        10.60 o                         
  -4   6   6         30.66         31.69         3.46 o                         
  -3   6   6        171.88        173.80         3.76 o                         
  -2   6   6         53.73         50.73         3.65 o                         
  -1   6   6         10.56         11.99         3.70 o                         
   0   6   6        527.68        529.11         9.31 o                         
   1   6   6          5.98         12.44         3.82 o                         
   2   6   6        390.34        380.44         4.08 o                         
   3   6   6        119.18        112.77         4.38 o                         
   4   6   6          3.74          9.12         2.59 o                         
   5   6   6         31.47         34.58         2.48 o                         
   6   6   6          3.82          7.01         2.55 o                         
   7   6   6          6.57         11.45         3.35 o                         
   8   6   6         15.53          6.57         4.02 o                         
  -7   7   6         17.98         14.80         3.77 o                         
  -6   7   6         72.05         74.13         3.09 o                         
  -5   7   6        100.01         97.05         3.55 o                         
  -4   7   6        125.74        129.77         3.35 o                         
  -3   7   6        230.83        234.96         4.54 o                         
  -2   7   6          1.50          4.85         3.20 o                         
  -1   7   6         44.42         42.29         3.33 o                         
   0   7   6         50.85         50.84         3.77 o                         
   1   7   6        255.88        257.93         5.78 o                         
   2   7   6        574.59        584.38        18.37 o                         
   3   7   6          1.31          6.20         2.80 o                         
   4   7   6        207.15        212.23         5.25 o                         
   5   7   6          2.25          5.31         2.44 o                         
   6   7   6         29.41         30.41         5.81 o                         
   7   7   6         30.62         23.82         3.42 o                         
  -7   8   6          5.83          2.79         3.41 o                         
  -6   8   6          3.08          2.65         4.05 o                         
  -5   8   6        267.42        285.39         7.89 o                         
  -4   8   6        125.12        130.68         5.52 o                         
  -3   8   6        124.26        121.52         3.28 o                         
  -2   8   6        343.72        362.82         4.72 o                         
  -1   8   6        124.73        127.53         3.19 o                         
   0   8   6        102.01        106.30         3.55 o                         
   1   8   6        247.45        261.29         6.98 o                         
   2   8   6         40.81         44.20         3.10 o                         
   3   8   6        179.70        193.03         3.31 o                         
   4   8   6         30.09         28.69         2.82 o                         
   5   8   6          8.68         11.47         2.78 o                         
   6   8   6          0.69          0.24         3.64 o                         
   7   8   6          2.00          1.79         2.50 o                         
  -6   9   6          3.67          1.05         2.87 o                         
  -5   9   6         56.50         57.85         3.17 o                         
  -4   9   6        115.77        117.35         3.39 o                         
  -3   9   6         83.53         90.45         3.28 o                         
  -2   9   6        147.54        144.34         2.86 o                         
  -1   9   6         66.34         76.25         2.93 o                         
   0   9   6          0.59         -0.18         3.21 o                         
   1   9   6          3.63          8.86         2.90 o                         
   2   9   6        321.64        331.28         6.58 o                         
   3   9   6         89.21         90.48         3.17 o                         
   4   9   6          7.46         12.43         2.81 o                         
   5   9   6         56.55         55.59         2.79 o                         
   6   9   6          0.18          1.75         3.67 o                         
  -5  10   6          9.72          8.75         4.08 o                         
  -4  10   6        131.02        129.17         5.12 o                         
  -3  10   6          2.05          4.62         2.98 o                         
  -2  10   6        181.25        183.09         3.30 o                         
  -1  10   6         68.63         68.43         2.71 o                         
   0  10   6          4.54          4.77         2.72 o                         
   1  10   6        111.11        119.97         2.98 o                         
   2  10   6          2.19          2.75         2.89 o                         
   3  10   6         59.30         66.40         3.08 o                         
   4  10   6         14.36         15.05         4.15 o                         
   5  10   6         19.30         12.68         2.70 o                         
   6  10   6         19.39         13.99         4.35 o                         
  -4  11   6         16.22         15.69         3.47 o                         
  -3  11   6         26.67         23.78         3.15 o                         
  -2  11   6         24.12         21.55         3.66 o                         
  -1  11   6         66.72         70.57         3.26 o                         
   0  11   6         92.65        100.10         4.28 o                         
   1  11   6          4.15          4.17         2.64 o                         
   2  11   6          5.04          6.58         2.60 o                         
   3  11   6         12.61         12.84         2.57 o                         
   4  11   6         14.06         12.36         2.90 o                         
   5  11   6         49.02         39.01         2.89 o                         
  -3  12   6         12.41         12.73         2.68 o                         
  -2  12   6          0.28          0.99         2.46 o                         
  -1  12   6        135.22        133.41         3.64 o                         
   0  12   6          1.40          6.56         2.34 o                         
   1  12   6         31.04         28.56         3.35 o                         
   2  12   6         13.20         12.52         3.71 o                         
   3  12   6          0.18          4.86         2.70 o                         
   4  12   6         38.62         27.27         2.99 o                         
  -1  13   6          3.09          2.81         2.27 o                         
   0  13   6         18.84         15.84         2.52 o                         
   1  13   6          5.95          6.01         2.30 o                         
   2  13   6          1.94          5.75         2.69 o                         
  -3  -7   7          0.09          1.55         9.42 o                         
  -2  -7   7          9.86         10.88         3.17 o                         
  -1  -7   7          0.58          1.43         3.18 o                         
   0  -7   7         13.01         11.31         2.95 o                         
   1  -7   7          3.21          6.91         2.86 o                         
   2  -7   7         14.86         10.72         3.01 o                         
  -4  -6   7          3.38          5.57         4.01 o                         
  -3  -6   7         21.32         22.10         6.83 o                         
  -2  -6   7          2.98         12.18         5.55 o                         
  -1  -6   7          9.65          3.47         6.45 o                         
   0  -6   7         21.19         18.06         3.18 o                         
   1  -6   7          0.28          0.58         2.89 o                         
   2  -6   7         48.60         45.13         2.47 o                         
   3  -6   7         59.03         49.56         2.68 o                         
   4  -6   7         10.99          7.27         3.31 o                         
  -5  -5   7          0.18          6.67         2.84 o                         
  -4  -5   7         59.21         61.50         8.05 o                         
  -3  -5   7         16.07         21.43         4.76 o                         
  -2  -5   7         29.71         25.53         6.40 o                         
  -1  -5   7          0.40         -0.52         3.53 o                         
   0  -5   7         15.37         10.26         3.51 o                         
   1  -5   7        128.79        119.81         4.21 o                         
   2  -5   7          2.94          5.37         2.48 o                         
   3  -5   7          5.25          4.65         2.71 o                         
   4  -5   7         49.98         42.72         4.52 o                         
   5  -5   7          5.99          6.84         3.75 o                         
  -6  -4   7          0.34          4.20         2.63 o                         
  -5  -4   7         26.90         30.52         4.13 o                         
  -4  -4   7         58.35         72.74         7.05 o                         
  -3  -4   7         28.39         32.01         6.09 o                         
  -2  -4   7        108.65        120.16         6.11 o                         
  -1  -4   7         29.33         30.47         3.71 o                         
   0  -4   7          5.13          9.34         3.82 o                         
   1  -4   7         27.34         30.61         3.03 o                         
   2  -4   7         15.55         20.72         2.68 o                         
   3  -4   7        183.93        197.05         8.57 o                         
   4  -4   7         25.26         27.91         4.15 o                         
   5  -4   7         22.78         26.46         3.28 o                         
   6  -4   7         20.72         14.83         4.89 o                         
  -6  -3   7         10.87         11.94         2.64 o                         
  -5  -3   7         13.44         19.47         2.70 o                         
  -4  -3   7         18.45         18.78         2.99 o                         
  -3  -3   7         67.99         79.26         8.24 o                         
  -2  -3   7         18.50         20.88         3.36 o                         
  -1  -3   7        190.65        186.33         4.28 o                         
   0  -3   7          1.58          2.79         4.58 o                         
   1  -3   7          8.06         11.09         3.73 o                         
   2  -3   7        146.42        160.70         7.62 o                         
   3  -3   7          0.53          1.03         3.17 o                         
   4  -3   7         16.02         18.34         3.06 o                         
   5  -3   7         21.24         18.73         2.80 o                         
   6  -3   7          7.58          7.30         2.52 o                         
  -7  -2   7          4.68         12.54         2.69 o                         
  -6  -2   7          4.65          5.91         2.34 o                         
  -5  -2   7         63.63         65.87         7.95 o                         
  -4  -2   7         51.58         64.20         5.18 o                         
  -3  -2   7          1.42          2.64         3.93 o                         
  -2  -2   7        202.67        210.38        19.13 o                         
  -1  -2   7        576.96        596.65        21.19 o                         
   0  -2   7          1.14          4.63         3.70 o                         
   1  -2   7        108.15        115.65         3.79 o                         
   2  -2   7          0.34          4.24         6.85 o                         
   3  -2   7         50.93         41.55         3.39 o                         
   4  -2   7        164.70        180.82        13.72 o                         
   5  -2   7         45.06         45.29         4.29 o                         
   6  -2   7         54.93         59.75         5.87 o                         
   7  -2   7          3.59          0.05         2.40 o                         
  -7  -1   7         10.60          8.60         2.66 o                         
  -6  -1   7         20.16         20.63         3.94 o                         
  -5  -1   7         39.14         44.27         2.50 o                         
  -4  -1   7          0.24         -0.42         2.45 o                         
  -3  -1   7        210.45        208.60        14.30 o                         
  -2  -1   7         73.07         71.27         5.99 o                         
  -1  -1   7         87.17         78.39         3.56 o                         
   0  -1   7        369.86        386.96         7.18 o                         
   1  -1   7         38.11         46.28         4.27 o                         
   2  -1   7         50.76         49.21         6.01 o                         
   3  -1   7         40.93         46.07         3.98 o                         
   4  -1   7         69.29         75.96         8.15 o                         
   5  -1   7         57.20         59.56         3.59 o                         
   6  -1   7          4.88          8.90         2.54 o                         
   7  -1   7          0.15          2.87         2.94 o                         
  -7   0   7         44.46         43.72         6.80 o                         
  -6   0   7          9.34         11.30         2.76 o                         
  -5   0   7          0.38          4.22         2.60 o                         
  -4   0   7        240.27        253.23        10.17 o                         
  -3   0   7         85.64         87.57         3.13 o                         
  -2   0   7         58.66         55.87         3.60 o                         
  -1   0   7        371.98        346.60         7.46 o                         
   0   0   7        204.61        215.53         3.81 o                         
   1   0   7        196.23        183.43         4.93 o                         
   2   0   7        224.69        217.41         4.73 o                         
   3   0   7          4.38          2.73         3.93 o                         
   4   0   7         28.49         42.16         5.06 o                         
   5   0   7         22.36         21.82         2.84 o                         
   6   0   7          1.65          1.09         2.53 o                         
   7   0   7         38.30         28.02         4.41 o                         
  -7   1   7         63.64         54.67         4.39 o                         
  -6   1   7          1.08         -1.65         4.14 o                         
  -5   1   7         73.80         79.09         5.49 o                         
  -4   1   7         60.71         68.29         3.87 o                         
  -3   1   7         24.90         18.74         3.96 o                         
  -2   1   7        577.10        586.30        22.17 o                         
  -1   1   7        177.75        183.48         4.69 o                         
   0   1   7        147.34        141.20         4.50 o                         
   1   1   7          4.41         10.82         4.12 o                         
   2   1   7        446.71        456.51        11.32 o                         
   3   1   7        530.47        556.85        21.03 o                         
   4   1   7          0.36         -2.78         3.35 o                         
   5   1   7         51.07         60.62         3.04 o                         
   6   1   7         22.37         22.44         2.51 o                         
   7   1   7         15.63         12.71         2.44 o                         
  -7   2   7          0.77          5.10         3.69 o                         
  -6   2   7         36.28         31.38         4.69 o                         
  -5   2   7          7.91          9.20         3.50 o                         
  -4   2   7         45.02         50.40         4.52 o                         
  -3   2   7        492.69        503.84         9.46 o                         
  -2   2   7         96.82         97.12         5.22 o                         
  -1   2   7        389.23        372.48        10.39 o                         
   0   2   7        154.47        141.48         4.64 o                         
   1   2   7         26.39         30.49         4.04 o                         
   2   2   7        723.69        702.46        20.43 o                         
   3   2   7        126.10        123.86         3.71 o                         
   4   2   7         64.81         73.54         3.31 o                         
   5   2   7         79.27         87.50         3.00 o                         
   6   2   7          4.63          2.09         2.48 o                         
   7   2   7          9.18          8.03         2.43 o                         
   8   2   7          5.60          1.69         2.40 o                         
  -7   3   7         15.64         15.93         3.96 o                         
  -6   3   7         21.36         26.29         4.08 o                         
  -5   3   7          2.22          7.50         4.77 o                         
  -4   3   7        237.86        242.55         5.97 o                         
  -3   3   7         46.39         47.14         7.01 o                         
  -2   3   7        176.18        173.94         6.41 o                         
  -1   3   7        175.64        173.42         4.32 o                         
   0   3   7        123.61        125.68         3.98 o                         
   1   3   7        801.80        752.46        12.11 o                         
   2   3   7          0.51          3.30         3.13 o                         
   3   3   7         85.59         83.76         3.96 o                         
   4   3   7        189.22        183.62         3.58 o                         
   5   3   7         72.66         80.16         5.30 o                         
   6   3   7         73.34         74.48         2.66 o                         
   7   3   7          2.07          4.73         2.34 o                         
   8   3   7         14.47         14.33         2.89 o                         
  -7   4   7         27.64         18.96         3.99 o                         
  -6   4   7          3.56          5.71         4.33 o                         
  -5   4   7          2.16          9.92         4.70 o                         
  -4   4   7         20.21         27.80         5.25 o                         
  -3   4   7        242.54        241.61         5.35 o                         
  -2   4   7         22.81         30.46         4.47 o                         
  -1   4   7         92.03         90.30         4.68 o                         
   0   4   7       1537.47       1497.62        19.76 o                         
   1   4   7         39.64         45.12         3.70 o                         
   2   4   7         43.80         37.34         3.06 o                         
   3   4   7        183.69        173.39         3.43 o                         
   4   4   7          0.69          5.03         3.20 o                         
   5   4   7        194.88        198.86         3.39 o                         
   6   4   7        108.71         89.52         3.27 o                         
   7   4   7         14.41          9.08         2.65 o                         
   8   4   7          4.19          0.79         2.38 o                         
  -7   5   7          7.14          1.68         4.45 o                         
  -6   5   7         61.59         61.94         4.74 o                         
  -5   5   7         22.67         20.41         4.68 o                         
  -4   5   7         14.69         20.41         3.53 o                         
  -3   5   7         14.14         23.35         3.67 o                         
  -2   5   7         57.41         60.45         5.09 o                         
  -1   5   7        517.51        529.67         6.94 o                         
   0   5   7        287.86        277.93         5.21 o                         
   1   5   7         56.55         56.55         3.70 o                         
   2   5   7         37.47         37.70         3.49 o                         
   3   5   7         47.28         52.06         2.92 o                         
   4   5   7         86.33         91.14         2.91 o                         
   5   5   7         34.14         31.83         3.38 o                         
   6   5   7         95.01         79.22         4.33 o                         
   7   5   7         35.23         30.16         2.66 o                         
  -7   6   7         15.66          9.22         4.59 o                         
  -6   6   7         50.16         47.32         4.77 o                         
  -5   6   7         89.73         94.43         3.78 o                         
  -4   6   7          3.48          7.10         4.14 o                         
  -3   6   7          4.79         12.16         4.08 o                         
  -2   6   7        273.21        276.91         5.45 o                         
  -1   6   7         83.48         81.65         3.87 o                         
   0   6   7        160.31        160.14         3.92 o                         
   1   6   7        219.98        208.63         3.81 o                         
   2   6   7         18.96         15.07         2.85 o                         
   3   6   7        182.68        185.97         3.19 o                         
   4   6   7          7.61          8.72         2.45 o                         
   5   6   7         13.19         20.68         3.43 o                         
   6   6   7         55.95         52.91         3.06 o                         
   7   6   7          5.15          6.63         5.30 o                         
  -7   7   7          6.55          8.29         4.67 o                         
  -6   7   7         81.97         63.65         4.90 o                         
  -5   7   7          0.67          1.60         3.27 o                         
  -4   7   7         27.46         28.79         3.35 o                         
  -3   7   7        152.15        164.95         5.56 o                         
  -2   7   7          0.73          3.53         3.21 o                         
  -1   7   7         75.83         82.40         3.38 o                         
   0   7   7        173.20        172.17         6.24 o                         
   1   7   7        197.38        220.08         5.41 o                         
   2   7   7         16.05         18.84         3.76 o                         
   3   7   7          3.73          7.14         2.58 o                         
   4   7   7         78.37         76.69         2.60 o                         
   5   7   7          6.02          9.16         3.08 o                         
   6   7   7          6.15          3.23         4.45 o                         
   7   7   7         24.02         21.41         2.64 o                         
  -6   8   7         16.73          9.85         4.48 o                         
  -5   8   7         11.80         19.76         3.05 o                         
  -4   8   7         58.37         57.52         2.99 o                         
  -3   8   7         37.44         39.84         3.78 o                         
  -2   8   7        138.52        138.08         3.28 o                         
  -1   8   7          0.55          7.20         3.03 o                         
   0   8   7          1.59          4.97         3.28 o                         
   1   8   7        383.36        392.43         7.97 o                         
   2   8   7          0.42         -0.71         3.38 o                         
   3   8   7         97.45        102.43         3.18 o                         
   4   8   7         84.02         84.48         2.53 o                         
   5   8   7         20.27         21.02         2.42 o                         
   6   8   7         19.33         16.37         2.57 o                         
   7   8   7         10.70         10.20         2.54 o                         
  -6   9   7         11.78          4.51         3.59 o                         
  -5   9   7         73.63         68.02         3.03 o                         
  -4   9   7          5.00          5.39         2.95 o                         
  -3   9   7         85.98         93.19         2.87 o                         
  -2   9   7         16.94         22.03         2.66 o                         
  -1   9   7         29.62         26.83         2.68 o                         
   0   9   7         61.24         70.39         3.18 o                         
   1   9   7          1.52          3.01         3.57 o                         
   2   9   7        273.90        296.30         7.22 o                         
   3   9   7         19.91         24.71         2.92 o                         
   4   9   7          0.79          3.16         2.76 o                         
   5   9   7          5.50          9.52         4.01 o                         
   6   9   7          0.07          2.02         2.50 o                         
  -5  10   7         52.79         44.49         3.24 o                         
  -4  10   7         16.07         17.82         2.86 o                         
  -3  10   7         12.42         13.40         2.65 o                         
  -2  10   7         16.08         18.26         2.72 o                         
  -1  10   7        125.68        128.93         2.80 o                         
   0  10   7          0.26          7.13         2.90 o                         
   1  10   7         66.94         76.11         3.04 o                         
   2  10   7        105.13        114.20         4.08 o                         
   3  10   7         15.94         20.72         2.90 o                         
   4  10   7         71.29         69.18         8.20 o                         
   5  10   7          0.67          1.22         2.61 o                         
   6  10   7          0.05          8.38         2.68 o                         
  -4  11   7         16.19         18.87         3.91 o                         
  -3  11   7          4.11          4.25         2.56 o                         
  -2  11   7         67.58         67.90         2.63 o                         
  -1  11   7          5.74          8.03         2.47 o                         
   0  11   7         75.22         79.78         2.64 o                         
   1  11   7         85.94         85.59         2.88 o                         
   2  11   7          2.44          2.84         3.35 o                         
   3  11   7         19.06         19.89         3.22 o                         
   4  11   7          2.72          3.84         2.52 o                         
   5  11   7         18.41         17.75         4.06 o                         
  -3  12   7         19.98         16.08         2.90 o                         
  -2  12   7          0.38         -1.33         2.47 o                         
  -1  12   7         25.47         26.13         2.49 o                         
   0  12   7         49.74         46.60         2.37 o                         
   1  12   7          0.13          5.37         2.76 o                         
   2  12   7         56.75         45.83         2.77 o                         
   3  12   7          4.35          6.09         4.11 o                         
   4  12   7          0.78         -0.27         2.52 o                         
  -1  13   7         11.29          9.66         2.81 o                         
   0  13   7          0.15          4.91         3.17 o                         
   1  13   7         18.42         18.32         2.34 o                         
   2  13   7          3.80          5.61         2.61 o                         
  -2  -6   8         11.35         15.41         5.48 o                         
  -1  -6   8          7.93          6.25         3.50 o                         
   0  -6   8         29.67         29.03         3.72 o                         
   1  -6   8         22.76         13.15         5.98 o                         
   2  -6   8          1.20          2.89         3.72 o                         
  -4  -5   8          0.34          6.81         2.84 o                         
  -3  -5   8         29.91         22.23         9.66 o                         
  -2  -5   8          0.92          2.01         3.43 o                         
  -1  -5   8          3.44          5.18         3.50 o                         
   0  -5   8         29.71         30.30         4.50 o                         
   1  -5   8          0.32          3.80         3.52 o                         
   2  -5   8         44.13         45.87         2.95 o                         
   3  -5   8         22.26         15.53         3.06 o                         
   4  -5   8          9.44          6.12         2.87 o                         
  -5  -4   8          2.06          3.81         2.87 o                         
  -4  -4   8          2.04          6.52         2.70 o                         
  -3  -4   8         17.62         16.70         4.52 o                         
  -2  -4   8          6.71          9.75         3.51 o                         
  -1  -4   8          5.00          7.65         3.49 o                         
   0  -4   8         15.74         21.31         3.73 o                         
   1  -4   8         76.57         78.93         3.41 o                         
   2  -4   8         91.53         85.49         3.53 o                         
   3  -4   8         22.14         20.40         3.30 o                         
   4  -4   8         15.84         13.76         5.79 o                         
   5  -4   8          0.60          5.61         4.13 o                         
  -5  -3   8         33.86         36.46         4.57 o                         
  -4  -3   8          0.34          0.71         3.23 o                         
  -3  -3   8          9.29         11.39         3.36 o                         
  -2  -3   8         28.37         34.69         7.86 o                         
  -1  -3   8          0.98          3.53         3.64 o                         
   0  -3   8         63.45         63.34         4.68 o                         
   1  -3   8         62.46         68.36         3.44 o                         
   2  -3   8          3.59          4.66         3.06 o                         
   3  -3   8         11.80          9.83         3.33 o                         
   4  -3   8         36.31         38.59         6.64 o                         
   5  -3   8         10.34         15.61         3.40 o                         
  -6  -2   8         19.90         16.39         3.50 o                         
  -5  -2   8         22.99         24.48         2.45 o                         
  -4  -2   8         63.91         74.38         8.86 o                         
  -3  -2   8          6.86          7.77         3.35 o                         
  -2  -2   8         21.29         27.60         4.07 o                         
  -1  -2   8         20.65         21.87         3.97 o                         
   0  -2   8          0.55          2.21         2.81 o                         
   1  -2   8         69.99         68.26         4.59 o                         
   2  -2   8         12.54         17.06         3.65 o                         
   3  -2   8         90.34         90.23         3.37 o                         
   4  -2   8         63.07         61.91         8.71 o                         
   5  -2   8         22.12         23.35         3.94 o                         
   6  -2   8          3.43          4.06         3.06 o                         
  -6  -1   8          4.97          4.89         2.42 o                         
  -5  -1   8         64.78         66.58         7.11 o                         
  -4  -1   8         79.47         82.02        10.62 o                         
  -3  -1   8          1.91          4.11         2.86 o                         
  -2  -1   8         47.40         46.89         3.14 o                         
  -1  -1   8          0.50          4.77         3.32 o                         
   0  -1   8         56.32         58.38         3.23 o                         
   1  -1   8        130.86        138.67         5.45 o                         
   2  -1   8         12.31          7.68         5.06 o                         
   3  -1   8         49.88         66.02         3.42 o                         
   4  -1   8          1.65          4.88         4.17 o                         
   5  -1   8         59.24         55.99        16.10 o                         
   6  -1   8          6.77         10.37         6.58 o                         
  -7   0   8          1.54         -0.07         2.46 o                         
  -6   0   8         30.25         27.72         2.77 o                         
  -5   0   8         16.79         19.26         2.69 o                         
  -4   0   8         47.60         42.92         2.62 o                         
  -3   0   8        156.75        167.03         9.99 o                         
  -2   0   8         20.75         23.97         3.59 o                         
  -1   0   8        184.62        179.92         4.38 o                         
   0   0   8         44.04         48.03         3.38 o                         
   1   0   8          7.83         11.34         4.18 o                         
   2   0   8        180.57        196.37         6.57 o                         
   3   0   8          1.30          8.01         3.26 o                         
   4   0   8        118.66        118.49         3.48 o                         
   5   0   8         75.34         81.95        10.69 o                         
   6   0   8          3.21          5.10         2.79 o                         
   7   0   8          1.55          2.75         2.97 o                         
  -7   1   8          6.43          6.88         2.52 o                         
  -6   1   8          2.05          4.83         2.57 o                         
  -5   1   8          4.00          3.43         3.78 o                         
  -4   1   8        125.75        135.29         7.35 o                         
  -3   1   8        169.52        173.61        13.51 o                         
  -2   1   8        154.68        160.19         5.14 o                         
  -1   1   8        273.33        283.76         6.74 o                         
   0   1   8         38.22         39.90         3.45 o                         
   1   1   8         13.91         20.73         3.73 o                         
   2   1   8         51.47         55.11         5.79 o                         
   3   1   8        145.85        183.09        17.02 o                         
   4   1   8        135.58        146.28        20.20 o                         
   5   1   8          0.16          8.68         3.15 o                         
   6   1   8         25.43         31.86         2.73 o                         
   7   1   8          0.51          3.67         2.48 o                         
  -7   2   8          2.05          5.95         3.39 o                         
  -6   2   8          6.51          3.39         3.55 o                         
  -5   2   8         61.29         60.95         5.46 o                         
  -4   2   8         16.04         18.82         5.89 o                         
  -3   2   8        336.29        328.65         5.43 o                         
  -2   2   8        194.79        189.97         5.65 o                         
  -1   2   8        140.80        136.95         5.44 o                         
   0   2   8        255.16        248.05         5.93 o                         
   1   2   8         94.46         90.46         4.03 o                         
   2   2   8         49.97         50.94         4.39 o                         
   3   2   8        214.30        227.78         4.56 o                         
   4   2   8         25.51         38.00         5.01 o                         
   5   2   8         28.50         31.09         2.82 o                         
   6   2   8          7.52          7.38         2.57 o                         
   7   2   8          8.31          4.38         2.57 o                         
  -7   3   8         37.50         25.71         4.54 o                         
  -6   3   8          0.31          4.80         4.27 o                         
  -5   3   8         10.69         13.26         4.51 o                         
  -4   3   8         71.43         75.71         5.14 o                         
  -3   3   8        120.59        116.69         5.89 o                         
  -2   3   8        261.75        272.90         6.60 o                         
  -1   3   8        216.32        210.10         9.40 o                         
   0   3   8        145.44        151.04         4.00 o                         
   1   3   8        130.52        131.43         3.89 o                         
   2   3   8        131.37        137.80         6.06 o                         
   3   3   8          2.39         13.95         3.65 o                         
   4   3   8         39.78         50.61         6.15 o                         
   5   3   8         57.12         51.52         2.84 o                         
   6   3   8         32.62         33.60         2.56 o                         
   7   3   8         20.45         14.17         2.53 o                         
  -7   4   8         46.53         34.11         4.40 o                         
  -6   4   8          0.52          5.30         4.35 o                         
  -5   4   8         53.51         59.05         4.79 o                         
  -4   4   8         28.84         33.79         4.57 o                         
  -3   4   8        108.28         97.86         5.98 o                         
  -2   4   8        338.63        335.88         5.59 o                         
  -1   4   8         20.98         21.45         3.56 o                         
   0   4   8        764.11        744.70        14.02 o                         
   1   4   8        205.13        210.42         6.22 o                         
   2   4   8          5.23          8.43         3.57 o                         
   3   4   8         46.29         51.39         3.95 o                         
   4   4   8          0.32          3.43         2.92 o                         
   5   4   8         91.48         90.75         3.12 o                         
   6   4   8         55.88         56.29         3.06 o                         
   7   4   8          2.67          6.04         2.70 o                         
  -7   5   8         17.75          9.90         4.37 o                         
  -6   5   8         76.12         67.54         4.84 o                         
  -5   5   8         18.76         19.32         4.76 o                         
  -4   5   8         42.52         40.74         4.88 o                         
  -3   5   8         32.71         35.56         4.57 o                         
  -2   5   8         39.89         37.54         4.14 o                         
  -1   5   8        357.68        374.69         5.70 o                         
   0   5   8        208.96        214.26         5.67 o                         
   1   5   8        233.20        223.73         7.03 o                         
   2   5   8        203.74        212.01         7.36 o                         
   3   5   8          9.05         10.65         3.18 o                         
   4   5   8         57.26         59.93         3.30 o                         
   5   5   8         27.37         35.50         5.02 o                         
   6   5   8          1.38          2.43         2.66 o                         
   7   5   8         38.78         30.99         5.04 o                         
  -7   6   8         16.09          8.60         4.47 o                         
  -6   6   8         12.84         11.59         4.63 o                         
  -5   6   8         53.22         56.17         4.96 o                         
  -4   6   8        189.66        208.43         3.83 o                         
  -3   6   8         78.41         83.11         3.71 o                         
  -2   6   8        170.59        181.46         4.73 o                         
  -1   6   8        423.21        426.06         4.67 o                         
   0   6   8         57.99         65.23         4.19 o                         
   1   6   8        485.93        478.11        13.41 o                         
   2   6   8          5.63          7.80         2.92 o                         
   3   6   8         89.63         86.28         3.67 o                         
   4   6   8         64.37         69.49         2.67 o                         
   5   6   8          2.33          3.54         2.78 o                         
   6   6   8         43.07         28.58         2.99 o                         
   7   6   8          5.32         -0.36         2.53 o                         
  -6   7   8         28.57         17.76         4.59 o                         
  -5   7   8         18.40         31.19         8.89 o                         
  -4   7   8         10.57         17.82         3.62 o                         
  -3   7   8        188.16        197.36        15.32 o                         
  -2   7   8         23.83         31.69         8.29 o                         
  -1   7   8         49.74         51.10         3.66 o                         
   0   7   8        310.59        314.65         7.53 o                         
   1   7   8          3.16          5.40         3.90 o                         
   2   7   8        147.41        146.46         3.12 o                         
   3   7   8        177.08        171.37         4.74 o                         
   4   7   8          4.13          4.21         2.47 o                         
   5   7   8        119.23        116.65         3.49 o                         
   6   7   8          6.20          9.46         4.54 o                         
   7   7   8          0.06          3.74         2.65 o                         
  -6   8   8         14.37         -0.59         4.75 o                         
  -5   8   8         13.71         18.38         3.23 o                         
  -4   8   8         64.58         72.99        12.13 o                         
  -3   8   8        162.87        168.70         3.81 o                         
  -2   8   8          9.11         10.50         3.24 o                         
  -1   8   8        161.60        156.28         3.37 o                         
   0   8   8          0.49         -0.85         3.30 o                         
   1   8   8         80.12         80.79         3.24 o                         
   2   8   8        227.55        231.84         7.22 o                         
   3   8   8          1.01          4.36         2.73 o                         
   4   8   8         97.35        105.64         6.71 o                         
   5   8   8         16.12         10.79         2.39 o                         
   6   8   8          4.12          6.96         3.92 o                         
  -5   9   8          2.93          8.79         7.05 o                         
  -4   9   8          7.65          7.69         3.15 o                         
  -3   9   8         31.08         36.26         2.98 o                         
  -2   9   8        120.66        128.97         3.04 o                         
  -1   9   8         29.09         32.85         2.71 o                         
   0   9   8         74.30         80.67         3.26 o                         
   1   9   8         15.66         20.79         3.04 o                         
   2   9   8          0.80          3.02         2.77 o                         
   3   9   8        167.24        175.93         9.51 o                         
   4   9   8          4.00          6.69         3.15 o                         
   5   9   8          1.63         -2.08         2.78 o                         
   6   9   8         45.64         32.95         3.50 o                         
  -5  10   8          3.54          2.16         3.60 o                         
  -4  10   8          1.42          4.98         2.68 o                         
  -3  10   8         68.80         76.26         3.16 o                         
  -2  10   8          2.05         -0.18         2.54 o                         
  -1  10   8         39.08         43.38         2.71 o                         
   0  10   8        139.63        147.93         5.16 o                         
   1  10   8          0.32          2.46         3.08 o                         
   2  10   8         21.05         21.82         2.96 o                         
   3  10   8         25.76         24.76         2.88 o                         
   4  10   8          1.68          5.58         3.16 o                         
   5  10   8         11.35         13.94         2.60 o                         
  -4  11   8          6.47          3.42         2.55 o                         
  -3  11   8          1.37          5.43         2.53 o                         
  -2  11   8         27.24         30.01         2.58 o                         
  -1  11   8         11.10         20.04         2.47 o                         
   0  11   8         21.93         23.87         2.55 o                         
   1  11   8        173.68        184.04         4.09 o                         
   2  11   8          0.99          6.35         2.74 o                         
   3  11   8          0.26          6.06         3.01 o                         
   4  11   8         17.31         14.70         2.74 o                         
  -3  12   8         21.35         18.65         2.50 o                         
  -2  12   8          1.92          1.91         2.39 o                         
  -1  12   8          1.46          5.52         2.41 o                         
   0  12   8         72.19         66.42         3.14 o                         
   1  12   8         30.01         22.46         2.89 o                         
   2  12   8         10.03         12.25         2.64 o                         
   3  12   8          1.66          6.85         2.60 o                         
  -1  13   8         18.34         19.20         3.56 o                         
   0  13   8          0.12         -0.10         2.21 o                         
   1  13   8         23.23         20.54         2.58 o                         
  -2  -5   9          6.40          2.51         3.50 o                         
  -1  -5   9         17.25         21.94         3.73 o                         
   0  -5   9          0.77          9.26         7.34 o                         
   1  -5   9          2.18          6.74         3.67 o                         
   2  -5   9         56.91         44.22        11.11 o                         
  -4  -4   9         10.33          8.81         3.31 o                         
  -3  -4   9         13.83          8.49         3.97 o                         
  -2  -4   9         21.66         18.81         4.77 o                         
  -1  -4   9         41.27         37.29         4.41 o                         
   0  -4   9          6.00          7.61         4.31 o                         
   1  -4   9         49.47         41.66         4.30 o                         
   2  -4   9          8.37         12.49         3.06 o                         
   3  -4   9          0.53         -4.16         5.45 o                         
   4  -4   9          3.73          5.17         6.03 o                         
  -4  -3   9          1.57          5.25         2.77 o                         
  -3  -3   9         20.82         14.43         4.34 o                         
  -2  -3   9         28.39         31.86         6.42 o                         
  -1  -3   9          4.43          6.69         3.67 o                         
   0  -3   9         98.14         86.57         5.45 o                         
   1  -3   9          9.09         17.82         5.83 o                         
   2  -3   9          3.42          6.78         3.39 o                         
   3  -3   9         76.95         68.85         3.30 o                         
   4  -3   9          2.39          7.58         3.17 o                         
  -5  -2   9          7.82          7.44         2.76 o                         
  -4  -2   9          5.87          7.11         2.38 o                         
  -3  -2   9         20.79         20.62         2.74 o                         
  -2  -2   9         37.95         36.03         3.41 o                         
  -1  -2   9         75.95         68.35         3.40 o                         
   0  -2   9        255.97        259.77         4.64 o                         
   1  -2   9          7.56          8.35         3.13 o                         
   2  -2   9        126.67        130.66        11.32 o                         
   3  -2   9         14.72         15.88         5.26 o                         
   4  -2   9          0.68          8.01         3.65 o                         
   5  -2   9          2.94          5.33         9.04 o                         
  -6  -1   9         13.66          4.84         4.35 o                         
  -5  -1   9         37.72         33.64         4.47 o                         
  -4  -1   9          1.28          1.86         2.48 o                         
  -3  -1   9          0.24          2.84         3.08 o                         
  -2  -1   9         14.22         12.68         3.15 o                         
  -1  -1   9          1.78          4.87         3.66 o                         
   0  -1   9        100.45         96.41         3.48 o                         
   1  -1   9        207.83        222.55        10.60 o                         
   2  -1   9         11.32          9.91         3.25 o                         
   3  -1   9         21.07         21.51         3.79 o                         
   4  -1   9         27.65         32.18         7.22 o                         
   5  -1   9          0.20          6.88         3.29 o                         
   6  -1   9         39.20         19.47         7.97 o                         
  -6   0   9         20.98         13.88         2.75 o                         
  -5   0   9         41.38         42.79         3.15 o                         
  -4   0   9          5.07          4.33         2.55 o                         
  -3   0   9         44.06         43.96         3.13 o                         
  -2   0   9         74.56         82.13         5.60 o                         
  -1   0   9         98.59         96.22         5.27 o                         
   0   0   9         75.43         86.89         3.35 o                         
   1   0   9        190.06        199.85        13.41 o                         
   2   0   9         54.49         62.94         3.85 o                         
   3   0   9         95.76         93.92         7.37 o                         
   4   0   9         27.01         27.14        12.93 o                         
   5   0   9         32.32         37.91         8.32 o                         
   6   0   9          0.14          4.42         4.07 o                         
  -6   1   9         15.94          8.80         4.52 o                         
  -5   1   9         14.04         16.59         2.92 o                         
  -4   1   9         75.10         74.75         6.58 o                         
  -3   1   9          2.18          8.04         2.76 o                         
  -2   1   9         84.81         76.48         3.67 o                         
  -1   1   9          6.28          7.64         3.75 o                         
   0   1   9          6.73         10.84         3.55 o                         
   1   1   9         85.83         82.63         7.44 o                         
   2   1   9         24.18         30.15         3.54 o                         
   3   1   9        136.26        129.49        10.26 o                         
   4   1   9        187.90        182.82        14.45 o                         
   5   1   9          1.20          2.24         6.50 o                         
   6   1   9         10.03         11.14         3.03 o                         
  -6   2   9          1.50          4.21         4.35 o                         
  -5   2   9         84.82         77.84         4.87 o                         
  -4   2   9         58.45         56.66         5.02 o                         
  -3   2   9          0.25          0.18         4.43 o                         
  -2   2   9        261.16        272.13         5.71 o                         
  -1   2   9          0.49          1.92         4.59 o                         
   0   2   9         11.47         14.05         4.25 o                         
   1   2   9         57.78         60.79         3.77 o                         
   2   2   9          1.04          4.86         6.02 o                         
   3   2   9        230.18        245.59        17.84 o                         
   4   2   9        104.95         96.05         7.27 o                         
   5   2   9          8.22         12.06         3.04 o                         
   6   2   9          5.68          7.86         2.90 o                         
   7   2   9          2.85          0.07         2.57 o                         
  -6   3   9          7.95         12.50         5.38 o                         
  -5   3   9         13.79         12.85         4.53 o                         
  -4   3   9        109.93         98.00         5.22 o                         
  -3   3   9         98.39        122.30         5.19 o                         
  -2   3   9         17.99         20.35         5.87 o                         
  -1   3   9        392.96        387.62        18.22 o                         
   0   3   9        103.19        103.16         4.33 o                         
   1   3   9          3.54          7.37         3.95 o                         
   2   3   9        274.26        284.22        15.17 o                         
   3   3   9         14.63         10.36         3.42 o                         
   4   3   9         62.72         59.87         7.69 o                         
   5   3   9        141.19        144.96         9.36 o                         
   6   3   9          5.92          9.50         2.58 o                         
   7   3   9          0.28          0.88         2.39 o                         
  -6   4   9         11.05          9.38         4.41 o                         
  -5   4   9          0.28          5.76         4.75 o                         
  -4   4   9        192.29        180.17         6.50 o                         
  -3   4   9         69.95         69.09         6.53 o                         
  -2   4   9         73.45         75.92         5.54 o                         
  -1   4   9        190.97        213.13         6.37 o                         
   0   4   9         91.87         96.05         4.63 o                         
   1   4   9        172.48        179.64         4.40 o                         
   2   4   9         85.27         87.80         3.57 o                         
   3   4   9          2.55         -0.49         3.15 o                         
   4   4   9         61.48         57.92         6.05 o                         
   5   4   9         21.57         24.30         3.14 o                         
   6   4   9         41.74         38.88         2.66 o                         
   7   4   9          0.54          1.37         2.94 o                         
  -6   5   9          6.73          7.88         4.34 o                         
  -5   5   9         60.87         52.16         4.94 o                         
  -4   5   9         11.35          4.50         4.69 o                         
  -3   5   9        194.98        181.63         6.95 o                         
  -2   5   9         16.53         21.97         3.62 o                         
  -1   5   9         44.07         45.03         3.94 o                         
   0   5   9        537.81        557.64        17.65 o                         
   1   5   9          2.91          6.04         3.41 o                         
   2   5   9         44.37         45.76         3.18 o                         
   3   5   9         30.12         30.89         2.87 o                         
   4   5   9          2.48          7.81         3.42 o                         
   5   5   9         49.42         44.13         3.26 o                         
   6   5   9         16.90         13.87         2.84 o                         
   7   5   9          8.70          2.58         2.59 o                         
  -6   6   9         18.09         17.70         4.46 o                         
  -5   6   9         30.17         33.77         5.58 o                         
  -4   6   9         87.12         88.31         6.27 o                         
  -3   6   9         77.19         80.69         4.38 o                         
  -2   6   9          2.51         -3.13         3.83 o                         
  -1   6   9        484.39        497.39        10.96 o                         
   0   6   9        254.22        278.38         4.23 o                         
   1   6   9         68.98         69.07         3.16 o                         
   2   6   9        134.03        133.46         6.41 o                         
   3   6   9          8.85         11.51         2.72 o                         
   4   6   9         18.62         17.38         2.65 o                         
   5   6   9         28.49         20.30         2.76 o                         
   6   6   9          7.13          9.87         2.69 o                         
  -6   7   9          3.22         15.19         5.47 o                         
  -5   7   9         47.19         40.77         5.79 o                         
  -4   7   9         27.50         31.54         8.84 o                         
  -3   7   9         52.11         59.32         3.44 o                         
  -2   7   9        186.86        205.81         4.11 o                         
  -1   7   9          3.41          7.91         3.27 o                         
   0   7   9        235.98        242.41         8.44 o                         
   1   7   9         76.40         82.44         4.06 o                         
   2   7   9          2.34          5.22         2.96 o                         
   3   7   9        126.22        132.97         2.79 o                         
   4   7   9          2.71          6.49         2.42 o                         
   5   7   9          9.95         10.48         2.71 o                         
   6   7   9         23.97         24.82         4.26 o                         
  -6   8   9         24.68         13.06         4.76 o                         
  -5   8   9          5.18         11.52         4.82 o                         
  -4   8   9          0.42          3.54         8.00 o                         
  -3   8   9        129.88        137.18         4.18 o                         
  -2   8   9        212.64        226.36         5.42 o                         
  -1   8   9         14.97         14.86         3.15 o                         
   0   8   9         87.72        103.89         4.65 o                         
   1   8   9         64.36         72.29         4.73 o                         
   2   8   9         23.04         28.06         2.79 o                         
   3   8   9         33.13         35.67         2.65 o                         
   4   8   9         10.61         10.60         2.43 o                         
   5   8   9         32.34         24.01         2.53 o                         
   6   8   9          0.53          7.62         3.19 o                         
  -5   9   9          1.17          7.44         5.61 o                         
  -4   9   9         53.75         61.15         3.41 o                         
  -3   9   9         10.93         16.28         5.76 o                         
  -2   9   9        149.27        148.19         6.11 o                         
  -1   9   9         79.11         87.89         3.11 o                         
   0   9   9          6.76          8.54         2.98 o                         
   1   9   9        105.93        117.84         5.29 o                         
   2   9   9          0.58          6.25         3.06 o                         
   3   9   9         67.53         67.28         4.43 o                         
   4   9   9         55.62         56.20         2.85 o                         
   5   9   9          0.07          0.67         2.58 o                         
  -4  10   9          5.23          2.97         7.36 o                         
  -3  10   9         12.68         13.58         3.28 o                         
  -2  10   9         33.92         39.17         2.93 o                         
  -1  10   9         47.83         45.81         2.79 o                         
   0  10   9        104.77        109.95         5.32 o                         
   1  10   9         13.46         18.24         3.27 o                         
   2  10   9         12.01         11.89         3.58 o                         
   3  10   9         46.32         50.18         4.49 o                         
   4  10   9          6.87          9.19         2.77 o                         
   5  10   9          6.15          6.67         2.81 o                         
  -4  11   9         22.56         15.73         3.20 o                         
  -3  11   9          4.68          6.46         4.07 o                         
  -2  11   9          0.84         -1.21         2.53 o                         
  -1  11   9        110.81        105.82         3.23 o                         
   0  11   9          0.80          1.77         2.57 o                         
   1  11   9         52.63         52.54         3.19 o                         
   2  11   9         69.82         73.97         4.36 o                         
   3  11   9          5.24          4.65         2.57 o                         
   4  11   9         12.95         14.61         2.80 o                         
  -2  12   9          7.22          7.39         2.50 o                         
  -1  12   9          1.73          3.86         2.45 o                         
   0  12   9         28.63         25.13         2.39 o                         
   1  12   9         49.43         47.66         2.94 o                         
   2  12   9          3.49          7.64         3.95 o                         
   3  12   9          7.65          9.91         3.23 o                         
  -2  -4  10          4.14         -0.84         3.33 o                         
  -1  -4  10          6.93          6.39         3.14 o                         
   0  -4  10          7.21          5.13         3.89 o                         
   1  -4  10          1.68         -2.11         4.47 o                         
   2  -4  10          8.70         11.26         3.08 o                         
  -3  -3  10          6.24          6.69         3.09 o                         
  -2  -3  10          8.81          6.41         3.29 o                         
  -1  -3  10         14.83         10.00         3.64 o                         
   0  -3  10          1.36          0.61         3.62 o                         
   1  -3  10         38.05         27.62         4.04 o                         
   2  -3  10         16.40         13.65         3.06 o                         
   3  -3  10          0.28         -2.20         2.97 o                         
  -4  -2  10          7.09          5.75         2.70 o                         
  -3  -2  10         10.75         11.14         2.83 o                         
  -2  -2  10          8.34          7.02         3.17 o                         
  -1  -2  10         17.46         15.85         3.63 o                         
   0  -2  10         65.18         65.67         5.07 o                         
   1  -2  10         24.25         28.79         3.24 o                         
   2  -2  10          3.78          5.67         3.05 o                         
   3  -2  10          3.07          3.61         3.07 o                         
   4  -2  10          1.88          5.12         6.27 o                         
  -5  -1  10          3.92          6.07         2.46 o                         
  -4  -1  10         43.00         36.08         5.72 o                         
  -3  -1  10         11.37         12.74         2.87 o                         
  -2  -1  10          4.37          6.04         3.09 o                         
  -1  -1  10         34.39         34.26         3.95 o                         
   0  -1  10         31.03         26.44         3.57 o                         
   1  -1  10         75.64         70.90         6.36 o                         
   2  -1  10         37.24         48.65         3.55 o                         
   3  -1  10          1.09          1.89         3.88 o                         
   4  -1  10          7.80         14.29         3.13 o                         
   5  -1  10         12.86          8.55         3.09 o                         
  -5   0  10         17.79         14.03         2.69 o                         
  -4   0  10         15.07         17.26         2.56 o                         
  -3   0  10          4.97          7.00         3.11 o                         
  -2   0  10         75.60         75.49         8.56 o                         
  -1   0  10         27.76         27.34         3.82 o                         
   0   0  10         47.30         48.26         8.10 o                         
   1   0  10         61.02         64.78         4.41 o                         
   2   0  10         55.24         37.08         9.48 o                         
   3   0  10         30.04         34.57         3.32 o                         
   4   0  10          2.08          3.90         3.27 o                         
   5   0  10          8.08          9.09         5.51 o                         
  -5   1  10          1.18          4.15         2.72 o                         
  -4   1  10          0.13          2.00         2.62 o                         
  -3   1  10         97.45         96.83         7.47 o                         
  -2   1  10          0.30          2.41         3.17 o                         
  -1   1  10        100.53         98.35         6.15 o                         
   0   1  10        131.28        143.29         4.05 o                         
   1   1  10          0.56         -1.11         3.86 o                         
   2   1  10        138.48        147.74        12.01 o                         
   3   1  10         50.50         40.53         6.10 o                         
   4   1  10         12.83         16.39         3.04 o                         
   5   1  10         13.00         12.41         3.14 o                         
   6   1  10          4.24          8.95         3.37 o                         
  -6   2  10         11.76          6.78         3.06 o                         
  -5   2  10          0.47         -3.39         5.43 o                         
  -4   2  10         15.37         20.34         4.67 o                         
  -3   2  10         11.79         12.39         3.70 o                         
  -2   2  10         18.69         20.60         4.42 o                         
  -1   2  10        102.31        107.04         4.55 o                         
   0   2  10         97.79         94.30         6.31 o                         
   1   2  10         66.17         73.15         3.87 o                         
   2   2  10          5.60          2.50         3.47 o                         
   3   2  10         58.92         54.33         5.47 o                         
   4   2  10        101.60         99.99        14.86 o                         
   5   2  10          4.36         10.33         3.03 o                         
   6   2  10          3.54          3.08         7.93 o                         
  -6   3  10          3.85         -3.47         5.42 o                         
  -5   3  10         32.48         31.63         4.74 o                         
  -4   3  10          0.15          0.57         4.64 o                         
  -3   3  10         28.56         33.13         4.82 o                         
  -2   3  10         86.88         96.78        14.60 o                         
  -1   3  10         10.72         11.98         4.68 o                         
   0   3  10        142.19        138.92         9.07 o                         
   1   3  10         46.82         49.33         3.79 o                         
   2   3  10         36.29         37.02         3.50 o                         
   3   3  10        169.31        155.16        30.72 o                         
   4   3  10          7.66          6.69         3.46 o                         
   5   3  10         18.47         20.32         3.07 o                         
   6   3  10          4.78          0.41         3.31 o                         
  -6   4  10         27.73         19.07         4.46 o                         
  -5   4  10         18.24          9.48         4.59 o                         
  -4   4  10          2.73         -1.39         5.79 o                         
  -3   4  10         37.48         51.87         6.11 o                         
  -2   4  10         25.44         17.16         6.44 o                         
  -1   4  10         11.07         10.29         4.22 o                         
   0   4  10         48.11         51.78         3.92 o                         
   1   4  10        178.75        178.00         9.80 o                         
   2   4  10        104.16         97.93        10.07 o                         
   3   4  10         46.48         39.60         3.75 o                         
   4   4  10          8.09         11.29         3.82 o                         
   5   4  10          5.92          4.66         3.00 o                         
   6   4  10          9.54          6.62         2.99 o                         
  -6   5  10         10.15         10.30         4.47 o                         
  -5   5  10         74.65         64.49         5.04 o                         
  -4   5  10         26.48         29.71         5.96 o                         
  -3   5  10          0.25          0.99         5.03 o                         
  -2   5  10        119.17        132.15         5.73 o                         
  -1   5  10          4.85          9.15         3.47 o                         
   0   5  10          0.54          2.02         3.05 o                         
   1   5  10        244.38        265.15        10.51 o                         
   2   5  10          6.13          7.60         3.14 o                         
   3   5  10         51.70         55.41         3.08 o                         
   4   5  10         46.99         43.77         3.46 o                         
   5   5  10          5.89         12.08         2.94 o                         
   6   5  10         10.54          4.35         3.21 o                         
  -6   6  10          2.57          5.25         4.47 o                         
  -5   6  10         60.69         48.79         4.89 o                         
  -4   6  10        142.96        117.96         5.29 o                         
  -3   6  10          7.72         13.98         3.42 o                         
  -2   6  10          0.51          4.23         3.67 o                         
  -1   6  10         54.71         61.53         4.45 o                         
   0   6  10          6.74          9.22         3.18 o                         
   1   6  10         65.01         69.07         5.71 o                         
   2   6  10         61.31         63.71         2.97 o                         
   3   6  10         12.25         15.49         2.78 o                         
   4   6  10         75.94         66.93         8.38 o                         
   5   6  10         21.21         15.86         3.72 o                         
   6   6  10          0.47         -1.69         4.72 o                         
  -5   7  10         25.09         10.51         4.61 o                         
  -4   7  10        132.52        142.01         4.69 o                         
  -3   7  10          8.67         12.65         3.97 o                         
  -2   7  10         39.05         37.00         4.23 o                         
  -1   7  10         94.20        105.36         3.56 o                         
   0   7  10         16.06         21.30         3.31 o                         
   1   7  10         55.07         57.07         2.80 o                         
   2   7  10          8.97         12.68         2.81 o                         
   3   7  10          4.78          5.76         2.80 o                         
   4   7  10         72.77         66.73         5.28 o                         
   5   7  10          9.20          7.09         2.88 o                         
   6   7  10         10.07          8.11         2.72 o                         
  -5   8  10         13.05         17.76         4.68 o                         
  -4   8  10          8.65         14.96         5.20 o                         
  -3   8  10        112.96        111.91         3.61 o                         
  -2   8  10         98.98        112.21         4.09 o                         
  -1   8  10         56.99         56.69         3.12 o                         
   0   8  10          2.15          5.38         3.46 o                         
   1   8  10         26.17         27.99         3.43 o                         
   2   8  10         86.03         84.50         6.37 o                         
   3   8  10          5.72          9.99         2.65 o                         
   4   8  10          7.12          6.12         3.42 o                         
   5   8  10         55.54         40.46         2.78 o                         
  -4   9  10         20.99         26.59         3.39 o                         
  -3   9  10         87.83         96.72        12.41 o                         
  -2   9  10         12.53          7.24         3.25 o                         
  -1   9  10        216.36        232.26         7.69 o                         
   0   9  10         18.45         22.81         3.05 o                         
   1   9  10         25.69         32.18         3.19 o                         
   2   9  10         57.16         61.93         4.37 o                         
   3   9  10          0.45          1.13         2.88 o                         
   4   9  10         26.39         25.09         2.43 o                         
   5   9  10         12.46         12.17         4.16 o                         
  -4  10  10         10.39          4.62         4.03 o                         
  -3  10  10         22.16         27.72         3.17 o                         
  -2  10  10         60.86         62.68         3.43 o                         
  -1  10  10         20.52         26.54         2.93 o                         
   0  10  10        124.99        130.40         6.32 o                         
   1  10  10          3.35          7.53         2.99 o                         
   2  10  10          3.62         -0.46         2.80 o                         
   3  10  10         45.55         44.31         2.91 o                         
   4  10  10          0.30          0.56         2.85 o                         
  -3  11  10         18.16         16.53         3.28 o                         
  -2  11  10          8.63          7.99         4.07 o                         
  -1  11  10         18.80         19.26         2.75 o                         
   0  11  10         89.80         79.77         3.41 o                         
   1  11  10          7.24          7.02         3.21 o                         
   2  11  10         20.06         23.83         6.85 o                         
   3  11  10          6.23          3.47         2.96 o                         
  -1  12  10          4.97          4.98         2.47 o                         
   0  12  10          9.23         10.93         2.45 o                         
   1  12  10         71.86         62.05         2.99 o                         
   2  12  10          3.08          1.37         3.18 o                         
   0  -3  11          0.65         -0.72         4.46 o                         
  -2  -2  11          0.11          5.18         2.99 o                         
  -1  -2  11          3.23          6.36         3.90 o                         
   0  -2  11         25.37         28.37         5.50 o                         
   1  -2  11         15.71         13.51         3.17 o                         
   2  -2  11          0.07          5.55         4.75 o                         
  -3  -1  11         26.21         16.18         3.30 o                         
  -2  -1  11         11.61          6.33         3.26 o                         
  -1  -1  11          9.28          8.17         3.88 o                         
   0  -1  11         45.19         44.02         4.93 o                         
   1  -1  11          8.55         12.11         4.36 o                         
   2  -1  11         16.01         19.37         6.29 o                         
   3  -1  11          4.71          4.39         4.58 o                         
  -4   0  11          9.37          9.43         2.98 o                         
  -3   0  11         16.30         12.31         4.22 o                         
  -2   0  11          2.16          3.74         3.41 o                         
  -1   0  11         26.32         26.25         4.04 o                         
   0   0  11          0.69          3.61         3.86 o                         
   1   0  11         19.35         20.46         7.39 o                         
   2   0  11         43.97         44.94         3.50 o                         
   3   0  11          6.74          1.99         8.28 o                         
   4   0  11          0.85          7.38         3.33 o                         
  -4   1  11          0.61          6.51         3.15 o                         
  -3   1  11         27.53         23.98         3.10 o                         
  -2   1  11         38.73         34.82         3.98 o                         
  -1   1  11         11.75         13.30         3.84 o                         
   0   1  11         57.61         71.42         3.51 o                         
   1   1  11          5.71         12.72         3.45 o                         
   2   1  11          5.22          4.96         6.29 o                         
   3   1  11         18.83         18.70         4.50 o                         
   4   1  11          9.69          9.07         3.32 o                         
   5   1  11         14.11         11.47         6.69 o                         
  -5   2  11         10.48          5.76         3.34 o                         
  -4   2  11          9.64          6.33         3.80 o                         
  -3   2  11         36.89         35.88         3.21 o                         
  -2   2  11         69.16         56.88         3.94 o                         
  -1   2  11         23.25         19.23         3.85 o                         
   0   2  11         59.86         65.88         7.18 o                         
   1   2  11         20.47         22.76         4.03 o                         
   2   2  11          0.26          2.35         3.16 o                         
   3   2  11         11.30          7.02         3.39 o                         
   4   2  11         70.89         67.03         4.30 o                         
   5   2  11          9.47          8.63         6.50 o                         
  -5   3  11         12.96          6.93         4.82 o                         
  -4   3  11         16.93          9.16         4.64 o                         
  -3   3  11         16.76          9.66         5.84 o                         
  -2   3  11         57.77         65.32         9.10 o                         
  -1   3  11         29.74         29.83         4.77 o                         
   0   3  11        115.66        109.14         8.78 o                         
   1   3  11         40.26         43.37         9.86 o                         
   2   3  11          9.47          7.49         3.10 o                         
   3   3  11         38.79         42.18         6.21 o                         
   4   3  11          5.25          4.57         3.43 o                         
   5   3  11          3.00          6.81         3.00 o                         
  -5   4  11          2.70          6.79         4.54 o                         
  -4   4  11          2.42          3.49         4.80 o                         
  -3   4  11         35.60         37.42         5.84 o                         
  -2   4  11         32.41         34.52         6.24 o                         
  -1   4  11        121.08        118.21        18.91 o                         
   0   4  11         40.78         44.82         3.97 o                         
   1   4  11         31.47         33.54         3.77 o                         
   2   4  11        117.63        115.26        12.92 o                         
   3   4  11         10.47          9.86         3.13 o                         
   4   4  11          0.61          4.15         3.05 o                         
   5   4  11          3.75          9.86         7.96 o                         
  -5   5  11         12.34          8.56         4.59 o                         
  -4   5  11         21.24         12.87         5.86 o                         
  -3   5  11          0.32          8.41         5.93 o                         
  -2   5  11         61.01         69.32         6.31 o                         
  -1   5  11         19.01         18.55         6.29 o                         
   0   5  11          3.30          4.48         3.83 o                         
   1   5  11        267.02        277.13        20.00 o                         
   2   5  11         59.75         59.12         6.46 o                         
   3   5  11         14.96         13.03         3.32 o                         
   4   5  11         21.23         21.89         3.71 o                         
   5   5  11          0.59          4.86         2.70 o                         
  -5   6  11         33.96         18.36         4.83 o                         
  -4   6  11         13.82          9.37         4.62 o                         
  -3   6  11         20.69         19.86         4.90 o                         
  -2   6  11          0.24          0.94         4.63 o                         
  -1   6  11          1.58          1.90         4.96 o                         
   0   6  11        238.22        251.02        11.53 o                         
   1   6  11         61.40         63.86         3.90 o                         
   2   6  11         42.65         47.79         2.80 o                         
   3   6  11         52.54         50.43         5.47 o                         
   4   6  11          4.86          2.95         2.77 o                         
   5   6  11         15.29         13.37         3.04 o                         
  -5   7  11          9.40         11.73         5.60 o                         
  -4   7  11         37.77         38.43         4.95 o                         
  -3   7  11         30.10         37.38         3.61 o                         
  -2   7  11          1.50          2.93         3.25 o                         
  -1   7  11         11.67         13.32         3.84 o                         
   0   7  11         24.11         31.03         3.00 o                         
   1   7  11         41.69         42.27         3.57 o                         
   2   7  11         62.78         68.25         3.67 o                         
   3   7  11         13.97         12.82         2.77 o                         
   4   7  11         44.88         37.54         3.26 o                         
   5   7  11          6.92          3.82         2.87 o                         
  -4   8  11         11.61         19.79         5.98 o                         
  -3   8  11          0.24          0.55         3.25 o                         
  -2   8  11         93.75         98.94         3.49 o                         
  -1   8  11          4.85          8.77         4.51 o                         
   0   8  11          4.92          4.83         2.79 o                         
   1   8  11         52.40         57.97         3.95 o                         
   2   8  11         12.66         12.22         2.60 o                         
   3   8  11         69.11         70.16         4.41 o                         
   4   8  11         15.38          9.45         2.46 o                         
   5   8  11          7.61          7.20         2.71 o                         
  -4   9  11          2.40         -0.26         5.16 o                         
  -3   9  11         26.41         31.25         4.46 o                         
  -2   9  11         24.36         28.04         4.19 o                         
  -1   9  11         29.66         36.60         3.52 o                         
   0   9  11          0.27          1.83         2.81 o                         
   1   9  11          0.19          5.06         3.00 o                         
   2   9  11         29.08         31.51         4.36 o                         
   3   9  11         21.06         17.03         2.84 o                         
   4   9  11         12.27          6.10         2.77 o                         
  -3  10  11          6.59          6.69         3.16 o                         
  -2  10  11         14.60         16.75         3.43 o                         
  -1  10  11         26.90         24.88         3.70 o                         
   0  10  11          0.35          4.89         2.74 o                         
   1  10  11         25.05         27.39         3.16 o                         
   2  10  11          0.19          2.15         2.91 o                         
   3  10  11          1.00          2.63         3.15 o                         
  -2  11  11          5.72         11.54         3.11 o                         
  -1  11  11          9.02          3.79         2.59 o                         
   0  11  11         17.20         17.96         3.78 o                         
   1  11  11          0.46          8.27         2.95 o                         
   2  11  11         11.84          8.57         3.01 o                         
  -1  -1  12          0.20          2.68         4.66 o                         
   0  -1  12          9.62         14.07         4.42 o                         
   1  -1  12          6.13          9.83         3.77 o                         
  -2   0  12          9.85          5.07         3.49 o                         
  -1   0  12         25.16         22.54         4.47 o                         
   0   0  12          0.89          2.50         5.44 o                         
   1   0  12          9.06          4.39         3.79 o                         
   2   0  12          7.05          4.92         3.49 o                         
  -3   1  12          0.08         -1.42         2.94 o                         
  -2   1  12         23.57         13.66         3.77 o                         
  -1   1  12         18.49         17.61         4.13 o                         
   0   1  12         11.32         12.56         3.54 o                         
   1   1  12          6.32          2.81         3.54 o                         
   2   1  12          2.00          4.35         3.78 o                         
   3   1  12         21.88         12.32         3.48 o                         
  -4   2  12          1.26          4.64         3.44 o                         
  -3   2  12         20.84         12.97         3.53 o                         
  -2   2  12          4.52          4.58         3.58 o                         
  -1   2  12         47.39         38.82         4.12 o                         
   0   2  12         28.51         33.81         5.24 o                         
   1   2  12          7.43         11.76         3.85 o                         
   2   2  12          5.16          5.79         6.13 o                         
   3   2  12          0.39          2.46         4.68 o                         
   4   2  12         16.50          8.19         4.04 o                         
  -4   3  12         16.53          8.90         3.49 o                         
  -3   3  12          5.09          3.98         3.82 o                         
  -2   3  12          0.49          1.91         3.70 o                         
  -1   3  12         89.10         79.65         9.93 o                         
   0   3  12          6.47          9.71         3.82 o                         
   1   3  12         26.04         27.92         5.88 o                         
   2   3  12          5.66          0.49         3.50 o                         
   3   3  12          0.39          4.53         4.03 o                         
   4   3  12         15.63          8.35         3.10 o                         
  -4   4  12          0.15          5.19         4.62 o                         
  -3   4  12         33.39         24.83         5.91 o                         
  -2   4  12         25.90         29.13         6.13 o                         
  -1   4  12          0.98          2.87         5.05 o                         
   0   4  12         54.08         61.43         5.72 o                         
   1   4  12          0.96          3.75         5.85 o                         
   2   4  12         28.90         26.71         3.48 o                         
   3   4  12         32.32         34.06         7.36 o                         
   4   4  12          0.52          5.29         3.64 o                         
  -4   5  12          4.81          8.38         4.67 o                         
  -3   5  12         32.17         25.07         5.09 o                         
  -2   5  12          7.65         13.24         6.07 o                         
  -1   5  12         22.19         24.27         6.12 o                         
   0   5  12         34.62         38.22         4.00 o                         
   1   5  12          5.08          5.75         3.65 o                         
   2   5  12         93.72         94.86        14.59 o                         
   3   5  12          4.60          0.48         3.11 o                         
   4   5  12          1.49          4.55         3.76 o                         
  -4   6  12         35.73         37.52         6.09 o                         
  -3   6  12         31.28         30.43         6.09 o                         
  -2   6  12         22.60         29.90         6.41 o                         
  -1   6  12          0.51          8.63         5.90 o                         
   0   6  12         59.85         61.97         4.42 o                         
   1   6  12         57.46         63.70         4.02 o                         
   2   6  12          3.55          8.10         3.00 o                         
   3   6  12         25.03         26.03         3.26 o                         
   4   6  12          3.78          5.51         3.21 o                         
  -4   7  12         14.89          5.88         6.09 o                         
  -3   7  12         56.76         50.23         6.11 o                         
  -2   7  12         12.62         18.60         3.25 o                         
  -1   7  12          0.82          5.20         3.90 o                         
   0   7  12         90.36         95.76         5.63 o                         
   1   7  12         34.85         31.69         4.07 o                         
   2   7  12          6.02          7.22         2.84 o                         
   3   7  12         28.83         27.01         2.94 o                         
   4   7  12          3.69          6.98         2.77 o                         
  -3   8  12          0.73         -0.07         4.02 o                         
  -2   8  12         60.80         49.92         4.37 o                         
  -1   8  12         49.16         51.31         5.08 o                         
   0   8  12          4.47          3.24         3.15 o                         
   1   8  12         49.78         50.33         3.28 o                         
   2   8  12         12.60         13.68         2.65 o                         
   3   8  12         13.41         11.86         2.64 o                         
   4   8  12         14.35          9.73         2.80 o                         
  -3   9  12          1.60          7.20         3.14 o                         
  -2   9  12         47.60         52.36         6.25 o                         
  -1   9  12         12.19         14.32         3.59 o                         
   0   9  12         43.72         50.54         5.00 o                         
   1   9  12         21.25         19.92         2.99 o                         
   2   9  12          4.24          5.73         3.76 o                         
   3   9  12         18.97         13.60         2.62 o                         
  -2  10  12          4.16          8.28         3.54 o                         
  -1  10  12         17.64         19.44         4.05 o                         
   0  10  12         10.84         12.14         4.24 o                         
   1  10  12         37.58         29.60         3.26 o                         
   2  10  12         15.05         12.42         3.25 o                         
   0   1  13          0.74         -1.65         5.46 o                         
  -2   2  13         31.97         20.14         3.95 o                         
  -1   2  13         13.63          7.92         4.77 o                         
   0   2  13         21.84         14.58         5.50 o                         
   1   2  13          1.15          1.20         3.80 o                         
   2   2  13          0.47          5.37         3.09 o                         
  -2   3  13          8.46          7.71         3.95 o                         
  -1   3  13         14.32         10.56         4.47 o                         
   0   3  13         33.67         28.82        13.11 o                         
   1   3  13          0.85          6.30         3.81 o                         
   2   3  13          0.52          0.69         6.63 o                         
  -2   4  13          6.75          6.94         7.23 o                         
  -1   4  13         19.14         17.34         4.32 o                         
   0   4  13         22.63         18.68         4.03 o                         
   1   4  13         13.05         14.16         4.71 o                         
   2   4  13          0.94          5.10         3.41 o                         
   3   4  13         27.70         18.20         5.86 o                         
  -3   5  13          2.53          9.09         5.84 o                         
  -2   5  13          2.15          6.61         5.95 o                         
  -1   5  13         31.24         26.76         6.35 o                         
   0   5  13          5.60          5.00         3.92 o                         
   1   5  13         12.03         11.58         4.06 o                         
   2   5  13          6.05          5.47         3.89 o                         
   3   5  13         13.07          7.20         3.46 o                         
  -3   6  13          9.86         13.63         5.97 o                         
  -2   6  13          0.53          4.90         5.94 o                         
  -1   6  13          6.75         16.02         6.06 o                         
   0   6  13          1.59          4.56         3.70 o                         
   1   6  13         42.05         34.00         3.77 o                         
   2   6  13         11.09          8.45         3.77 o                         
   3   6  13          0.30          0.70         4.00 o                         
  -2   7  13          9.70         13.36         6.04 o                         
  -1   7  13          1.77          7.74         6.01 o                         
   0   7  13         18.83         15.57         6.25 o                         
   1   7  13         22.69         23.21         3.28 o                         
   2   7  13         15.93         13.97         3.02 o                         
   3   7  13          0.10         -0.82         3.07 o                         
  -2   8  13          3.46          2.40         4.11 o                         
  -1   8  13         30.83         30.23         4.00 o                         
   0   8  13         12.50         11.60         4.94 o                         
   1   8  13          0.33          1.42         3.45 o                         
   2   8  13         26.00         21.86         2.90 o                         
  -1   9  13         30.55         32.72         7.87 o                         
   0   9  13         26.93         19.01         5.81 o                         
   1   9  13          1.16          4.59         3.28 o                         
                                                                                
